# Supplementary material for: Inferring ancient metabolism using ancestral core metabolic models of enterobacteria
Source: BMC Syst Biol. 2013 Jun 11;7:46. doi: 10.1186/1752-0509-7-46 (PMC3694032; doi:10.1186/1752-0509-7-46)
Supplement: Additional file 3 — Dataset 1. A list of experimental carbon source utilization data of enterobacteria. [file 1752-0509-7-46-S3.xlsx]

## Sheet: All Carbon Data Aerobic
			K12 MG1655	K12 W3110	EDL933	Sakai	CFTO73	UTI89	Shigella flexneri	Shigella dysenteriae	Shigella boydii	Shigella sonnei	Salmonella LT2	Salmonella Arizona	Salmonella Choleraesuis	Salmonella Gallarium	Salmonella Paratyphi	Salmonella Typhi	Citrobacter	Enterobacter	Leclercia	Klebsiella	Yokenella	Cronobacter	Cedecia	Eamylovora	Pstewartii	Brenneria	Serratia	Ewingella	Ddandatii	Patroceptica	Yersinia enterocolitica	Yersinia	Yersinia pseudo	Edwardsiella	Hafnia	Photo	Xenorhabdus	Proteus
Model abbreviation for exchange reactions	Model abbreviations for metabolites	Carbon Source	1	2	3	4	5	6	7	8	9	10	11	12	13	14	15	16	17	18	19	20	21	22	23	24	25	26	27	28	29	30	31	32	33	34	35	36	37	38
EX_12ppd_S_e	12ppd_S	1,2-Propanediol	n	y	y	y	y	y	n				n													n	n				n	n
EX_etha_e	etha	2-Aminoethanol	y	y	y	y	y	y	n				n													n	n				n	n
EX_dad_2_e	dad_2	2-Deoxy Adenosine	y	y	y	y	y	y	y				y													y	y				y	y
EX_ac_e	ac	Acetic Acid	y	y	y	y	y	y	y				y	y	n	n	n	n			n					n	y				y	y
EX_acac_e	acac	Acetoacetic Acid	y	y	y	y	y	y	y				n													n	n				n	n
EX_adn_e	and	Adenosine	y	y	y	y	y	y	y				y													y	y				y	y
No exchange reaction in model		Adonitol	y	y	y	y	y	y	n	n	n	n	n	n	n	n	n	n			y	n	n			n	n	n	y		n	n				n	n
No exchange reaction in model		Bromo Succinic	y	y	y	y	y	y	y				y													y	y				y	y
EX_cit_e	cit	Citric Acid	y	y	y	y	y	y	n	n	n	n	y						y	y		y				y	y		y		y	y				n
No exchange reaction in model		D,L-Malic Acid	y	y	y	y	y	y	y				y													y	y				y	y		y
EX_glyc3p_e	gly3p	D-Glycerol-Phosphate	y	y	y	y	y	y	y				y													y	n				y	y
EX_ala_D_e	ala_D	D-Alanine	y	y	y	y	y	y	y				y						y			y				y	y				y	y
No exchange reaction in model		D-Aspartic Acid	n	n	n	n	n	n	n				y													y	n				y	y		y
No exchange reaction in model		D-Cellobiose	y	y	y	y	y	n	n	n	n	n	n	n	n	n	n	n		y	y	y	y		y	y	n		n	n	y	y	y	n	y	n		n	n	n
EX_fru_e	fru	D-Fructose	y	y	y	y	y	y	y				y							y	y	y				y	y	y	y		y	y						y	y
EX_f6p_e	f6p	D-Fructose-6-Phosphate	y	y	y	y	y	y	y				y													y	y				y	y
EX_galctn_D_e	galctn	D-Galactonic acid-y-lactone	y	y	y	y	y	y	y				y													y	n				y	y
EX_gal_e	galc	D-Galactose	y	y	y	y	y	y	y				y							y		y	y		y	y	y	y	y	y	y	y
EX_galur_e	galur	D-Galacturonic Acid	y	y	y	y	y	y	y				n	n						y		y				y	y		y		y	y
EX_glcn_e	glcn	D-Gluconic Acid	y	y	y	y	y	y	y				y	n							y	y	y			y	y	y			y	y
No exchange reaction in model		D-Glucosaminic Acid	y	y	y	y	n	y	y				y									y				n	n		y		y	y
EX_g1p_e	g1p	D-Glucose-1-Phosphate	y	y	y	y	y	y	y				y													y	y				y	y
EX_g6p_e	g6p	D-Glucose-6-Phosphate	y	y	y	y	y	y	y				y													y	y				y	y		y
EX_glcur_e	glcur	D-Glucuronic Acid	y	y	y	y	y	y	y				y													y	n		y		y	y
EX_mal_D_e	mal	D-Malic Acid	y	y	y	y	y	y	n				n													n	y	y			y	y						y
EX_mnl_e	mnl	D-Mannitol	y	y	y	y	y	y	y	y	y	y	y	y	n	y	y	y	y	y	y	y	y		y	y	y	y	y	y	y	y	y	y	y	n	y	n	n	n
EX_man_e	man	D-Mannose	y	y	y	y	y	y	y				y	y	y	y	y	y		y	y	y	y		y	y	y	y		y	y	y						y	y
EX_melib_e	melib	D-Melibiose	y	y	y	y	y	y	y	n	y	n	y	y	n	n	y	y	y	n	y	y			n	y	y	y	n	n	y	y	n	n	y	n	n	n	n
No exchange reaction in model		D-Psicose	y	y	y	y	y	y	n				n													n	n				n	n
EX_rib_D_e	rib_D	D-Ribose	y	y	y	y	y	y	y				y								y	y				y	y	y	y		y	y						y	y
EX_glcr_e	glcr	D-Saccharic Acid	y	y	y	y	y	y	y				y									y				y	n		n		y	y
EX_ser_D_e	ser_D	D-Serine	y	y	y	y	y	y	y				y									y				n	n				y	y
EX_sbt_D_e	sbt_D	D-Sorbitol	y	y	y	y	y	y	y	y	y	n	y	y	y	n	y	y	y	y	n	y	n		n	y	n		y	n	y	y	y	n	n	n	n	n	n
No exchange reaction in model		D-Threonine	y	y	y	y	n	y	n				y													n	n				n	n
EX_tre_e	tre	D-Trehalose	y	y	y	y	y	y		y	y	y	y	y	n	n	y	y	y	y	y	y	y		y	y	y		y	y	y	y	n	y	y	n	y	y	y
EX_galt_e	galt	Dulcitol	y	y	y	y	y	y	y	y	y	y	y	n	n	y	y	n	n	n	y	n	n		n	n	y	n	n	n	y	y				n	n	n	n	n
EX_xyl_D_e	xyl	D-Xylose	y	y	y	y	y	y	y	n	y	n	y	y	y	y	n	n	y	y	y	y	y			y	y		n	n	y	y	y	y	y	n	y	n	n	y
EX_for_e	for	Formic Acid	y	y	y	y	y	y	y				y													y	n				y	y
EX_fum_e	fum	Fumaric Acid	y	y	y	y	y	y	y				y									y				y	y	y			y	y						y
No exchange reaction in model		Glucuronamide	y	y	y	y	y	y	y				y													n	y				n	y
EX_glyc_e	glyc	Glycerol	y	y	y	y	y	y	y	y	y	y	y	n	n	n	n	n	y		n	y	n		n	y	y	y			y	y	y	n	n			y	y	n
EX_glyclt_e	glyclt	Glycolic Acid	y	y	y	y	y	y	n				n													n	y				y	y
No exchange reaction in model		Glycyl-L-Aspartic Acid	y	y	y	y	y	y	y				y													n	y				y	y
No exchange reaction in model		Glycyl-L-Glutamic acid	y	y	y	y	y	y	y				y													y	y				y	y
No exchange reaction in model		Glycyl-L-Proline	y	y	y	y	y	y	n				y													y	y				y	y		y
No exchange reaction in model		Glyoxylic Acid	y	y	y	y	y	y	y				y													n	n				n	y
EX_ins_e	ins	Inosine	y	y	y	y	y	y	y				y													y	y				y	y
No exchange reaction in model		Lactulose	y	y	y	y	y	y	n				n													y	y				y	y
EX_ala_L_e	ala_L	L-Alanine	y	y	y	y	y	y	y				y									y				y	y		y		y	y		y
No exchange reaction in model		L-Alanyl-Glycine	y	y	y	y	y	y	y				y													y	y				y	y
EX_arab_L_e	arab_L	L-Arabinose	y	y	y	y	y	y	y	y	y	y	y	y	n	y	y	n	y	y	y	y	y		n	y	y	n	n	n	y	y	y	y	y	n	y	n	n	n
EX_asn_L_e	asn_L	L-Asparagine	y	y	y	y	y	y	y				n													y	y				y	y
EX_asp_L_e	asp_L	L-Aspartic Acid	y	y	y	y	y	y	y				y									y				y	y				y	y
EX_fuc_L_e	fuc_L	L-Fucose	y	y	y	y	y	y	y				y						y	n	n		y			n	n	n	y		y	y		y				n
EX_galctn_L_e	galctn_L	L-Galactonic Acid-Lactone	y	y	y	y	y	y	n				n													y	y				y	y
EX_glu_L_e	glu_L	L-Glutamic Acid	y	y	y	y	y	y	y				y													y	y				y	y						y
EX_gln_L_e	gln_L	L-Glutamine	y	y	y	y	y	y	y				y													y	y				y	y
EX_lac_L_e	lac_L	L-Lactic Acid	y	y	y	y	y	y	y				y						y			y				y	y				y	y
EX_lyx_L_e	lyx_L	L-Lyxose	y	y	n	n	n	y	n				y						n	n	n					y	n	n			y	y
EX_mal_L_e	mal_L	L-Malic Acid	y	y	y	y	y	y	y				y							y		y				y	y				y	y
EX_pro_L_e	pro_L	L-Proline	y	y	y	y	y	y	y				y						y	y		y				y	y		y		y	y						y
EX_rmn_e	rmn	L-Rhamnose	y	y	y	y	y	y	y	y	y	y	y	y	y	y	y	n	y	y	y	y	y		n	y	n	y	n		y	y	n	n	y	n	y	n	n	n
EX_ser_L_e	ser_L	L-Serine	y	y	y	y	y	y	y				y													y	y		y		y	y		y
EX_thr_L_e	thr_L	L-Threonine	y	y	y	y	y	y	y				y													n	n				n	y
EX_malt_e	malt	Maltose	y	y	y	y	y	y	n	y	y	y	y	y	y	y	y	y	y	y	y	y	y		y	n	n		y	n	y	y	y	y	y	y	y	y	y	y
EX_malttr_e	malttr	Maltotriose	y	y	y	y	y	y	y				n									y				y	y				y	y		y
No exchange reaction in model		Methyl-Pyruvate	y	y	y	y	y	y	y				y													y	y				y	y
No exchange reaction in model		m-Hydroxy-Phenyl-Acetic Acid	y	n	n	y	y	y	y				y													n	n				y	y
EX_inost_e	inost	M-Inositol	y	y	y	y	y	y	n	n	n	n	y	n	n	n	n	n	n	n	n		n		n	y	y			n	y	y	n	n	n	n	n	n	y	n
No exchange reaction in model		Mono-Methyl-Succinate	y	y	y	y	y	y	y				y													y	y				y	y
No exchange reaction in model		M-Tartaric Acid	n	y	y	y	y	y	y				y								n					n	y				y	y
EX_galct_D_e	galct_D	Mucic Acid	y	y	y	y	y	y	y				y	y	n	n	n	n		n	y		n		n	y	n		n		y	y	n	n	n
EX_acgam_e	acgam	N-Acetyl-D-Glucosamine	y	y	y	y	y	y	y				y									y				y	y		y		y	y						y
EX_acmana_e	acmana	N-Acetyl-D-Mannosamine	y	y	y	y	y	y	y				y													n	y				y	y
EX_peamn_e	peamn	Phenylethylamine	n	y	y	y	y	n	n				n													n	n				n	n
No exchange reaction in model		p-Hydroxy-Phenyl-Acetic Acid	y	y	y	y	y	y	y				y									n				n	n				y	y
EX_ppa_e	ppa	Propionic Acid	y	y	y	y	y	y	y				y													n	n				y	y
EX_pyr_e	pyr	Pyruvic Acid	y	y	y	y	y	y	y				y													y	y				y	y
EX_succ_e	succ	Succinic Acid	y	y	y	y	y	y	y				y													y	y	y			y	y						y
EX_sucr_e	sucr	Sucrose	n	y	y	y	y	y	n	n	n	y	n	n	n	n	n	n	y	y	n	y	n			y	y	y		n	y	y	n	n	n	n	n	n	n	n
EX_thymd_e	thymd	Thymidine	y	y	y	y	y	y	y				y													y	y				y	y
No exchange reaction in model		Tricarballylic Acid	y	y	y	y	n	y	y				y									n				n	y				y	y
No exchange reaction in model		Tween 20	y	y	y	y	y	y	y				y												y	n	n				y	y
No exchange reaction in model		Tween 40	y	y	y	y	y	y	y				y												y	n	y				y	y
No exchange reaction in model		Tween 80	y	y	y	y	y	y	y				y								n				y	n	y				y	y
EX_tym_e	tym	Tyramine	y	y	y	y	y	y	y				y													n	n				y	y
EX_uri_e	uri	Uridine	y	y	y	y	y	y	y				y													y	y				y	y
EX_glc_e	glc	alpha-D-Glucose	y	y	y	y	y	y	y	y	y	y	y	y	y	y	y	y	y	y	y	y	y	y	y	y	y	y	y	y	y	y	y	y	y	y	y	y		y
EX_lcts_e	lcts	alpha-D-Lactose	y	y	y	y	y	y	y	y	y	y	n	n	n	n	n	n	n	y	y	y	n			y	y	n			y	y	n	n	n	n	n	n	n	n
No exchange reaction in model		alpha-Hydroxy-Butyric Acid	y	y	y	y	y	y	y				y													n	y				n	n
No exchange reaction in model		alpha-Hydroxy Glutaric Acid-gamma-Lactone	y	y	y	y	y	y	y				n													n	n				y	n
No exchange reaction in model		alpha-Keto-Butyric acid	y	y	y	y	y	y	y				y													n	n				y	n
EX_akg_e	akg	alpha-Keto-Glutaric Acid	y	y	y	y	y	y	y				n						y		y	y				y	y				y	y
No exchange reaction in model		alpha-Methyl-D-Galactoside	y	y	y	y	y	y	y				y													y	y				y	y
No exchange reaction in model		beta-Methyl-D-Glucoside	y	y	y	y	y	y	n	n	n	n	y	n	n	n	n	n		y	n	y			n	y	y	y		n	y	y	n	n	n	n	n	n	n	n
			K12 MG1655	K12 W3110	EDL933	Sakai	CFTO73	UTI89	Shigella flexneri	Shigella dysenteriae	Shigella boydii	Shigella sonnei	Salmonella LT2	Salmonella Arizona	Salmonella Choleraesuis	Salmonella Gallarium	Salmonella Paratyphi	Salmonella Typhi	Citrobacter	Enterobacter	Leclercia	Klebsiella	Yokenella	Cronobacter	Cedecia	Eamylovora	Pstewartii	Brenneria	Serratia	Ewingella	Ddandatii	Patroceptica	Yersinia enterocolitica	Yersinia	Yersinia pseudo	Edwardsiella	Hafnia	Photo	Xenorhabdus	Proteus
Model abbreviation for exchange reactions	Model abbreviations for metabolites	Carbon Source	1	2	3	4	5	6	7	8	9	10	11	12	13	14	15	16	17	18	19	20	21	22	23	24	25	26	27	28	29	30	31	32	33	34	35	36	37	38
No exchange reaction in model		2,3-Butanediol	y	n	y	y	y	y	y				y													n	n				n	n
No exchange reaction in model		2,3-Butanone	n	n	y	y	y	y	y				y													n	n				n	n
No exchange reaction in model		2-Deoxy-DRibose	y	n	y	n	y	n	y				y													n	n				y	y
No exchange reaction in model		2-HydroxyBenzoic Acid	y	n	n	n	n	n	n				n													n	n				n	n
No exchange reaction in model		3-D-Galactopyranosyl-DArabinose	y	y	y	y	y	y	y				y													n	n				n	n
No exchange reaction in model		3-Hydroxy2-Butanone	n	n	y	y	y	y	n				y													n	y				n	n
No exchange reaction in model		3-Methyl Glucose	y	n	y	y	y	y	n				y													n	n				y	y
No exchange reaction in model		4-HydroxyBenzoic Acid	y	n	n	n	y	y	y				y									y				y	y		n		y	n
EX_5dglcn_e	5dglcn	5-Keto-DGluconicAcid	y	y	y	y	y	y	y				y													n	n				y	y
No exchange reaction in model		Acetamide	n	n	y	n	n	n	y				y													n	y				y	n
No exchange reaction in model		Amygdalin	n	n	y	n	n	n	y				y													y	y				y	y
No exchange reaction in model		Arbutin	y	n	n	n	n	n	y				y													y	y	y			y	y
EX_but_e	but	Butyric Acid	y	n	y	n	y	y	y				y													n	y		n		y	n
EX_dca_e	dca	Capric Acid	n	n	n	n	n	n	y				n						n							n	n		y		y	y
EX_hxa_e	hxa	Caproic Acid	y	n	y	n	y	y	n				y													n	y		y		y	n
No exchange reaction in model		ChondroitinSulfate C	y	n	n	n	n	n	y				n													n	n				n	n
No exchange reaction in model		Citraconic Acid	y	n	n	n	n	y	y				y													n	y				y	n
No exchange reaction in model		Citramalic Acid	n	n	y	n	y	y	y				y													n	n				y	n
No exchange reaction in model		D,L-Carnitine	y	n	y	y	y	y	n				y													n	n				n	n
No exchange reaction in model		D,L-Octopamine	y	n	y	n	y	n	n				y													n	n				n	y
No exchange reaction in model		D-Amino ValericAcid	y	n	y	y	y	y	n				y						n							n	n		n		n	n				n
No exchange reaction in model		D-Arabinose	n	n	n	y	y	y	y				y													n	n	n			y	y
No exchange reaction in model		D-Arabitol	n	n	y	n	n	y	y				y						y		y	n				n	y	n	n		n	y				n
No exchange reaction in model		Dextrin	y	y	y	y	y	y	y				y													y	y	n			y	n
No exchange reaction in model		D-Fucose	n	n	y	y	y	y	y				y													n	n				y	n
EX_dha_e	dha	DihydroxyAcetone	y	y	y	y	y	y	y				y													n	y				y	y
No exchange reaction in model		DihydroxyFumaric Acid	n	y	y	y	y	y	n				y													y	y				y	y
No exchange reaction in model		D-Lactic AcidMethyl Ester	y	y	y	y	y	y	y				y													n	y				y	n
No exchange reaction in model		D-Lyxose	y	n	y	n	y	y	y				y													n	n	n			y	n
No exchange reaction in model		D-Raffinose	y	n	y	y	y	y	y	n	n	n	n	n	n	n	n	n	n	y	y	y	n		n	y	y	y	n	n	y	y	n	n	n	n	n	n	n	n
No exchange reaction in model		D-Ribono-1,4-Lactone	n	n	y	y	y	y	n				y													n	n				y	n
No exchange reaction in model		D-Tagatose	y	n	y	y	y	y	y				y						n		n	n				n	n		n		y	y				n
No exchange reaction in model		D-Tartaric Acid	y	n	y	n	y	y	y				y						n		n	n				y	y		n		y	y				n
No exchange reaction in model		Gelatin	n	n	n	y	n	n	y				y													y	n				n	y
No exchange reaction in model		Gentiobiose	y	n	y	n	y	y	y				y													y	n				y	y
EX_gly_e	gly	Glycine	y	y	y	y	n	y	y				y													n	y				y	n
No exchange reaction in model		Glycogen	y	n	y	y	y	y	y				n													y	n	n			y	y
No exchange reaction in model		Hydroxy-LProline	n	n	y	y	y	y	y				y													y	y				y	n
No exchange reaction in model		I-Erythritol	n	n	n	n	n	n	y	n	n	n	n	n	n	n	n	n	n	n	n	n	n		n	n	y	n	n	n	n	y	n	n	n	n	n	n	n	n
No exchange reaction in model		Inulin	y	n	n	n	n	n	y				y													y	y				y	y
No exchange reaction in model		Itaconic Acid	y	n	y	n	n	y	y				y													n	n		n		y	y
No exchange reaction in model		Lactitol	n	n	y	y	y	y	y				y													n	n				y	n
No exchange reaction in model		L-Alaninamide	y	y	y	y	y	y	n				y													y	y				y	y
No exchange reaction in model		Laminarin	n	n	y	y	y	y	y				y													y	n				y	y
No exchange reaction in model		L-Arabitol	n	n	y	n	y	y	y	n	n	n	n	n	n	n	n	n	y	n	y	y	n		y	n	n	n	n	y	y	y	n	n	n	n	n	n	n	n
EX_arg_L_e	arg_L	L-Arginine	y	n	y	y	n	n	y				y													n	y				y	n
No exchange reaction in model		L-Glucose	n	n	y	n	y	y	n				y													n	n				y	y
EX_his_L_e	his_L	L-Histidine	y	n	y	n	y	n	y				y													n	n				y	n						n
EX_hom_L_e	hom_L	L-Homoserine	n	n	y	n	y	y	y				y													n	n				n	n
EX_ile_L_e	ile_L	L-Isoleucine	n	n	n	n	n	y	y				y													y	n				n	n
EX_leu_L_e	leu_L	L-Leucine	n	n	n	n	n	n	y				y													n	y				n	n
EX_lys_L_e	lys_L	L-Lysine	y	n	y	y	y	y	y				y													n	y				y	n
EX_met_L_e	met_L	L-Methionine	n	n	y	n	y	y	y				y													n	y				n	n
EX_orn_e	orn	L-Ornithine	y	y	n	y	n	n	y				y													n	n				n	y
EX_phe_L_e	phe_L	L-Phenylalanine	n	n	y	n	y	n	y				y													n	n				n	n
No exchange reaction in model		L-PyroglutamicAcid	y	n	y	n	y	y	y				y													n	n				y	n
No exchange reaction in model		L-Sorbose	y	n	y	n	y	y	y				y						n		n	n				n	n				y	n
EX_tartr_L_e	tartr_L	L-Tartaric Acid	y	n	y	n	n	y	y				y						n		n					n	n		n		y	y				n
EX_val_L_e	val_L	L-Valine	n	n	y	n	n	n	y				y													n	n				n	n
No exchange reaction in model		L-Xylose	y	n	y	y	n	y	n				y													n	n				n	n
No exchange reaction in model		Malonic Acid	n	n	y	y	y	y	y	y	n	n	y	y	n	n	n	n	y	y	y	y	n		y	n	n	n	n	n	y	n	n	n	n	n	n	n	n	n
No exchange reaction in model		Maltitol	n	n	y	y	y	y	n				y						y			y				n	n				n	n
No exchange reaction in model		Mannan	n	y	y	y	y	y	y				y													n	n				n	n
No exchange reaction in model		Melibionic Acid	y	y	y	y	y	y	n				y													n	y				y	y
No exchange reaction in model		N-Acetyl-D-Galactosamine	y	n	y	y	y	y	n				y													n	n				y	y
No exchange reaction in model		N-Acetyl-LGlutamicAcid	y	n	y	y	y	y	y				y													n	y				y	n
EX_acnam_e	acnam	N-Acetyl-Neuraminic Acid	y	y	y	y	y	y	y				y													n	y				y	y
No exchange reaction in model		Oxalic Acid	y	n	y	n	y	y	n				y													n	n				y	n
No exchange reaction in model		Oxalomalic Acid	y	y	y	y	y	y	y				y													n	y				n	y
No exchange reaction in model		Palatinose	y	n	y	n	n	y	y				y						y			y				y	y		n		y	y				y
No exchange reaction in model		Pectin	y	y	y	y	y	y	y				y													y	y				y	y
EX_ptrc_e	ptrc	Putrescine	n	n	y	n	y	y	y				y						n			n				n	n		y		n	n				n
No exchange reaction in model		Quinic Acid	n	n	y	n	n	y	y				y									y				n	n		n		y	n				n
No exchange reaction in model		Salicin	y	y	n	n	n	y	y	n	n	n	n	n	n	n	n	n	n	y	y	y	n		y	y	n	y	y	y	y	y	n	y	n	n	n	n	n	n
No exchange reaction in model		Sebacic Acid	y	n	y	n	n	y	y				y													y	n				n	n
No exchange reaction in model		Sec-Butylamine	y	n	y	n	n	n	y				y													n	n				y	n
No exchange reaction in model		Sedoheptulosan	n	n	y	y	y	y	n				y													n	n				y	n
No exchange reaction in model		Sorbic Acid	y	y	y	y	n	y	y				y													n	n				y	n
No exchange reaction in model		Stachyose	y	n	n	n	n	y	n				y													y	y				y	y
No exchange reaction in model		Succinamic Acid	y	y	y	y	y	y	n				y													y	y				y	y
No exchange reaction in model		Turanose	y	n	y	y	y	y	y				y						n		n	n				y	y		n		y	n				n
No exchange reaction in model		Xylitol	n	n	y	n	n	y	y				y													n	n	n	y		n	n
No exchange reaction in model		alpha-Cyclodextrin	y	n	y	n	y	y	y				y													n	n				y	n
No exchange reaction in model		alpha-Methyl-DGalactoside	y	n	y	n	n	y	y				y						n							y	n		n		y	y				n
No exchange reaction in model		alpha-Methyl-DMannoside	n	n	y	n	y	y	y				y													n	n				y	n
No exchange reaction in model		beta-Cyclodextrin	y	n	n	n	y	y	y				y													n	y				y	n
EX_all_D_e	all_D	beta-D-Allose	y	y	y	n	y	y	y				y													n	n				y	n
No exchange reaction in model		beta-HydroxyButyric Acid	y	y	y	y	y	y	y				y						n							n	y				y	n				n
No exchange reaction in model		beta-HydroxyPyruvic Acid	y	n	y	n	n	y	y				y													n	n				y	n
No exchange reaction in model		beta-Methyl-DGalactoside	y	y	y	y	y	y	y				y						y			y				y	y				y	y
No exchange reaction in model		beta-Methyl-DGlucuronicAcid	y	y	y	y	y	y	y				y													n	n				y	y
No exchange reaction in model		beta-Methyl-DXyloside	y	n	y	y	y	y	y				y													n	y				y	n
EX_4abut_e	4abut	gamma-Amino ButyricAcid	y	y	y	y	y	y	y				y													y	n				y	y
No exchange reaction in model		gamma-Cyclodextrin	y	n	n	n	y	y	y				y													n	y				y	y
No exchange reaction in model		gamma-HydroxyButyric Acid	y	n	y	y	y	y	n				y						n							n	n				y	n				n

## Sheet: All Carbon Data Anaerobic
			E. coli K12 MG1655	E. coli K12 W3110	E. coli EDL933	E. coli Sakai	E. coli CFTO73	E. coli UTI89	Shigella flexneri	Shigella dysenteriae	Shigella boydii	Shigella sonnei	Salmonella LT2	Salmonella Arizona	Salmonella Choleraesuis	Salmonella Gallarium	Salmonella Paratyphi	Salmonella Typhi	Citrobacter	Enterobacter	Leclercia	Klebsiella	Yokenella	Cronobacter	Cedecia	Eamylovora	Pstewartii	Brenneria	Serratia	Ewingella	Ddandatii	Patroceptica	Yersinia enterocolitica	Yersinia	Yersinia pseudo	Edwardsiella	Hafnia	Photo	Xenorhabdus	Proteus
Model abbreviation for exchange reactions	Model abbreviations for metabolites	Carbon Source	1	2	3	4	5	6	7	8	9	10	11	12	13	14	15	16	17	18	19	20	21	22	23	24	25	26	27	28	29	30	31	32	33	34	35	36	37	38
EX_12ppd_S_e	12ppd_S	1,2-Propanediol	n	y	y	y	y	y	n				n													n	n				n	n
EX_etha_e	etha	2-Aminoethanol	y	y	y	y	y	y	n				n													n	n				n	n
EX_dad_2_e	dad_2	2-Deoxy Adenosine	y	y	y	y	y	y	y				y													y	y				y	y
EX_ac_e	ac	Acetic Acid	y	y	y	y	y	y	y				y	y	n	n	n	n			n					n	y				y	y
EX_acac_e	acac	Acetoacetic Acid	y	y	y	y	y	y	y				n													n	n				n	n
EX_adn_e	and	Adenosine	y	y	y	y	y	y	y				y													y	y				y	y
No exchange reaction in model		Adonitol	y	y	y	y	y	y	n	n	n	n	n	n	n	n	n	n			y	n	n			n	n	n	y		n	n				n	n
No exchange reaction in model		Bromo Succinic	y	y	y	y	y	y	y				y													y	y				y	y
EX_cit_e	cit	Citric Acid	y	y	y	y	y	y	n	n	n	n	y						y	y		y				y	y		y		y	y				n
No exchange reaction in model		D,L-Malic Acid	y	y	y	y	y	y	y				y													y	y				y	y		y
EX_glyc3p_e	gly3p	D-Glycerol-Phosphate	y	y	y	y	y	y	y				y													y	n				y	y
EX_ala_D_e	ala_D	D-Alanine	y	y	y	y	y	y	y				y						y			y				y	y				y	y
No exchange reaction in model		D-Aspartic Acid	n	n	n	n	n	n	n				y													y	n				y	y		y
No exchange reaction in model		D-Cellobiose	y	y	y	y	y	n	n	n	n	n	n	n	n	n	n	n		y	y	y	y		y	y	n		n	n	y	y	y	n	y	n		n	n	n
EX_fru_e	fru	D-Fructose	y	y	y	y	y	y	y				y							y	y	y				y	y	y	y		y	y						y	y
EX_f6p_e	f6p	D-Fructose-6-Phosphate	y	y	y	y	y	y	y				y													y	y				y	y
EX_galctn_D_e	galctn	D-Galactonic acid-y-lactone	y	y	y	y	y	y	y				y													y	n				y	y
EX_gal_e	galc	D-Galactose	y	y	y	y	y	y	y				y							y		y	y		y	y	y	y	y	y	y	y
EX_galur_e	galur	D-Galacturonic Acid	y	y	y	y	y	y	y				n	n						y		y				y	y		y		y	y
EX_glcn_e	glcn	D-Gluconic Acid	y	y	y	y	y	y	y				y	n							y	y	y			y	y	y			y	y
No exchange reaction in model		D-Glucosaminic Acid	y	y	y	y	n	y	y				y									y				n	n		y		y	y
EX_g1p_e	g1p	D-Glucose-1-Phosphate	y	y	y	y	y	y	y				y													y	y				y	y
EX_g6p_e	g6p	D-Glucose-6-Phosphate	y	y	y	y	y	y	y				y													y	y				y	y		y
EX_glcur_e	glcur	D-Glucuronic Acid	y	y	y	y	y	y	y				y													y	n		y		y	y
EX_mal_D_e	mal	D-Malic Acid	y	y	y	y	y	y	n				n													n	y	y			y	y						y
EX_mnl_e	mnl	D-Mannitol	y	y	y	y	y	y	y	y	y	y	y	y	n	y	y	y	y	y	y	y	y		y	y	y	y	y	y	y	y	y	y	y	n	y	n	n	n
EX_man_e	man	D-Mannose	y	y	y	y	y	y	y				y	y	y	y	y	y		y	y	y	y		y	y	y	y		y	y	y						y	y	n
EX_melib_e	melib	D-Melibiose	y	y	y	y	y	y	y	n	y	n	y	y	n	n	y	y	y	n	y	y			n	y	y	y	n	n	y	y	n	n	y	n	n	n	n
No exchange reaction in model		D-Psicose	y	y	y	y	y	y	n				n													n	n				n	n
EX_rib_D_e	rib_D	D-Ribose	y	y	y	y	y	y	y				y								y	y				y	y	y	y		y	y						y	y
EX_glcr_e	glcr	D-Saccharic Acid	y	y	y	y	y	y	y				y									y				y	n		n		y	y
EX_ser_D_e	ser_D	D-Serine	y	y	y	y	y	y	y				y									y				n	n				y	y
EX_sbt_D_e	sbt_D	D-Sorbitol	y	y	y	y	y	y	y	y	y	n	y	y	y	n	y	y	y	y	n	y	n		n	y	n		y	n	y	y	y	n	n	n	n	n	n
No exchange reaction in model		D-Threonine	y	y	y	y	n	y	n				y													n	n				n	n
EX_tre_e	tre	D-Trehalose	y	y	y	y	y	y		y	y	y	y	y	n	n	y	y	y	y	y	y	y		y	y	y		y	y	y	y	n	y	y	n	y	y	y
EX_galt_e	galt	Dulcitol	y	y	y	y	y	y	y	y	y	y	y	n	n	y	y	n	n	n	y	n	n		n	n	y	n	n	n	y	y				n	n	n	n	n
EX_xyl_D_e	xyl	D-Xylose	y	y	y	y	y	y	y	n	y	n	y	y	y	y	n	n	y	y	y	y	y			y	y		n	n	y	y	y	y	y	n	y	n	n	y
EX_for_e	for	Formic Acid	y	y	y	y	y	y	y				y													y	n				y	y
EX_fum_e	fum	Fumaric Acid	y	y	y	y	y	y	y				y									y				y	y	y			y	y						y
No exchange reaction in model		Glucuronamide	y	y	y	y	y	y	y				y													n	y				n	y
EX_glyc_e	glyc	Glycerol	y	y	y	y	y	y	y	y	y	y	y	n	n	n	n	n	y		n	y	n		n	y	y	y			y	y	y	n	n			y	y	n
EX_glyclt_e	glyclt	Glycolic Acid	y	y	y	y	y	y	n				n													n	y				y	y
No exchange reaction in model		Glycyl-L-Aspartic Acid	y	y	y	y	y	y	y				y													n	y				y	y
No exchange reaction in model		Glycyl-L-Glutamic acid	y	y	y	y	y	y	y				y													y	y				y	y
No exchange reaction in model		Glycyl-L-Proline	y	y	y	y	y	y	n				y													y	y				y	y		y
No exchange reaction in model		Glyoxylic Acid	y	y	y	y	y	y	y				y													n	n				n	y
EX_ins_e	ins	Inosine	y	y	y	y	y	y	y				y													y	y				y	y
No exchange reaction in model		Lactulose	y	y	y	y	y	y	n				n													y	y				y	y
EX_ala_L_e	ala_L	L-Alanine	y	y	y	y	y	y	y				y									y				y	y		y		y	y		y
No exchange reaction in model		L-Alanyl-Glycine	y	y	y	y	y	y	y				y													y	y				y	y
EX_arab_L_e	arab_L	L-Arabinose	y	y	y	y	y	y	y	y	y	y	y	y	n	y	y	n	y	y	y	y	y		n	y	y	n	n	n	y	y	y	y	y	n	y	n	n	n
EX_asn_L_e	asn_L	L-Asparagine	y	y	y	y	y	y	y				n													y	y				y	y
EX_asp_L_e	asp_L	L-Aspartic Acid	y	y	y	y	y	y	y				y									y				y	y				y	y
EX_fuc_L_e	fuc_L	L-Fucose	y	y	y	y	y	y	y				y						y	n	n		y			n	n	n	y		y	y		y				n
EX_galctn_L_e	galctn_L	L-Galactonic Acid-Lactone	y	y	y	y	y	y	n				n													y	y				y	y
EX_glu_L_e	glu_L	L-Glutamic Acid	y	y	y	y	y	y	y				y													y	y				y	y						y
EX_gln_L_e	gln_L	L-Glutamine	y	y	y	y	y	y	y				y													y	y				y	y
EX_lac_L_e	lac_L	L-Lactic Acid	y	y	y	y	y	y	y				y						y			y				y	y				y	y
EX_lyx_L_e	lyx_L	L-Lyxose	y	y	n	n	n	y	n				y						n	n	n					y	n	n			y	y
EX_mal_L_e	mal_L	L-Malic Acid	y	y	y	y	y	y	y				y							y		y				y	y				y	y
EX_pro_L_e	pro_L	L-Proline	y	y	y	y	y	y	y				y						y	y		y				y	y		y		y	y						y
EX_rmn_e	rmn	L-Rhamnose	y	y	y	y	y	y	y	y	y	y	y	y	y	y	y	n	y	y	y	y	y		n	y	n	y	n		y	y	n	n	y	n	y	n	n	n
EX_ser_L_e	ser_L	L-Serine	y	y	y	y	y	y	y				y													y	y		y		y	y		y
EX_thr_L_e	thr_L	L-Threonine	y	y	y	y	y	y	y				y													n	n				n	y
EX_malt_e	malt	Maltose	y	y	y	y	y	y	n	y	y	y	y	y	y	y	y	y	y	y	y	y	y		y	n	n		y	n	y	y	y	y	y	y	y	y	y	y
EX_malttr_e	malttr	Maltotriose	y	y	y	y	y	y	y				n									y				y	y				y	y		y
No exchange reaction in model		Methyl-Pyruvate	y	y	y	y	y	y	y				y													y	y				y	y
No exchange reaction in model		m-Hydroxy-Phenyl-Acetic Acid	y	n	n	y	y	y	y				y													n	n				y	y
EX_inost_e	inost	M-Inositol	y	y	y	y	y	y	n	n	n	n	y	n	n	n	n	n	n	n	n		n		n	y	y			n	y	y	n	n	n	n	n	n	y	n
No exchange reaction in model		Mono-Methyl-Succinate	y	y	y	y	y	y	y				y													y	y				y	y
No exchange reaction in model		M-Tartaric Acid	n	y	y	y	y	y	y				y								n					n	y				y	y
EX_galct_D_e	galct_D	Mucic Acid	y	y	y	y	y	y	y				y	y	n	n	n	n		n	y		n		n	y	n		n		y	y	n	n	n
EX_acgam_e	acgam	N-Acetyl-D-Glucosamine	y	y	y	y	y	y	y				y									y				y	y		y		y	y						y
EX_acmana_e	acmana	N-Acetyl-D-Mannosamine	y	y	y	y	y	y	y				y													n	y				y	y
EX_peamn_e	peamn	Phenylethylamine	n	y	y	y	y	n	n				n													n	n				n	n
No exchange reaction in model		p-Hydroxy-Phenyl-Acetic Acid	y	y	y	y	y	y	y				y									n				n	n				y	y
EX_ppa_e	ppa	Propionic Acid	y	y	y	y	y	y	y				y													n	n				y	y
EX_pyr_e	pyr	Pyruvic Acid	y	y	y	y	y	y	y				y													y	y				y	y
EX_succ_e	succ	Succinic Acid	y	y	y	y	y	y	y				y													y	y	y			y	y						y
EX_sucr_e	sucr	Sucrose	n	y	y	y	y	y	n	n	n	y	n	n	n	n	n	n	y	y	n	y	n			y	y	y		n	y	y	n	n	n	n	n	n	n	n
EX_thymd_e	thymd	Thymidine	y	y	y	y	y	y	y				y													y	y				y	y
No exchange reaction in model		Tricarballylic Acid	y	y	y	y	n	y	y				y									n				n	y				y	y
No exchange reaction in model		Tween 20	y	y	y	y	y	y	y				y												y	n	n				y	y
No exchange reaction in model		Tween 40	y	y	y	y	y	y	y				y												y	n	y				y	y
No exchange reaction in model		Tween 80	y	y	y	y	y	y	y				y								n				y	n	y				y	y
EX_tym_e	tym	Tyramine	y	y	y	y	y	y	y				y													n	n				y	y
EX_uri_e	uri	Uridine	y	y	y	y	y	y	y				y													y	y				y	y
EX_glc_e	glc	alpha-D-Glucose	y	y	y	y	y	y	y	y	y	y	y	y	y	y	y	y	y	y	y	y	y	y	y	y	y	y	y	y	y	y	y	y	y	y	y	y		y
EX_lcts_e	lcts	alpha-D-Lactose	y	y	y	y	y	y	y	y	y	y	n	n	n	n	n	n	n	y	y	y	n			y	y	n			y	y	n	n	n	n	n	n	n	n
No exchange reaction in model		alpha-Hydroxy-Butyric Acid	y	y	y	y	y	y	y				y													n	y				n	n
No exchange reaction in model		alpha-Hydroxy Glutaric Acid-gamma-Lactone	y	y	y	y	y	y	y				n													n	n				y	n
No exchange reaction in model		alpha-Keto-Butyric acid	y	y	y	y	y	y	y				y													n	n				y	n
EX_akg_e	akg	alpha-Keto-Glutaric Acid	y	y	y	y	y	y	y				n						y		y	y				y	y				y	y
No exchange reaction in model		alpha-Methyl-D-Galactoside	y	y	y	y	y	y	y				y							n						y	y				y	y
No exchange reaction in model		beta-Methyl-D-Glucoside	y	y	y	y	y	y	n	n	n	n	y	n	n	n	n	n		y	n	y			n	y	y	y		n	y	y	n	n	n	n	n	n	n	n
			K12 MG1655	K12 Y3110	EDL933	Sakai	CFTO73	UTI89	ShigellaFlex	Shig d	Shig b	Shig s	Salmonella	Sal arizona	Sal Chol	Sal Gall	Sal Para	Sal Typhi	Citrobacter	Enterobacter	Leclercia	Klebsiella	Yokenella	Cronobacter	Cedecea	Eamylovora	PsteYartii	Brenneria	Serratia	Ewingella	Ddandatii	Patroceptica	Yersinia entero	Yersinia pestis	Yersinia pseudo	Edwardsiella	Hafnia	Photorhabdus	Xenorhabdus	Proteus	ConsenEXP
Model abbreviation for exchange reactions	Model abbreviations for metabolites	Carbon Source	1	2	3	4	5	6	7	8	9	10	11	12	13	14	15	16	17	18	19	20	21	22	23	24	25	26	27	28	29	30	31	32	33	34	35	36	37	38	Ent
No exchange reaction in model		2,3-Butanediol	y	n	y	y	y	y	y				y													y	n				y	n
No exchange reaction in model		2,3-Butanone	n	y	y	y	y	y	y				y													n	n				n	n
No exchange reaction in model		2-Deoxy-DRibose	y	n	y	n	y	y	y				y													y	n				y	n
No exchange reaction in model		2-HydroxyBenzoic Acid	y	y	y	y	y	n	n				n													y	y				y	y
No exchange reaction in model		3-D-Galactopyranosyl-DArabinose	y	y	y	y	y	y	y				y													n	n				y	n
No exchange reaction in model		3-Hydroxy2-Butanone	n	y	y	y	y	y	n				y													n	y				y	n
No exchange reaction in model		3-Methyl Glucose	y	y	y	n	y	n	n				y													n	n				y	n
No exchange reaction in model		4-HydroxyBenzoic Acid	y	y	y	n	y	y	y				y									y				y	y		n		n	y
EX_5dglcn_e	5dglcn	5-Keto-DGluconicAcid	y	y	y	n	y	y	y				y													n	n				n	n
No exchange reaction in model		Acetamide	n	n	y	y	y	y	y				y													y	y				y	y
No exchange reaction in model		Amygdalin	n	y	y	y	n	n	y				y													n	n				y	n
No exchange reaction in model		Arbutin	y	y	n	y	y	y	y				y													y	n	y			y	y
EX_but_e	but	Butyric Acid	y	y	y	y	y	y	y				y													n	y		n		y	n
EX_dca_e	dca	Capric Acid	n	n	n	n	n	n	y				y						n							n	n		y		n	n
EX_hxa_e	hxa	Caproic Acid	y	y	y	y	y	n	n				y													y	y		y		y	n
No exchange reaction in model		ChondroitinSulfate C	y	y	n	y	n	n	y				n													n	n				n	n
No exchange reaction in model		Citraconic Acid	y	y	y	y	y	y	y				y													n	y				y	y
No exchange reaction in model		Citramalic Acid	n	y	n	y	n	n	y				n													n	n				n	y
No exchange reaction in model		D,L-Carnitine	y	y	n	y	y	y	n				y													n	n				n	n
No exchange reaction in model		D,L-Octopamine	y	y	n	y	y	n	n				y													n	n				n	n
No exchange reaction in model		D-Amino ValericAcid	y	y	y	y	y	n	n				n						n							y	n		n		y	y				n
No exchange reaction in model		D-Arabinose	n	n	n	n	y	n	y				n													n	n	n			y	n
No exchange reaction in model		D-Arabitol	n	y	y	y	y	n	y				n						y		y	n				n	n	n	n		n	n				n
No exchange reaction in model		Dextrin	y	y	y	y	y	y	y				y													n	y	n			y	n
No exchange reaction in model		D-Fucose	n	y	n	y	y	n	y				y													n	n				n	n
EX_dha_e	dha	DihydroxyAcetone	y	y	y	n	y	y	y				y													n	n				n	n
No exchange reaction in model		DihydroxyFumaric Acid	n	y	y	y	y	y	n				y													y	n				y	y
No exchange reaction in model		D-Lactic AcidMethyl Ester	y	y	y	y	y	y	y				y													y	y				y	n
No exchange reaction in model		D-Lyxose	y	y	y	n	y	n	y				n													n	n	n			y	y
No exchange reaction in model		D-Raffinose	y	y	y	y	y	y	y	n	n	n	y	n	n	n	n	n	n	y	y	y	n		n	y	n	y	n	n	y	y	n	n	n	n	n	n	n	n
No exchange reaction in model		D-Ribono-1,4-Lactone	n	y	n	n	y	n	n				n													n	n				n	n
No exchange reaction in model		D-Tagatose	y	n	y	y	y	y	y				y						n		n	n				n	n		n		y	y				n
No exchange reaction in model		D-Tartaric Acid	y	y	y	n	y	y	y				y						n		n	n				n	n		n		y	y				n
No exchange reaction in model		Gelatin	n	y	n	y	n	y	y				y													y	n				n	n
No exchange reaction in model		Gentiobiose	y	y	y	y	y	n	y				n													y	n				y	y
EX_gly_e	gly	Glycine	y	y	y	y	y	y	y				y													n					y	n
No exchange reaction in model		Glycogen	y	y	y	y	y	n	y				y													n	n	n			n	n
No exchange reaction in model		Hydroxy-LProline	n	y	n	y	y	n	y				y													n	n				n	n
No exchange reaction in model		I-Erythritol	n	y	y	y	y	y	y	n	n	n	n	n	n	n	n	n	n	n	n	n	n		n	n	y	n	n	n	n	n	n	n	n	n	n	n	n	n
No exchange reaction in model		Inulin	y	y	n	y	y	y	y				y													n	n				n	n
No exchange reaction in model		Itaconic Acid	y	n	y	n	n	n	y				y													n	n		n		y	y
No exchange reaction in model		Lactitol	n	y	y	n	y	y	y				n													n	n				n	n
No exchange reaction in model		L-Alaninamide	y	y	y	y	n	y	n				y													n	y				n	n
No exchange reaction in model		Laminarin	n	y	y	y	y	n	y				y													y	n				y	n
No exchange reaction in model		L-Arabitol	n	n	n	n	y	n	y	n	n	n	y	n	n	n	n	n	y	n	y	y	n		y	n	n	n	n	y	n	n	n	n	n	n	n	n	n	n
EX_arg_L_e	arg_L	L-Arginine	y	y	y	n	n	n	y				y													n	y				y	n
No exchange reaction in model		L-Glucose	n	y	n	n	y	n	n				n													n	n				n	n
EX_his_L_e	his_L	L-Histidine	y	y	y	y	y	n	y				y													n	n				n	n						n
EX_hom_L_e	hom_L	L-Homoserine	n	y	n	n	y	n	y				y													n	n				n	n
EX_ile_L_e	ile_L	L-Isoleucine	n	y	n	y	n	n	y				n													n	n				y	n
EX_leu_L_e	leu_L	L-Leucine	n	n	n	y	y	n	y				y													n	n				n	n
EX_lys_L_e	lys_L	L-Lysine	y	y	y	y	y	y	y				y													n	y				y	n
EX_met_L_e	met_L	L-Methionine	n	y	y	y	y	n	y				y													n	n				n	n
EX_orn_e	orn	L-Ornithine	y	y	y	y	n	y	y				y													n	y				n	n
EX_phe_L_e	phe_L	L-Phenylalanine	n	y	y	y	y	y	y				y													n	n				n	n
No exchange reaction in model		L-PyroglutamicAcid	y	y	y	y	n	y	y				y													y	n				n	n
No exchange reaction in model		L-Sorbose	y	n	n	y	y	y	y				y						n		n	n				y	n				y	y
EX_tartr_L_e	tartr_L	L-Tartaric Acid	y	n	n	y	y	n	y				y						n		n					y	n		n		y	n				n
EX_val_L_e	val_L	L-Valine	n	y	y	y	n	y	y				n													n	n				n	n
No exchange reaction in model		L-Xylose	y	y	n	y	y	n	n				y													y	n				y	n
No exchange reaction in model		Malonic Acid	n	n	y	y	n	y	y	y	n	n	y	y	n	n	n	n	y	y	y	y	n		y	y	n	n	n	n	n	n	n	n	n	n	n	n	n	n
No exchange reaction in model		Maltitol	n	y	y	y	y	n	n				y						y			y				n	n				y	n
No exchange reaction in model		Mannan	n	y	y	y	y	y	y				y													n	y				y	n
No exchange reaction in model		Melibionic Acid	y	y	y	y	y	y	n				y													y	n				y	y
No exchange reaction in model		N-Acetyl-D-Galactosamine	y	n	y	y	y	y	n				y													n	y				y	y
No exchange reaction in model		N-Acetyl-LGlutamicAcid	y	y	y	y	n	y	y				n													n	y				n	n
EX_acnam_e	acnam	N-Acetyl-Neuraminic Acid	y	y	y	y	y	y	y				y													n	y				y	y
No exchange reaction in model		Oxalic Acid	y	y	y	y	y	y	n				y													n	n				y	y
No exchange reaction in model		Oxalomalic Acid	y	y	y	y	y	y	y				y													y	n				n	n
No exchange reaction in model		Palatinose	y	y	y	y	y	n	y				y						y			y				y	n		n		y	y				y
No exchange reaction in model		Pectin	y	y	y	y	y	y	y				y													n	n				y	y
EX_ptrc_e	ptrc	Putrescine	n	y	y	y	n	y	y				y						n			n				n	n		y		n	n				n
No exchange reaction in model		Quinic Acid	n	y	n	n	y	n	y				y									y				y	n		n		y	n				n
No exchange reaction in model		Salicin	y	y	y	n	y	n	y	n	n	n	y	n	n	n	n	n	n	y	y	y	n		y	y	n	y	y	y	y	y	n	y	n	n	n	n	n	n
No exchange reaction in model		Sebacic Acid	y	y	y	y	y	y	y				y													y	n				y	y
No exchange reaction in model		Sec-Butylamine	y	y	y	y	y	y	y				y													n	n				n	n
No exchange reaction in model		Sedoheptulosan	n	n	y	y	n	n	n				n													n	n				n	n
No exchange reaction in model		Sorbic Acid	y	n	y	y	y	y	y				y													n	n				n	n
No exchange reaction in model		Stachyose	y	y	y	y	y	n	n				y													y	y				y	y
No exchange reaction in model		Succinamic Acid	y	y	y	y	y	y	n				y													n	y				y	y
No exchange reaction in model		Turanose	y	y	y	y	y	y	y				y						n		n	n				y	n		n		n	n				n
No exchange reaction in model		Xylitol	n	y	y	y	n	n	y				n													n	n	n	y		n	n
No exchange reaction in model		alpha-Cyclodextrin	y	y	y	y	y	y	y				n													y	n				y	y
No exchange reaction in model		alpha-Methyl-DGalactoside	y	y	n	y	y	n	y				y						n							y	n		n		n	y				n
No exchange reaction in model		alpha-Methyl-DMannoside	n	y	y	y	y	n	y				y													y	n				y	y
No exchange reaction in model		beta-Cyclodextrin	y	n	y	y	y	y	y				y													y	y				y	n
EX_all_D_e	all_D	beta-D-Allose	y	y	y	n	y	y	y				y													n	n				y	n
No exchange reaction in model		beta-HydroxyButyric Acid	y	y	y	y	y	y	y				y						n							y	y				y	n				n
No exchange reaction in model		beta-HydroxyPyruvic Acid	y	y	y	y	y	n	y				y													n	n				y	n
No exchange reaction in model		beta-Methyl-DGalactoside	y	y	y	y	y	y	y				y						y			y				y	n		n		y	y
No exchange reaction in model		beta-Methyl-DGlucuronicAcid	y	y	y	y	y	y	y				y													n	n				n	n
No exchange reaction in model		beta-Methyl-DXyloside	y	n	y	y	y	y	y				y													n	y				y	y
EX_4abut_e	4abut	gamma-Amino ButyricAcid	y	y	y	y	y	y	y				y													y	n				y	n
No exchange reaction in model		gamma-Cyclodextrin	y	y	y	y	y	n	y				y													y	y				y	y
No exchange reaction in model		gamma-HydroxyButyric Acid	y	y	n	y	y	y	n				y						n							y	n				n	y				n

## Sheet: Comparison of Carbon Data
			E. coli core				E. coli core					Salcoli core				Salcoli core					Enterocore				Enterocore
				Aerobic				Anaerobic					Aerobic				Anaerobic					Aerobic				Anaerobic
Model abbreviation for exchange reactions	Model abbreviations for metabolites	Carbon Source	Experimental	In silico	agreement		Experimental	In silico	agreement			Experimental	In silico	agreement		Experimental	In silico	agreement			Experimental	In silico	agreement		Experimental	In silico	agreement		Model abbreviation for exchange reactions	Model abbreviations for metabolites	Carbon Source
EX_12ppd_S_e	12ppd_S	1,2-Propanediol	N	0.63171	N		N	0	Y		1,2-Propanediol	N	0	Y		N	0	Y		1,2-Propanediol	N	0	Y		N	0	Y		EX_12ppd_S_e	12ppd_S	1,2-Propanediol
EX_etha_e	etha	2-Aminoethanol	N	0.53489	N		N	0	Y		2-Aminoethanol	N	0	Y		N	0	Y		2-Aminoethanol	N	0	Y		N	0	Y		EX_etha_e	etha	2-Aminoethanol
EX_dad_2_e	dad_2	2-Deoxy Adenosine	Y	0	N		Y	0	N		2-Deoxy Adenosine	Y	0	N		Y	0	N		2-Deoxy Adenosine	Y	0	N		N	0	Y		EX_dad_2_e	dad_2	2-Deoxy Adenosine
EX_4abut_e	4abut	4-Amino ButyricAcid	Y	1.08311	Y		Y	0.33276	Y		4-Amino ButyricAcid	N	0	Y		N	0	Y		4-Amino ButyricAcid	N	0	Y		N	0	Y		EX_4abut_e	4abut	gamma-Amino ButyricAcid
EX_5dglcn_e	5dglcn	5-Keto-DGluconicAcid	N	0	Y		N	0	Y		5-Keto-DGluconicAcid	N	0	Y		N	0	Y		5-Keto-DGluconicAcid	N	0	Y		N	0	Y		EX_5dglcn_e	5dglcn	5-Keto-DGluconicAcid
EX_ac_e	ac	Acetic Acid	Y	0.25015	Y		Y	0.05015	Y		Acetic Acid	N	0	Y		N	0	Y		Acetic Acid	N	0	Y		N	0	Y		EX_ac_e	ac	Acetic Acid
EX_acac_e	acac	Acetoacetic Acid	Y	0	N		Y	0	N		Acetoacetic Acid	N	0	Y		N	0	Y		Acetoacetic Acid	N	0	Y		N	0	Y		EX_acac_e	acac	Acetoacetic Acid
EX_adn_e	and	Adenosine	Y	1.02553	Y		Y	0.36941	Y		Adenosine	Y	0	N		Y	0	N		Adenosine	Y	0	N		N	0	Y		EX_adn_e	and	Adenosine
EX_glc_e	glc	alpha-D-Glucose	Y	0.95596	Y		Y	0.29264	Y		alpha-D-Glucose	Y	0.23176	Y		Y	0.25836	Y		alpha-D-Glucose	Y	0.25836	Y		Y	0.25833	Y		EX_glc_e	glc	alpha-D-Glucose
EX_lcts_e	lcts	alpha-D-Lactose	Y	1.90131	Y		Y	0.55867	Y		alpha-D-Lactose	N	0	Y		N	0	Y		alpha-D-Lactose	N	0	Y		N	0	Y		EX_lcts_e	lcts	alpha-D-Lactose
EX_akg_e	akg	alpha-Keto-Glutaric Acid	Y	0.6103	Y		Y	0.07462	Y		alpha-Keto-Glutaric Acid	N	0	Y		N	0	Y		alpha-Keto-Glutaric Acid	N	0	Y		N	0	Y		EX_akg_e	akg	alpha-Keto-Glutaric Acid
EX_but_e	but	Butyric Acid	N	0	Y		Y	0	N		Butyric Acid	N	0	Y		N	0	Y		Butyric Acid	N	0	Y		N	0	Y		EX_but_e	but	Butyric Acid
EX_dca_e	dca	Capric Acid	N	1.93627	N		N	0	Y		Capric Acid	N	0	Y		N	0	Y		Capric Acid	N	0	Y		N	0	Y		EX_dca_e	dca	Capric Acid
EX_hxa_e	hxa	Caproic Acid	N	1.11065	N		N	0	Y		Caproic Acid	N	0	Y		N	0	Y		Caproic Acid	N	0	Y		N	0	Y		EX_hxa_e	hxa	Caproic Acid
EX_cit_e	cit	Citric Acid	N	0.68525	N		N	0.11622	N		Citric Acid	N	0	Y		N	0	Y		Citric Acid	N	0	Y		N	0	Y		EX_cit_e	cit	Citric Acid
EX_ala_D_e	ala_D	D,L-alpha-Glycerol-Phosphate	Y	0.59219	Y		Y	0.20369	Y		D,L-alpha-Glycerol-Phosphate	N	0	Y		N	0	Y		D,L-alpha-Glycerol-Phosphate	N	0	Y		N	0	Y		EX_ala_D_e	ala_D	D-Alanine
EX_fru_e	fru	D-Alanine	Y	0.42174	Y		Y	0.03626	Y		D-Alanine	Y	0	N		Y	0	N		D-Alanine	Y	0	N		Y	0	N		EX_fru_e	fru	D-Fructose
EX_f6p_e	f6p	D-Fructose	Y	0.95596	Y		Y	0.29264	Y		D-Fructose	Y	0.23176	Y		Y	0	N		D-Fructose	Y	0	N		Y	0	N		EX_f6p_e	f6p	D-Fructose-6-Phosphate
EX_galctn_D_e	galctn	D-Fructose-6-Phosphate	Y	0.98783	Y		Y	0.37245	Y		D-Fructose-6-Phosphate	Y	0	N		Y	0	N		D-Fructose-6-Phosphate	Y	0	N		Y	0	N		EX_galctn_D_e	galctn	D-Galactonic acid-y-lactone
EX_gal_e	galc	D-Galactonic acid-y-lactone	Y	0	N		Y	0	N		D-Galactonic acid-y-lactone	N	0.13749	N		N	0	Y		D-Galactonic acid-y-lactone	N	0	Y		N	0	Y		EX_gal_e	galc	D-Galactose
EX_galur_e	galur	D-Galactose	Y	0.94534	Y		Y	0.26603	Y		D-Galactose	Y	0	N		Y	0	N		D-Galactose	Y	0	N		Y	0	N		EX_galur_e	galur	D-Galacturonic Acid
EX_glcn_e	glcn	D-Galacturonic Acid	Y	0.76138	Y		Y	0.22828	Y		D-Galacturonic Acid	N	0	Y		N	0	Y		D-Galacturonic Acid	N	0	Y		N	0	Y		EX_glcn_e	glcn	D-Gluconic Acid
EX_g1p_e	g1p	D-Gluconic Acid	Y	0	N		Y	0	N		D-Gluconic Acid	N	0.18193	N		N	0	Y		D-Gluconic Acid	N	0	Y		N	0	Y		EX_g1p_e	g1p	D-Glucose-1-Phosphate
EX_g6p_e	g6p	D-Glucose-1-Phosphate	Y	0	N		Y	0	N		D-Glucose-1-Phosphate	Y	0.23176	Y		Y	0	N		D-Glucose-1-Phosphate	Y	0	N		Y	0	N		EX_g6p_e	g6p	D-Glucose-6-Phosphate
EX_glcur_e	glcur	D-Glucose-6-Phosphate	Y	0.98783	Y		Y	0.37245	Y		D-Glucose-6-Phosphate	Y	0	N		Y	0	N		D-Glucose-6-Phosphate	Y	0	N		Y	0	N		EX_glcur_e	glcur	D-Glucuronic Acid
EX_glyc3p_e	gly3p	D-Glucuronic Acid	Y	0.76138	Y		Y	0.22828	Y		D-Glucuronic Acid	N	0	Y		N	0	Y		D-Glucuronic Acid	N	0	Y		N	0	Y		EX_glyc3p_e	gly3p	D-Glycerol-Phosphate
EX_dha_e	dha	DihydroxyAcetone	Y	0.47798	Y		Y	0.14632	Y		DihydroxyAcetone	N	0.10645	N		N	0	Y		DihydroxyAcetone	N	0	Y		N	0	Y		EX_dha_e	dha	DihydroxyAcetone
EX_mal_D_e	mal	D-Malic Acid	N	0	Y		Y	0	N		D-Malic Acid	N	0.02129	N		N	0	Y		D-Malic Acid	N	0	Y		N	0	Y		EX_mal_D_e	mal	D-Malic Acid
EX_mnl_e	mnl	D-Mannitol	Y	1.03032	Y		Y	0.25273	Y		D-Mannitol	N	0	Y		N	0	Y		D-Mannitol	Y	0	Y		Y	0	Y		EX_mnl_e	mnl	D-Mannitol
EX_man_e	man	D-Mannose	Y	0.95596	Y		Y	0.29264	Y		D-Mannose	Y	0.23176	Y		N	0	Y		D-Mannose	Y	0	N		N	0	Y		EX_man_e	man	D-Mannose
EX_melib_e	melib	D-Melibiose	N	0	Y		N	0	Y		D-Melibiose	N	0	Y		N	0	Y		D-Melibiose	N	0	Y		N	0	Y		EX_melib_e	melib	D-Melibiose
EX_rib_D_e	rib_D	D-Ribose	Y	0.75415	Y		Y	0.13745	Y		D-Ribose	Y	0.10043	Y		Y	0.12135	Y		D-Ribose	Y	0.12135	Y		N	0.12134	Y		EX_rib_D_e	rib_D	D-Ribose
EX_glcr_e	glcr	D-Saccharic Acid	Y	0.65563	Y		Y	0.10957	Y		D-Saccharic Acid	N	0	Y		N	0	Y		D-Saccharic Acid	N	0	Y		N	0	Y		EX_glcr_e	glcr	D-Saccharic Acid
EX_ser_D_e	ser_D	D-Serine	Y	0.35445	Y		Y	0.0666	Y		D-Serine	N	0	Y		N	0	Y		D-Serine	N	0	Y		N	0	Y		EX_ser_D_e	ser_D	D-Serine
EX_sbt_D_e	sbt_D	D-Sorbitol	N	0	Y		N	0	Y		D-Sorbitol	N	0.20859	Y		N	0	Y		D-Sorbitol	N	0	Y		N	0	Y		EX_sbt_D_e	sbt_D	D-Sorbitol
EX_tre_e	tre	D-Trehalose	Y	1.91193	Y		Y	0.58527	Y		D-Trehalose	N	0.46353	N		N	0	Y		D-Trehalose	N	0	Y		N	0	Y		EX_tre_e	tre	D-Trehalose
EX_galt_e	galt	Dulcitol	Y	1.02575	Y		Y	0.24994	Y		Dulcitol	N	0	Y		N	0	Y		Dulcitol	N	0	Y		N	0	Y		EX_galt_e	galt	Dulcitol
EX_xyl_D_e	xyl	D-Xylose	N	0.75415	N		N	0.13745	N		D-Xylose	N	0	Y		N	0	Y		D-Xylose	N	0	Y		N	0	Y		EX_xyl_D_e	xyl	D-Xylose
EX_for_e	for	Formic Acid	Y	0.01303	Y		Y	0.01303	Y		Formic Acid	N	0	Y		N	0	Y		Formic Acid	N	0	Y		N	0	Y		EX_for_e	for	Formic Acid
EX_fum_e	fum	Fumaric Acid	Y	0.43899	Y		Y	0.07696	Y		Fumaric Acid	Y	0.02413	Y		Y	0	N		Fumaric Acid	Y	0	N		N	0	Y		EX_fum_e	fum	Fumaric Acid
EX_glyc_e	glyc	Glycerol	Y	0.55233	Y		Y	0.10294	Y		Glycerol	N	0.09448	N		N	0	Y		Glycerol	N	0	Y		N	0	Y		EX_glyc_e	glyc	Glycerol
EX_gly_e	gly	Glycine	N	0.21371	N		Y	0.02445	Y		Glycine	N	0.01121	N		N	0	Y		Glycine	N	0	Y		N	0	Y		EX_gly_e	gly	Glycine
EX_glyclt_e	glyclt	Glycolic Acid	N	0	Y		Y	0	N		Glycolic Acid	N	0	Y		N	0	Y		Glycolic Acid	N	0	Y		N	0	Y		EX_glyclt_e	glyclt	Glycolic Acid
EX_ins_e	ins	Inosine	Y	1.01331	Y		Y	0.34023	Y		Inosine	Y	0	N		Y	0	N		Inosine	Y	0	N		Y	0	N		EX_ins_e	ins	Inosine
EX_ala_L_e	ala_L	L-Alanine	Y	0.42174	Y		Y	0.03626	Y		L-Alanine	Y	0	N		Y	0	N		L-Alanine	Y	0	N		N	0	Y		EX_ala_L_e	ala_L	L-Alanine
EX_arab_L_e	arab_L	L-Arabinose	Y	0.78602	Y		Y	0.21726	Y		L-Arabinose	N	0	Y		N	0	Y		L-Arabinose	Y	0	Y		N	0	Y		EX_arab_L_e	arab_L	L-Arabinose
EX_arg_L_e	arg_L	L-Arginine	N	0.77305	N		N	0.02358	N		L-Arginine	N	0	Y		N	0	Y		L-Arginine	N	0	Y		N	0	Y		EX_arg_L_e	arg_L	L-Arginine
EX_asn_L_e	asn_L	L-Asparagine	Y	0.45014	Y		Y	0.06872	Y		L-Asparagine	N	0	Y		N	0	Y		L-Asparagine	N	0	Y		N	0	Y		EX_asn_L_e	asn_L	L-Asparagine
EX_asp_L_e	asp_L	L-Aspartic Acid	Y	0.44969	Y		Y	0.06854	Y		L-Aspartic Acid	Y	0.02654	Y		Y	0	N		L-Aspartic Acid	Y	0	N		Y	0	N		EX_asp_L_e	asp_L	L-Aspartic Acid
EX_fuc_L_e	fuc_L	L-Fucose	Y	0	N		Y	0	N		L-Fucose	N	0	Y		N	0	Y		L-Fucose	N	0	Y		N	0	Y		EX_fuc_L_e	fuc_L	L-Fucose
EX_galctn_L_e	galctn_L	L-Galactonic Acid-gamma-Lactone	N	0	Y		N	0	Y		L-Galactonic Acid-gamma-Lactone	N	0	Y		N	0	Y		L-Galactonic Acid-gamma-Lactone	N	0	Y		N	0	Y		EX_galctn_L_e	galctn_L	L-Galactonic Acid-Lactone
EX_glu_L_e	glu_L	L-Glutamic Acid	Y	0.68525	Y		Y	0.09949	Y		L-Glutamic Acid	Y	0.02654	Y		Y	0.02654	Y		L-Glutamic Acid	Y	0	N		Y	0	N		EX_glu_L_e	glu_L	L-Glutamic Acid
EX_gln_L_e	gln_L	L-Glutamine	Y	0.68653	Y		N	0.08653	Y		L-Glutamine	Y	0.02654	Y		N	0.02654	N		L-Glutamine	Y	0	N		N	0	Y		EX_gln_L_e	gln_L	L-Glutamine
EX_his_L_e	his_L	L-Histidine	N	0	Y		N	0	Y		L-Histidine	N	0	Y		N	0	Y		L-Histidine	N	0	Y		N	0	Y		EX_his_L_e	his_L	L-Histidine
EX_hom_L_e	hom_L	L-Homoserine	N	0	Y		N	0	Y		L-Homoserine	N	0	Y		N	0	Y		L-Homoserine	N	0	Y		N	0	Y		EX_hom_L_e	hom_L	L-Homoserine
EX_ile_L_e	ile_L	L-Isoleucine	N	0	Y		N	0	Y		L-Isoleucine	N	0	Y		N	0	Y		L-Isoleucine	N	0	Y		N	0	Y		EX_ile_L_e	ile_L	L-Isoleucine
EX_lac_L_e	lac_L	L-Lactic Acid	Y	0.39088	Y		Y	0.09088	Y		L-Lactic Acid	Y	0.02654			Y	0.02654	Y		L-Lactic Acid	Y	0	N		N	0	Y		EX_lac_L_e	lac_L	L-Lactic Acid
EX_leu_L_e	leu_L	L-Leucine	N	0	Y		N	0	Y		L-Leucine	N	0	Y		N	0	Y		L-Leucine	N	0	Y		N	0	Y		EX_leu_L_e	leu_L	L-Leucine
EX_lys_L_e	lys_L	L-Lysine	N	0	Y		Y	0	N		L-Lysine	N	0	Y		N	0	Y		L-Lysine	N	0	Y		N	0	Y		EX_lys_L_e	lys_L	L-Lysine
EX_lyx_L_e	lyx_L	L-Lyxose	N	0	Y		N	0	Y		L-Lyxose	N	0	Y		N	0	Y		L-Lyxose	N	0	Y		N	0	Y		EX_lyx_L_e	lyx_L	L-Lyxose
EX_mal_L_e	mal_L	L-Malic Acid	Y	0.43899	Y		Y	0.04112	Y		L-Malic Acid	Y	0.02407	Y		Y	0	N		L-Malic Acid	N	0	Y		N	0	Y		EX_mal_L_e	mal_L	L-Malic Acid
EX_met_L_e	met_L	L-Methionine	N	0	Y		N	0	Y		L-Methionine	N	0	Y		N	0	Y		L-Methionine	N	0	Y		N	0	Y		EX_met_L_e	met_L	L-Methionine
EX_orn_e	orn	L-Ornithine	N	0.74779	N		N	0	Y		L-Ornithine	N	0	Y		N	0	Y		L-Ornithine	N	0	Y		N	0	Y		EX_orn_e	orn	L-Ornithine
EX_phe_L_e	phe_L	L-Phenylalanine	N	0	Y		N	0	Y		L-Phenylalanine	N	0	Y		N	0	Y		L-Phenylalanine	N	0	Y		N	0	Y		EX_phe_L_e	phe_L	L-Phenylalanine
EX_pro_L_e	pro_L	L-Proline	Y	0.8195	Y		N	0	Y		L-Proline	Y	0	N		N	0	Y		L-Proline	Y	0	N		N	0	Y		EX_pro_L_e	pro_L	L-Proline
EX_rmn_e	rmn	L-Rhamnose	Y	0	N		Y	0	N		L-Rhamnose	N	0	Y		N	0	Y		L-Rhamnose	N	0	Y		N	0	Y		EX_rmn_e	rmn	L-Rhamnose
EX_ser_L_e	ser_L	L-Serine	Y	0.35445	Y		Y	0.0666	Y		L-Serine	Y	0	N		Y	0	N		L-Serine	Y	0	N		Y	0	N		EX_ser_L_e	ser_L	L-Serine
EX_tartr_L_e	tartr_L	L-Tartaric Acid	N	0.36404	N		N	0.0726	N		L-Tartaric Acid	N	0	Y		N	0	Y		L-Tartaric Acid	N	0	Y		N	0	Y		EX_tartr_L_e	tartr_L	L-Tartaric Acid
EX_thr_L_e	thr_L	L-Threonine	Y	0.5931	Y		Y	0.09719	Y		L-Threonine	N	0	Y		N	0	Y		L-Threonine	N	0	Y		N	0	Y		EX_thr_L_e	thr_L	L-Threonine
EX_val_L_e	val_L	L-Valine	N	0	Y		N	0	Y		L-Valine	N	0	Y		N	0	Y		L-Valine	N	0	Y		N	0	Y		EX_val_L_e	val_L	L-Valine
EX_malt_e	malt	Maltose	N	1.86944	N		Y	0.47886	Y		Maltose	N	0	Y		N	0	Y		Maltose	N	0	Y		N	0	Y		EX_malt_e	malt	Maltose
EX_malttr_e	malttr	Maltotriose	Y	2.82541	Y		Y	0.77149	Y		Maltotriose	N	0	Y		N	0	Y		Maltotriose	N	0	Y		N	0	Y		EX_malttr_e	malttr	Maltotriose
EX_inost_e	inost	M-Inositol	N	0	Y		N	0	Y		M-Inositol	N	0	Y		N	0	Y		M-Inositol	N	0	Y		N	0	Y		EX_inost_e	inost	M-Inositol
EX_galct_D_e	galct_D	Mucic Acid	Y	0.65563	Y		Y	0.10957	Y		Mucic Acid	N	0	Y		N	0	Y		Mucic Acid	N	0	Y		N	0	Y		EX_galct_D_e	galct_D	Mucic Acid
EX_acgam_e	acgam	N-Acetyl-D-Glucosamine	Y	1.23249	Y		Y	0.31948	Y		N-Acetyl-D-Glucosamine	Y	0	N		Y	0	N		N-Acetyl-D-Glucosamine	Y	0	N		Y	0	N		EX_acgam_e	acgam	N-Acetyl-D-Glucosamine
EX_acmana_e	acmana	N-Acetyl-Neuraminic Acid	Y	1.59376	Y		Y	0.39935	Y		N-Acetyl-Neuraminic Acid	N	0	Y		N	0	Y		N-Acetyl-Neuraminic Acid	N	0	Y		N	0	Y		EX_acmana_e	acmana	N-Acetyl-D-Mannosamine
EX_acnam_e	acnam	N-Acetyl-beta-D-Mannosamine	Y	0	N		Y	0	N		N-Acetyl-beta-D-Mannosamine	N	0	Y		N	0	Y		N-Acetyl-beta-D-Mannosamine	N	0	Y		N	0	Y		EX_acnam_e	acnam	N-Acetyl-Neuraminic Acid
EX_peamn_e	peamn	Phenylethylamine	N	0	Y		N	0	Y		Phenylethylamine	N	0	Y		N	0	Y		Phenylethylamine	N	0	Y		N	0	Y		EX_peamn_e	peamn	Phenylethylamine
EX_ppa_e	ppa	Propionic Acid	Y	0	N		Y	0	N		Propionic Acid	N	0	Y		N	0	Y		Propionic Acid	N	0	Y		N	0	Y		EX_ppa_e	ppa	Propionic Acid
EX_ptrc_e	ptrc	Putrescine	N	0.76346	N		N	0	Y		Putrescine	N	0	Y		N	0	Y		Putrescine	N	0	Y		N	0	Y		EX_ptrc_e	ptrc	Putrescine
EX_pyr_e	pyr	Pyruvic Acid	Y	0.34974	Y		Y	0.06194	Y		Pyruvic Acid	Y	0.01152	Y		Y	0.04779	Y		Pyruvic Acid	Y	0.04779	Y		Y	0.04779	Y		EX_pyr_e	pyr	Pyruvic Acid
EX_all_D_e	all_D	beta-D-Allose	N	0	Y		Y	0	N		beta-D-Allose	N	0	Y		N	0	Y		beta-D-Allose	N	0	Y		N	0	Y		EX_all_D_e	all_D	beta-D-Allose
EX_succ_e	succ	Succinic Acid	Y	0.48181	Y		Y	0.08181	Y		Succinic Acid	Y	0.4	Y		Y	0.04	Y		Succinic Acid	Y	0	N		N	0	Y		EX_succ_e	succ	Succinic Acid
EX_sucr_e	sucr	Sucrose	N	1.95442	N		N	0.69168	N		Sucrose	N	0.55623	N		N	0	Y		Sucrose	N	0	Y		N	0	Y		EX_sucr_e	sucr	Sucrose
EX_thymd_e	thymd	Thymidine	Y	0.87937	Y		Y	0.2635	Y		Thymidine	Y	0.18789	Y		Y	0	N		Thymidine	Y	0	N		N	0	Y		EX_thymd_e	thymd	Thymidine
EX_tym_e	tym	Tyramine	Y	0	N		Y	0	N		Tyramine	N	0	Y		N	0	Y		Tyramine	N	0	Y		N	0	Y		EX_tym_e	tym	Tyramine
EX_uri_e	uri	Uridine	Y	0.55418	Y		Y	0.17053	Y		Uridine	Y	0	N		Y	0	N		Uridine	Y	0	N		Y	0	N		EX_uri_e	uri	Uridine
