# Supplementary material for: Inferring ancient metabolism using ancestral core metabolic models of enterobacteria
Source: BMC Syst Biol. 2013 Jun 11;7:46. doi: 10.1186/1752-0509-7-46 (PMC3694032; doi:10.1186/1752-0509-7-46)
Supplement: Additional file 5 — Dataset 2. A list of orthologous genes from 72 genomes of enterobacteria to those from E. coli K-12 MG1655, and to genes contained in the metabolic models of the E. coli/Shigella (iEcoli_core),E.coli/Shigella/Salmonella (iSalcoli_core) , and the enterobacterial (iEntero_core) ancestral core. [file 1752-0509-7-46-S5.xlsx]

## Sheet: 72 genomes orths to MG1655
locus tag	Escherichia coli K12 MG1655	Escherichia coli EDL933 (EHEC) vers2	Escherichia coli 53638 (EIEC) DRAFTv2	Escherichia coli CFT073 (UPEC) v1	Escherichia coli E2348/69 (EPEC) 1	Escherichia coli EC4115 (EHEC) v2	Escherichia coli UTI89 (UPEC) 1	Escherichia coli E24377A (ETEC) v2	Escherichia coli Sakai (EHEC) v1	Escherichia coli SE11 1	Escherichia coli APEC O1 (APEC) 1	Escherichia coli SMS-3-5 1	Escherichia coli 536 (UPEC) 1	Escherichia coli HS v2	Escherichia coli ATCC 8739 v2	Escherichia coli K-12 W3110 1	Shigella boydii 227 1	Shigella boydii BS512 v2	Shigella dysenteriae 197 1	Shigella flexneri 2457T v2	Shigella flexneri 301 v1	Shigella flexneri 8401 1	Shigella sonnei 046 1	Salmonella Agona SL483 v2	Salmonella Arizonae CDC 346-86 1	Salmonella Choleraesuis SC-B67 1	Salmonella Dublin CT_02021853 v2	Salmonella Enteritidis P125109 1	Salmonella Gallinarum 287/91 1	Salmonella Heidelberg SL476 v2	Salmonella Newport SL254 v2	Salmonella Paratyphi A AKU_12601 1	Salmonella Paratyphi A ATCC 9150 1	Salmonella Paratyphi B SPB7 1	Salmonella Schwarzengrund CVM19633 v2	Salmonella Typhi CT18 v1	Salmonella Typhi Ty2 v1	Salmonella Typhimurium 14028S 1	Salmonella Typhimurium LT2 v1	Leclercia adecarboxylata ATCC 23216 DRAFTv1	Klebsiella pneumoniae MGH 78578 1	Yokenella regensburgei ATCC 49455 DRAFTv1	Cedecea davisae ATCC 33431 DRAFTv1	Erwinia amylovora ATCC 49946 v5	Erwinia tasmaniensis Et1/99 1	Pantoea stewartii DC283 v5b	Serratia marcescens subsp. marcescens ATCC 13880 DRAFTv1	Ewingella americana ATCC 33852 DRAFTv1	Dickeya dadantii 3937 v6b
b0001	ABE-0000006	ABH-0023910		ABR-0076060	BCI-0000002	BAS-0011013	AEA-0000002	ADO-0009725	ACA-0129880	AFS-0000002	AEG-0005238	AFT-0005137	AEF-0000002	ADR-0004683	AEM-0010539	ADY-0000002	ADV-0005158	ADJ-0005397	ADU-0000002	ABQ-0070923	ABT-0086367	BAG-0004731	ADD-0000002			ADB-0000002		BCF-0000002	BCG-0000002			BCH-0000002	ADA-0000002			ABX-0105278	ABS-0081712	AJR-0000002	ABU-0090648		AEP-0000002
b0002	ABE-0000008	ABH-0023911	ADP-0006579	ABR-0076063	BCI-0000003	BAS-0004843	AEA-0000003	ADO-0004452	ACA-0129881	AFS-0000003	AEG-0000002	AFT-0000002	AEF-0000003	ADR-0004684	AEM-0009751	ADY-0000003	ADV-0000002	ADJ-0005398	ADU-0000003	ABQ-0070924	ABT-0086368	BAG-0000002	ADD-0000003	BBX-0004184	BCD-0003142	ADB-0000003	BCB-0004282	BCF-0000003	BCG-0000004	BBV-0004372	BBQ-0004376	BCH-0000003	ADA-0000003	BCC-0000004	BBO-0004097	ABX-0105280	ABS-0081713	AJR-0000003	ABU-0090651	AME-0003044	AEP-0000003	AMG-0000195	ALZ-0003532	ACW-0297963	AFI-0000738	ACV-0287647	AMF-0000084	AMA-0000207	ABF-0015154
b0003	ABE-0000010	ABH-0023912	ADP-0006578	ABR-0076064	BCI-0000004	BAS-0004844	AEA-0000004	ADO-0004453	ACA-0129882	AFS-0000004	AEG-0000003	AFT-0000003	AEF-0000004	ADR-0004685	AEM-0009750	ADY-0000004	ADV-0000003	ADJ-0005399	ADU-0000004	ABQ-0070925	ABT-0086369	BAG-0000003	ADD-0000004	BBX-0004185	BCD-0003141	ADB-0000004	BCB-0004283	BCF-0000011	BCG-0000012	BBV-0004373	BBQ-0004377	BCH-0000004	ADA-0000004	BCC-0000005	BBO-0004098	ABX-0105284	ABS-0081714	AJR-0000004	ABU-0090654	AME-0003045	AEP-0000004	AMG-0000194	ALZ-0003531	ACW-0297971	AFI-0000739	ACV-0287648	AMF-0000085	AMA-0000208	ABF-0015153
b0004	ABE-0000012	ABH-0023913	ADP-0006577	ABR-0076065	BCI-0000005	BAS-0004845	AEA-0000005	ADO-0004454	ACA-0129883	AFS-0000005	AEG-0000004	AFT-0000004	AEF-0000005	ADR-0004686	AEM-0009749	ADY-0000005	ADV-0000004	ADJ-0005400	ADU-0000005	ABQ-0070926	ABT-0086370	BAG-0000004	ADD-0000005	BBX-0004186	BCD-0003140	ADB-0000005	BCB-0004284	BCF-0000016	BCG-0000016	BBV-0004374	BBQ-0004378	BCH-0000005	ADA-0000005	BCC-0000006	BBO-0004099	ABX-0105287	ABS-0081715	AJR-0000005	ABU-0090657	AME-0003046	AEP-0000005	AMG-0000193	ALZ-0003530	ACW-0297975	AFI-0000740	ACV-0287649	AMF-0000086	AMA-0000209	ABF-0015152
b0005	ABE-0000015	ABH-0023914		ABR-0076067	BCI-0000006	BAS-0004846	AEA-0000006	ADO-0009726	ACA-0129884	AFS-0000006	AEG-0000005	AFT-0005138	AEF-0000007	ADR-0009332	AEM-0009747	ADY-0000006	ADV-0000005		ADU-0000006	ABQ-0070927	ABT-0086371	BAG-0000005	ADD-0000006																										ABF-0014571
b0006	ABE-0000018	ABH-0023915	ADP-0006574	ABR-0076070	BCI-0000007	BAS-0004847	AEA-0000008	ADO-0004457	ACA-0129885	AFS-0000007	AEG-0000006	AFT-0000006	AEF-0000008	ADR-0004688	AEM-0009746	ADY-0000007	ADV-0000006	ADJ-0005402	ADU-0000007	ABQ-0070929	ABT-0086372	BAG-0000006	ADD-0000007	BBX-0004187	BCD-0003139	ADB-0000006	BCB-0004285	BCF-0000019	BCG-0000019	BBV-0004375	BBQ-0004379	BCH-0000006	ADA-0000006	BCC-0000007	BBO-0004100	ABX-0105290	ABS-0081716	AJR-0000006	ABU-0090659	AME-0003048	AEP-0000007	AMG-0000191	ALZ-0003529	ACW-0297978	AFI-0000741	ACV-0287650	AMF-0000087	AMA-0000210	ABF-0015150
b0007	ABE-0000020	ABH-0023916	ADP-0006573	ABR-0076071	BCI-0000008	BAS-0004848	AEA-0000009	ADO-0004458	ACA-0129886	AFS-0000008	AEG-0000007	AFT-0000007	AEF-0000009	ADR-0004689	AEM-0009745	ADY-0000008		ADJ-0005403	ADU-0000008	ABQ-0070930	ABT-0086373			BBX-0004188	BCD-0003138	ADB-0000007	BCB-0004286	BCF-0000022	BCG-0000022	BBV-0004376	BBQ-0004380	BCH-0000007		BCC-0000009	BBO-0004101	ABX-0105291	ABS-0081717	AJR-0000007	ABU-0090662	AME-0003049	AEP-0000008	AMG-0000190	ALZ-0003528				AMF-0000088	AMA-0000211
b0008	ABE-0000027	ABH-0023917	ADP-0006572	ABR-0076072	BCI-0000009	BAS-0004849	AEA-0000010	ADO-0004459	ACA-0129887	AFS-0000009	AEG-0000008	AFT-0000008	AEF-0000010	ADR-0004690	AEM-0009744	ADY-0000009	ADV-0000011	ADJ-0005404	ADU-0000009	ABQ-0070931	ABT-0086374	BAG-0000008	ADD-0000011	BBX-0004189	BCD-0003137	ADB-0000008	BCB-0004287	BCF-0000028	BCG-0000028	BBV-0004377	BBQ-0004381	BCH-0000009	ADA-0000008	BCC-0000010	BBO-0004102	ABX-0105294	ABS-0081718	AJR-0000008	ABU-0090666	AME-0003050	AEP-0000009	AMG-0000189	ALZ-0003527	ACW-0297981	AFI-0000742	ACV-0287651	AMF-0000089	AMA-0000212	ABF-0015147
b0009	ABE-0000030	ABH-0023918	ADP-0006571	ABR-0076073	BCI-0000010	BAS-0004850	AEA-0000011	ADO-0004460	ACA-0129888	AFS-0000010	AEG-0000009	AFT-0000009	AEF-0000011	ADR-0004691	AEM-0009743	ADY-0000010	ADV-0000012	ADJ-0005405	ADU-0000010	ABQ-0070932	ABT-0086375	BAG-0000009	ADD-0000012	BBX-0004190	BCD-0003135	ADB-0000009	BCB-0004288	BCF-0000032	BCG-0000032	BBV-0004378	BBQ-0004382	BCH-0000010	ADA-0000009	BCC-0000011	BBO-0004103	ABX-0105298	ABS-0081719	AJR-0000009	ABU-0090669	AME-0003051	AEP-0000010	AMG-0000188	ALZ-0003526	ACW-0297985	AFI-0000743	ACV-0287652	AMF-0000090	AMA-0000213	ABF-0015144
b0010	ABE-0000032	ABH-0023919	ADP-0006570	ABR-0076075	BCI-0000013	BAS-0004851	AEA-0000012	ADO-0004461	ACA-0129889	AFS-0000011	AEG-0000010	AFT-0000010	AEF-0000012	ADR-0004692	AEM-0009742	ADY-0000011	ADV-0000013	ADJ-0005406	ADU-0000011	ABQ-0070933	ABT-0086376	BAG-0000010	ADD-0000013	BBX-0004191	BCD-0003134	ADB-0000010	BCB-0004289	BCF-0000035	BCG-0000035	BBV-0004379	BBQ-0004383	BCH-0000011	ADA-0000010	BCC-0000012	BBO-0004104	ABX-0105300	ABS-0081720	AJR-0000010	ABU-0090671	AME-0003056	AEP-0000012	AMG-0000186	ALZ-0003524				AMF-0000092	AMA-0000215	ABF-0015140
b0011	ABE-0000037	ABH-0023920	ADP-0006569	ABR-0076076	BCI-0000014	BAS-0004852	AEA-0000013	ADO-0004462	ACA-0129890	AFS-0000012	AEG-0000011	AFT-0000011	AEF-0000013	ADR-0004693	AEM-0009741	ADY-0000012	ADV-0000014	ADJ-0005407	ADU-0000012	ABQ-0070934	ABT-0086377	BAG-0000011	ADD-0000014	BBX-0004192		ADB-0000011	BCB-0004290	BCF-0000039		BBV-0004380	BBQ-0004384	BCH-0000012	ADA-0000011	BCC-0000013	BBO-0004105	ABX-0105303	ABS-0081721	AJR-0000011	ABU-0090674		AEP-0000013
b0013	ABE-0000043	ABH-0023922	ADP-0006568	ABR-0076077	BCI-0000015	BAS-0004853	AEA-0000015	ADO-0004463	ACA-0129892	AFS-0000013	AEG-0000012	AFT-0000012	AEF-0000014	ADR-0004694	AEM-0009739	ADY-0000014			ADU-0000013	ABQ-0070936	ABT-0086378	BAG-0000012	ADD-0000015	BBX-0004193		ADB-0000012	BCB-0004291	BCF-0000041	BCG-0000041	BBV-0004381	BBQ-0004385	BCH-0000013	ADA-0000012	BCC-0000014	BBO-0004106	ABX-0105304	ABS-0081722	AJR-0000012	ABU-0090677		AEP-0000014
b0014	ABE-0000052	ABH-0023923	ADP-0006567	ABR-0076079	BCI-0000016	BAS-0004854	AEA-0000017	ADO-0004465	ACA-0129893	AFS-0000014	AEG-0000013	AFT-0000013	AEF-0000015	ADR-0004696	AEM-0009738	ADY-0000015	ADV-0000018	ADJ-0005413	ADU-0000014	ABQ-0070937	ABT-0086379	BAG-0000013	ADD-0000016	BBX-0004195	BCD-0003132	ADB-0000013	BCB-0004292	BCF-0000042	BCG-0000043	BBV-0004383	BBQ-0004387	BCH-0000014	ADA-0000013	BCC-0000016	BBO-0004108	ABX-0105305	ABS-0081723	AJR-0000014	ABU-0090681	AME-0003057	AEP-0000015	AMG-0000185	ALZ-0003523	ACW-0297991	AFI-0000745	ACV-0287656	AMF-0000093	AMA-0000216	ABF-0015138
b0015	ABE-0000054	ABH-0023924	ADP-0006566	ABR-0076080	BCI-0000017	BAS-0004855	AEA-0000018	ADO-0004466	ACA-0129894	AFS-0000015	AEG-0000014	AFT-0000014	AEF-0000016	ADR-0004697	AEM-0009737	ADY-0000016	ADV-0000019	ADJ-0005414	ADU-0000015	ABQ-0070938	ABT-0086380	BAG-0000014	ADD-0000017	BBX-0004196	BCD-0003130	ADB-0000014	BCB-0004293	BCF-0000047	BCG-0000048	BBV-0004384	BBQ-0004388	BCH-0000015	ADA-0000014	BCC-0000017	BBO-0004109	ABX-0105310	ABS-0081724	AJR-0000015	ABU-0090684	AME-0003058	AEP-0000016	AMG-0000184	ALZ-0003522	ACW-0297996	AFI-0000746	ACV-0287657	AMF-0000094	AMA-0000217	ABF-0015137
b0016	ABE-0000058
b0018	ABE-0000064	ABH-0023925	ADP-0006564	ABR-0081746	BCI-0000018	BAS-0011025	AEA-0000019	ADO-0009727	ACA-0129895	AFS-0000016	AEG-0005214	AFT-0005139	AEF-0004813	ADR-0004699	AEM-0010666	ADY-0000018	ADV-0000020	ADJ-0010765	ADU-0000016	ABQ-0070939	ABT-0286358	BAG-0004721	ADD-0000018
b4412	ABE-0047278	ABH-0285149		ABR-0081747	BCI-0000019	BAS-0004856	AEA-0005355	ADO-0009728	ACA-0285091		AEG-0005215	AFT-0005140	AEF-0004814	ADR-0009377	AEM-0009734	ADY-0000019	ADV-0005150	ADJ-0010766	ADU-0005635	ABQ-0285604	ABT-0286359	BAG-0004722	ADD-0005378
b0019	ABE-0000068	ABH-0023926	ADP-0006563	ABR-0076084	BCI-0000024	BAS-0004857	AEA-0000023	ADO-0004467	ACA-0129896	AFS-0000017	AEG-0000018	AFT-0000018	AEF-0000021	ADR-0004700	AEM-0009732	ADY-0000021	ADV-0000021	ADJ-0005415	ADU-0000020	ABQ-0070941	ABT-0086381	BAG-0000015	ADD-0000024	BBX-0004226	BCD-0003102	ADB-0000039	BCB-0004322	BCF-0000131	BCG-0000130	BBV-0004412	BBQ-0004417	BCH-0000042	ADA-0000041	BCC-0000051	BBO-0004139	ABX-0105363	ABS-0081752	AJR-0000049	ABU-0090756	AME-0003059	AEP-0000017	AMG-0000181	ALZ-0003521	ACW-0298007	AFI-0000748	ACV-0287658	AMF-0000095	AMA-0000218	ABF-0015135
b0020	ABE-0000072	ABH-0023927	ADP-0006562	ABR-0076085	BCI-0000025	BAS-0004858	AEA-0000024	ADO-0004468	ACA-0129897	AFS-0000018	AEG-0000019	AFT-0000019	AEF-0000022	ADR-0004701	AEM-0009731	ADY-0000022	ADV-0000022	ADJ-0005416	ADU-0000021	ABQ-0070942	ABT-0086382	BAG-0000016	ADD-0000025	BBX-0004227	BCD-0003101	ADB-0000040	BCB-0004323	BCF-0000136	BCG-0000135	BBV-0004413	BBQ-0004418	BCH-0000043	ADA-0000042	BCC-0000052	BBO-0004140	ABX-0105364	ABS-0081753	AJR-0000050	ABU-0090759	AME-0003060	AEP-0000018	AMG-0000180	ALZ-0003520				AMF-0000096	AMA-0000219	ABF-0015133
b0021	ABE-0000075
b0022	ABE-0000078
b0023	ABE-0000082	ABH-0023935	ADP-0006557	ABR-0076087	BCI-0000026	BAS-0004866	AEA-0000026	ADO-0004474	ACA-0129905	AFS-0000022	AEG-0005239	AFT-0000023	AEF-0000023	ADR-0004706	AEM-0009724	ADY-0000025	ADV-0000026	ADJ-0005423	ADU-0000051	ABQ-0070946	ABT-0086385	BAG-0000020	ADD-0000032	BBX-0004230	BCD-0003100	ADB-0000043	BCB-0004327	BCF-0000146	BCG-0000142	BBV-0004416	BBQ-0004421	BCH-0000046	ADA-0000045	BCC-0000055	BBO-0004143	ABX-0105373	ABS-0081756	AJR-0000053	ABU-0090767		AEP-0000019			ACW-0298012	AFI-0000750				ABF-0015132
b0024	ABE-0000089	ABH-0023936	ADP-0006556	ABR-0076088	BCI-0000027	BAS-0010951	AEA-0000027	ADO-0004475	ACA-0129906	AFS-0000023	AEG-0005240	AFT-0005141	AEF-0004824	ADR-0004707	AEM-0010540	ADY-0000026	ADV-0000027	ADJ-0005424	ADU-0000052	ABQ-0070947	ABT-0286367	BAG-0004732	ADD-0000033			ADB-0000044		BCF-0000148	BCG-0000144			BCH-0000047	ADA-0000046			ABX-0105375	ABS-0081757	AJR-0000054	ABU-0090769
b0025	ABE-0000091	ABH-0023937	ADP-0006555	ABR-0076089	BCI-0000028	BAS-0004867	AEA-0000028	ADO-0004476	ACA-0129907	AFS-0000024	AEG-0000020	AFT-0000024	AEF-0000024	ADR-0004708	AEM-0009723	ADY-0000027	ADV-0000028	ADJ-0005425	ADU-0000053	ABQ-0070948	ABT-0086386	BAG-0000021	ADD-0000034	BBX-0004232	BCD-0003099	ADB-0000045	BCB-0004329	BCF-0000149	BCG-0000145	BBV-0004417	BBQ-0004423	BCH-0000048	ADA-0000047	BCC-0000057	BBO-0004144	ABX-0105376	ABS-0081758	AJR-0000055	ABU-0090770	AME-0003063	AEP-0000021	AMG-0000177	ALZ-0003517	ACW-0298014	AFI-0000751	ACV-0287661	AMF-0000098	AMA-0000222	ABF-0015129
b0026	ABE-0000094	ABH-0023938	ADP-0006554	ABR-0076090	BCI-0000029	BAS-0004868	AEA-0000029	ADO-0004477	ACA-0129908	AFS-0000025	AEG-0000021	AFT-0000025	AEF-0000025	ADR-0004709	AEM-0009722	ADY-0000028	ADV-0000029	ADJ-0005426	ADU-0000054	ABQ-0070949	ABT-0086387	BAG-0000022	ADD-0000035	BBX-0004233	BCD-0003098	ADB-0000046	BCB-0004330	BCF-0000152	BCG-0000148	BBV-0004418	BBQ-0004424	BCH-0000049	ADA-0000048	BCC-0000058	BBO-0004145	ABX-0105378	ABS-0081759	AJR-0000056	ABU-0090773	AME-0003064	AEP-0000022	AMG-0000176	ALZ-0003516	ACW-0298018	AFI-0000752	ACV-0287662	AMF-0000099	AMA-0000223	ABF-0016739
b0027	ABE-0000096	ABH-0023939	ADP-0006553	ABR-0076091	BCI-0000030	BAS-0004869	AEA-0000030	ADO-0004478	ACA-0129909	AFS-0000026	AEG-0000022	AFT-0000026	AEF-0000026	ADR-0004710	AEM-0009721	ADY-0000029	ADV-0000030	ADJ-0005427	ADU-0000055	ABQ-0070950	ABT-0086388	BAG-0000023	ADD-0000036	BBX-0004234	BCD-0003097	ADB-0000047	BCB-0004331	BCF-0000157	BCG-0000153	BBV-0004419	BBQ-0004425	BCH-0000050	ADA-0000049	BCC-0000059	BBO-0004146	ABX-0105381	ABS-0081760	AJR-0000057	ABU-0090774	AME-0003065	AEP-0000023	AMG-0000175	ALZ-0003515	ACW-0298024	AFI-0000753	ACV-0287663	AMF-0000100	AMA-0000224	ABF-0016738
b0028	ABE-0000101	ABH-0023940	ADP-0006552	ABR-0076092	BCI-0000031	BAS-0004870	AEA-0000031	ADO-0004479	ACA-0129910	AFS-0000027	AEG-0000023	AFT-0000027	AEF-0000027	ADR-0004711	AEM-0009720	ADY-0000030	ADV-0000031	ADJ-0005428	ADU-0000056	ABQ-0070951	ABT-0086390	BAG-0000024	ADD-0000037	BBX-0004236	BCD-0003096	ADB-0000049	BCB-0004332	BCF-0000161	BCG-0000157	BBV-0004421	BBQ-0004426	BCH-0000051	ADA-0000050	BCC-0000060	BBO-0004148	ABX-0105384	ABS-0081761	AJR-0000059	ABU-0090777	AME-0003066	AEP-0000024	AMG-0000174	ALZ-0003514	ACW-0298028	AFI-0000754	ACV-0287664	AMF-0000101	AMA-0000225	ABF-0016737
b0029	ABE-0000103	ABH-0023941	ADP-0006551	ABR-0076093	BCI-0000032	BAS-0004871	AEA-0000032	ADO-0004480	ACA-0129911	AFS-0000028	AEG-0000024	AFT-0000028	AEF-0000028	ADR-0004712	AEM-0009719	ADY-0000031	ADV-0000032	ADJ-0005429	ADU-0000057	ABQ-0070952	ABT-0086391	BAG-0000025	ADD-0000038	BBX-0004237	BCD-0003095	ADB-0000050	BCB-0004333	BCF-0000165	BCG-0000161	BBV-0004422	BBQ-0004427	BCH-0000052	ADA-0000051	BCC-0000061	BBO-0004149	ABX-0105388	ABS-0081762	AJR-0000060	ABU-0090780	AME-0003067	AEP-0000025	AMG-0000173	ALZ-0003513	ACW-0298031	AFI-0000755	ACV-0287665	AMF-0000102	AMA-0000226	ABF-0016736
b0030	ABE-0000109	ABH-0023942	ADP-0006550	ABR-0081812	BCI-0000033	BAS-0004872	AEA-0000033	ADO-0004481	ACA-0129912	AFS-0000029	AEG-0000025	AFT-0000029	AEF-0000029	ADR-0004713	AEM-0009718	ADY-0000032	ADV-0000033	ADJ-0005430	ADU-0000058	ABQ-0070953	ABT-0086392	BAG-0000026	ADD-0000039	BBX-0004240	BCD-0003094	ADB-0000052	BCB-0004336	BCF-0000169	BCG-0000165	BBV-0004424	BBQ-0004430	BCH-0000054	ADA-0000053	BCC-0000064	BBO-0004152	ABX-0105390	ABS-0081764	AJR-0000062	ABU-0090786		AEP-0000026	AMG-0000172							ABF-0016735
b0031	ABE-0000112	ABH-0023943	ADP-0006549	ABR-0076097	BCI-0000034	BAS-0004873	AEA-0000035	ADO-0004482	ACA-0129913	AFS-0000030	AEG-0000027	AFT-0000030	AEF-0000030	ADR-0004714	AEM-0009717	ADY-0000033	ADV-0000034	ADJ-0005431	ADU-0000059	ABQ-0070954	ABT-0086393	BAG-0000027	ADD-0000040	BBX-0004253	BCD-0003093	ADB-0000067	BCB-0004349	BCF-0000209	BCG-0000204	BBV-0004437	BBQ-0004443	BCH-0000067	ADA-0000066	BCC-0000079	BBO-0004165	ABX-0105415	ABS-0081777	AJR-0000076	ABU-0090821	AME-0003071	AEP-0000040	AMG-0000163	ALZ-0003510	ACW-0298033	AFI-0000756	ACV-0287666	AMF-0000107	AMA-0000230	ABF-0016734
b0032	ABE-0000118	ABH-0023944	ADP-0006547	ABR-0076100	BCI-0000035	BAS-0004875	AEA-0000037	ADO-0004484	ACA-0129914	AFS-0000033	AEG-0000028	AFT-0000033	AEF-0000032	ADR-0004716	AEM-0009716	ADY-0000034	ADV-0000035	ADJ-0005432	ADU-0000060	ABQ-0070955	ABT-0086394	BAG-0000028	ADD-0000041	BBX-0004255	BCD-0003088	ADB-0000069	BCB-0004352	BCF-0000213	BCG-0000208	BBV-0004439	BBQ-0004444	BCH-0000069	ADA-0000068	BCC-0000084	BBO-0004169	ABX-0105418	ABS-0081778	AJR-0000078	ABU-0090830	AME-0003072	AEP-0000041	AMG-0000161	ALZ-0003509	ACW-0298037	AFI-0000758	ACV-0287668	AMF-0000108	AMA-0000231	ABF-0016730
b0033	ABE-0000121	ABH-0023945	ADP-0006546	ABR-0076101	BCI-0000036	BAS-0004876	AEA-0000038	ADO-0004485	ACA-0129915	AFS-0000034	AEG-0000029	AFT-0000034	AEF-0000033	ADR-0004717	AEM-0009714	ADY-0000035	ADV-0000036	ADJ-0005433	ADU-0000061	ABQ-0070956	ABT-0086395	BAG-0000029	ADD-0000042	BBX-0004256	BCD-0003087	ADB-0000070	BCB-0004353	BCF-0000217	BCG-0000212	BBV-0004440	BBQ-0004445	BCH-0000070	ADA-0000069	BCC-0000085	BBO-0004170	ABX-0105421	ABS-0081779	AJR-0000079	ABU-0090833	AME-0003073	AEP-0000042	AMG-0000160		ACW-0298041	AFI-0000759	ACV-0287669	AMF-0000109	AMA-0000232	ABF-0016728
b0034	ABE-0000125	ABH-0023947	ADP-0006544	ABR-0076103	BCI-0000038	BAS-0004878	AEA-0000041	ADO-0004487	ACA-0129916	AFS-0000036	AEG-0000031	AFT-0000036	AEF-0000035	ADR-0004719	AEM-0009713	ADY-0000036			ADU-0000062	ABQ-0070957	ABT-0086396	BAG-0000030	ADD-0000045		BCD-0003086	ADB-0000071		BCF-0000232	BCG-0000227			BCH-0000071	ADA-0000070	BCC-0000086		ABX-0105429	ABS-0081780	AJR-0000082	ABU-0090840				ALZ-0003507
b0035	ABE-0000128	ABH-0023948	ADP-0006543	ABR-0076104	BCI-0000039	BAS-0004879	AEA-0000042	ADO-0004488	ACA-0129917	AFS-0000037	AEG-0000032	AFT-0000037	AEF-0000036	ADR-0004720	AEM-0009712	ADY-0000037			ADU-0000063	ABQ-0070958	ABT-0086397	BAG-0000031	ADD-0000046	BBX-0004258		ADB-0000072	BCB-0004355	BCF-0000233	BCG-0000228	BBV-0004442	BBQ-0004447	BCH-0000072	ADA-0000071	BCC-0000087	BBO-0004172	ABX-0105430	ABS-0081781	AJR-0000083	ABU-0090842			AMG-0004033
b0036	ABE-0000130	ABH-0023949	ADP-0006542	ABR-0076105	BCI-0000040	BAS-0004880	AEA-0000043	ADO-0004489	ACA-0129918	AFS-0000038	AEG-0000033	AFT-0000038	AEF-0000037	ADR-0004721	AEM-0009711	ADY-0000038			ADU-0000064	ABQ-0070959	ABT-0086398	BAG-0000032	ADD-0000047	BBX-0004259	BCD-0003080	ADB-0000075	BCB-0004356	BCF-0000237	BCG-0000232	BBV-0004443	BBQ-0004448	BCH-0000073	ADA-0000072	BCC-0000088	BBO-0004173	ABX-0105434	ABS-0081782	AJR-0000084	ABU-0090845			AMG-0004032	ALZ-0003506
b0037	ABE-0000133	ABH-0023950	ADP-0006541	ABR-0076106	BCI-0000041	BAS-0004881	AEA-0000044	ADO-0004490	ACA-0129919	AFS-0000039	AEG-0000034	AFT-0000039	AEF-0000038	ADR-0004722	AEM-0009710	ADY-0000039			ADU-0000065	ABQ-0070960	ABT-0086399	BAG-0000033	ADD-0000048	BBX-0004260	BCD-0003079	ADB-0000076	BCB-0004357	BCF-0000240		BBV-0004444	BBQ-0004449	BCH-0000074	ADA-0000073	BCC-0000089	BBO-0004174	ABX-0105437	ABS-0081783	AJR-0000085	ABU-0090848			AMG-0004031	ALZ-0003505
b0038	ABE-0000136	ABH-0023951	ADP-0006540	ABR-0076107	BCI-0000042	BAS-0004882	AEA-0000045	ADO-0004491	ACA-0129920	AFS-0000040	AEG-0000035	AFT-0000040	AEF-0000039	ADR-0004723	AEM-0009709	ADY-0000040			ADU-0000066	ABQ-0070961	ABT-0086400	BAG-0000034		BBX-0004261	BCD-0003078	ADB-0000077	BCB-0004358	BCF-0000243	BCG-0000237	BBV-0004445	BBQ-0004450	BCH-0000075	ADA-0000074	BCC-0000090	BBO-0004175	ABX-0105440	ABS-0081784	AJR-0000086	ABU-0090851			AMG-0004030	ALZ-0003504
b0039	ABE-0000139	ABH-0023952	ADP-0006539	ABR-0076108	BCI-0000043	BAS-0004883	AEA-0000046	ADO-0004492	ACA-0129921	AFS-0000041	AEG-0000036	AFT-0000041	AEF-0000040	ADR-0004724	AEM-0009708	ADY-0000041			ADU-0000067	ABQ-0070963	ABT-0086401	BAG-0000035	ADD-0000053	BBX-0004262	BCD-0003077	ADB-0000079	BCB-0004359	BCF-0000245	BCG-0000239	BBV-0004446	BBQ-0004451	BCH-0000076	ADA-0000075	BCC-0000092	BBO-0004176	ABX-0105441	ABS-0081785	AJR-0000088	ABU-0090854			AMG-0004029	ALZ-0003503
b0040	ABE-0000141	ABH-0023953	ADP-0006538	ABR-0076109	BCI-0000044	BAS-0004884	AEA-0000047	ADO-0004493	ACA-0129922	AFS-0000042	AEG-0000037	AFT-0000042	AEF-0000041	ADR-0004725	AEM-0009707	ADY-0000042			ADU-0000068	ABQ-0070964	ABT-0086402	BAG-0000036	ADD-0000054	BBX-0004263	BCD-0003076	ADB-0000080	BCB-0004360	BCF-0000251	BCG-0000245	BBV-0004447	BBQ-0004452	BCH-0000077	ADA-0000076	BCC-0000093	BBO-0004177	ABX-0105445	ABS-0081786	AJR-0000089	ABU-0090857			AMG-0004028	ALZ-0003502
b0041	ABE-0000145	ABH-0023954	ADP-0006537	ABR-0076110	BCI-0000045	BAS-0004885	AEA-0000048	ADO-0004496	ACA-0129923	AFS-0000043	AEG-0000038	AFT-0000044	AEF-0000042	ADR-0004728	AEM-0009706	ADY-0000043			ADU-0000069	ABQ-0070965	ABT-0086403	BAG-0000037	ADD-0000055	BBX-0004266	BCD-0003075	ADB-0000082	BCB-0004362	BCF-0000257	BCG-0000249	BBV-0004450	BBQ-0004455	BCH-0000078	ADA-0000077	BCC-0000096	BBO-0004180	ABX-0105448	ABS-0081787	AJR-0000091	ABU-0090866			AMG-0004027	ALZ-0003500
b0042	ABE-0000147	ABH-0023955	ADP-0006536	ABR-0081813	BCI-0000046	BAS-0004886	AEA-0000049	ADO-0004497	ACA-0129924	AFS-0000044	AEG-0000039	AFT-0000045	AEF-0000043	ADR-0004729	AEM-0009705	ADY-0000044			ADU-0000070		ABT-0086404		ADD-0000056	BBX-0004267	BCD-0003074	ADB-0000083	BCB-0004363	BCF-0000260	BCG-0000252	BBV-0004451	BBQ-0004456	BCH-0000079	ADA-0000078	BCC-0000097	BBO-0004181	ABX-0105451	ABS-0081788	AJR-0000092	ABU-0090869			AMG-0004026	ALZ-0003499
b0043	ABE-0000149	ABH-0023956	ADP-0006535	ABR-0076113	BCI-0000047	BAS-0004887	AEA-0000050	ADO-0004498	ACA-0129925	AFS-0000045	AEG-0000040	AFT-0000046	AEF-0000044	ADR-0004730	AEM-0009704	ADY-0000045			ADU-0000071	ABQ-0070967	ABT-0086405	BAG-0000039	ADD-0000057	BBX-0004268	BCD-0003073	ADB-0000084	BCB-0004364	BCF-0000264	BCG-0000256	BBV-0004452	BBQ-0004457	BCH-0000080	ADA-0000079	BCC-0000098	BBO-0004182	ABX-0105454	ABS-0081789	AJR-0000093	ABU-0090872			AMG-0004025	ALZ-0003498
b0044	ABE-0000151	ABH-0023957	ADP-0006534	ABR-0076114	BCI-0000048	BAS-0004888	AEA-0000051	ADO-0004499	ACA-0129926	AFS-0000046	AEG-0005574	AFT-0000047	AEF-0000045	ADR-0004731	AEM-0009703	ADY-0000046			ADU-0000072	ABQ-0070968	ABT-0086406	BAG-0000040	ADD-0000058	BBX-0004269	BCD-0003072	ADB-0000086	BCB-0004365	BCF-0000266	BCG-0000258	BBV-0004453	BBQ-0004458	BCH-0000081	ADA-0000080	BCC-0000099	BBO-0004183	ABX-0105456	ABS-0081790	AJR-0000094	ABU-0090875			AMG-0004024	ALZ-0003497
b0045	ABE-0000156	ABH-0023958	ADP-0006533	ABR-0076115	BCI-0000049	BAS-0004889	AEA-0000052	ADO-0004500	ACA-0129927	AFS-0000047	AEG-0000041	AFT-0000048	AEF-0000046	ADR-0004732	AEM-0009702	ADY-0000047	ADV-0000039		ADU-0000073	ABQ-0070969	ABT-0086407	BAG-0000041		BBX-0004270	BCD-0003071	ADB-0000088	BCB-0004366	BCF-0000267	BCG-0000259	BBV-0004454	BBQ-0004459	BCH-0000082	ADA-0000081	BCC-0000100	BBO-0004184	ABX-0105457	ABS-0081791	AJR-0000095	ABU-0090878			AMG-0004023	ALZ-0003496
b0046	ABE-0000159	ABH-0023959	ADP-0006532	ABR-0076116	BCI-0000050	BAS-0004890	AEA-0000053	ADO-0004501	ACA-0129928	AFS-0000048	AEG-0000042	AFT-0000049	AEF-0000047	ADR-0004733	AEM-0009701	ADY-0000048	ADV-0000040	ADJ-0005436	ADU-0000075	ABQ-0070970	ABT-0086408	BAG-0000042	ADD-0000060	BBX-0004276	BCD-0003069	ADB-0000096	BCB-0004368	BCF-0000283	BCG-0000273	BBV-0004459	BBQ-0004464			BCC-0000111	BBO-0004190	ABX-0105468	ABS-0081799	AJR-0000104	ABU-0090894	AME-0003077	AEP-0000044	AMG-0000158	ALZ-0003494				AMF-0000110	AMA-0000233
b0047	ABE-0000161	ABH-0023960	ADP-0006531	ABR-0076117	BCI-0000051	BAS-0004891	AEA-0000054	ADO-0004502	ACA-0129929	AFS-0000049	AEG-0000043	AFT-0000050	AEF-0000048	ADR-0004734	AEM-0009700	ADY-0000049	ADV-0000041	ADJ-0005437	ADU-0000076	ABQ-0070971	ABT-0086409	BAG-0000043	ADD-0000061	BBX-0004277	BCD-0003068	ADB-0000097	BCB-0004369	BCF-0000285	BCG-0000275	BBV-0004460	BBQ-0004465	BCH-0000089	ADA-0000088	BCC-0000112	BBO-0004191	ABX-0105469	ABS-0081800	AJR-0000105	ABU-0090897	AME-0003078	AEP-0000045	AMG-0000157	ALZ-0003493				AMF-0000111	AMA-0000234
b0048	ABE-0000164	ABH-0023961	ADP-0006530	ABR-0076118	BCI-0000052	BAS-0004892	AEA-0000055	ADO-0004503	ACA-0129930	AFS-0000050	AEG-0000044	AFT-0000051	AEF-0000049	ADR-0004735	AEM-0009699	ADY-0000050	ADV-0000042	ADJ-0005438	ADU-0000077	ABQ-0070972	ABT-0086410	BAG-0000044	ADD-0000062	BBX-0004278	BCD-0003067	ADB-0000098	BCB-0004371	BCF-0000290	BCG-0000280	BBV-0004462	BBQ-0004466	BCH-0000090	ADA-0000089	BCC-0000114	BBO-0004193	ABX-0105471	ABS-0081801	AJR-0000107	ABU-0090900	AME-0003079	AEP-0000046	AMG-0000156	ALZ-0003492	ACW-0298059	AFI-0000761	ACV-0287671	AMF-0000115	AMA-0000236	ABF-0016722
b0049	ABE-0000167	ABH-0023965	ADP-0006529	ABR-0076121	BCI-0000055	BAS-0004895	AEA-0000057	ADO-0004504	ACA-0129933	AFS-0000051	AEG-0000045	AFT-0000054	AEF-0000052	ADR-0004736	AEM-0009698	ADY-0000051	ADV-0000043	ADJ-0005439	ADU-0000080	ABQ-0070974	ABT-0086411	BAG-0000045	ADD-0000063	BBX-0004279	BCD-0003066	ADB-0000101	BCB-0004372	BCF-0000294	BCG-0000284	BBV-0004463	BBQ-0004467	BCH-0000091	ADA-0000090	BCC-0000115	BBO-0004194	ABX-0105474	ABS-0081802	AJR-0000108	ABU-0090901	AME-0003080	AEP-0000047	AMG-0000155	ALZ-0003491	ACW-0298062	AFI-0000762	ACV-0287672	AMF-0000117	AMA-0000237	ABF-0016718
b0050	ABE-0000169	ABH-0023966	ADP-0006528	ABR-0076123	BCI-0000056	BAS-0004896	AEA-0000058	ADO-0004505	ACA-0129934	AFS-0000052	AEG-0000046	AFT-0000055	AEF-0000053	ADR-0004737	AEM-0009697	ADY-0000052	ADV-0000044	ADJ-0005440	ADU-0000081	ABQ-0070975	ABT-0086412	BAG-0000046	ADD-0000064	BBX-0004280	BCD-0003065	ADB-0000102	BCB-0004373	BCF-0000296	BCG-0000286	BBV-0004464	BBQ-0004468	BCH-0000092	ADA-0000091	BCC-0000116	BBO-0004195	ABX-0105475	ABS-0081803	AJR-0000109	ABU-0090903	AME-0003081	AEP-0000048	AMG-0000154	ALZ-0003490	ACW-0298064	AFI-0000763	ACV-0287673	AMF-0000118	AMA-0000238	ABF-0016717
b0051	ABE-0000175	ABH-0023967	ADP-0006527	ABR-0076124	BCI-0000057	BAS-0004897	AEA-0000059	ADO-0004506	ACA-0129935	AFS-0000053	AEG-0000047	AFT-0000056	AEF-0000054	ADR-0004738	AEM-0009696	ADY-0000053	ADV-0000045	ADJ-0005441	ADU-0000082	ABQ-0070976	ABT-0086413	BAG-0000047	ADD-0000065	BBX-0004281	BCD-0003064	ADB-0000103	BCB-0004374	BCF-0000298	BCG-0000288	BBV-0004465	BBQ-0004469	BCH-0000093	ADA-0000092	BCC-0000117	BBO-0004196	ABX-0105476	ABS-0081804	AJR-0000110	ABU-0090904	AME-0003082	AEP-0000049	AMG-0000153	ALZ-0003489	ACW-0298066	AFI-0000764	ACV-0287674	AMF-0000119	AMA-0000239	ABF-0016715
b0052	ABE-0000178	ABH-0023968	ADP-0006526	ABR-0076125	BCI-0000058	BAS-0004898	AEA-0000060	ADO-0004507	ACA-0129936	AFS-0000054	AEG-0000048	AFT-0000057	AEF-0000055	ADR-0004739	AEM-0009695	ADY-0000054	ADV-0000046	ADJ-0005442	ADU-0000083	ABQ-0070977	ABT-0086414	BAG-0000048	ADD-0000066	BBX-0004282	BCD-0003063	ADB-0000104	BCB-0004375	BCF-0000301	BCG-0000291	BBV-0004466	BBQ-0004470	BCH-0000094	ADA-0000093	BCC-0000118	BBO-0004197	ABX-0105479	ABS-0081805	AJR-0000111	ABU-0090906	AME-0003083	AEP-0000050	AMG-0000152	ALZ-0003488	ACW-0298069	AFI-0000765	ACV-0287675	AMF-0000120	AMA-0000240	ABF-0016714
b0053	ABE-0000180	ABH-0023969	ADP-0006525	ABR-0076126	BCI-0000059	BAS-0004899	AEA-0000061	ADO-0004508	ACA-0129937	AFS-0000055	AEG-0000049	AFT-0000058	AEF-0004879	ADR-0004740	AEM-0009693	ADY-0000055	ADV-0000047	ADJ-0005443	ADU-0000084	ABQ-0070978	ABT-0086415	BAG-0000049	ADD-0000067	BBX-0004283	BCD-0003062	ADB-0000105	BCB-0004376	BCF-0000303	BCG-0000293	BBV-0004467	BBQ-0004471	BCH-0000095	ADA-0000094	BCC-0000119	BBO-0004198	ABX-0105480	ABS-0081806	AJR-0000112	ABU-0090908	AME-0003084	AEP-0000051	AMG-0000151	ALZ-0003487	ACW-0298071	AFI-0000766	ACV-0287676	AMF-0000121	AMA-0000241	ABF-0016713
b0054	ABE-0000183	ABH-0023970	ADP-0006524	ABR-0076127	BCI-0000060	BAS-0004900	AEA-0000062	ADO-0004509	ACA-0129938	AFS-0000056	AEG-0000050	AFT-0000059	AEF-0000058	ADR-0004741	AEM-0009691	ADY-0000056	ADV-0000048	ADJ-0005444	ADU-0000085	ABQ-0070979	ABT-0086416	BAG-0000050	ADD-0000068	BBX-0004284	BCD-0003061	ADB-0000106	BCB-0004377	BCF-0000311	BCG-0000301	BBV-0004468	BBQ-0004472	BCH-0000096	ADA-0000095	BCC-0000120	BBO-0004199	ABX-0105486	ABS-0081807	AJR-0000113	ABU-0090910	AME-0003085	AEP-0000052	AMG-0000150	ALZ-0003486	ACW-0298077	AFI-0000767	ACV-0287677	AMF-0000122	AMA-0000242	ABF-0016712
b0055	ABE-0000187	ABH-0023971	ADP-0006523	ABR-0076128	BCI-0000061	BAS-0004901	AEA-0000063	ADO-0004510	ACA-0129939	AFS-0000057	AEG-0000051	AFT-0000060	AEF-0000059	ADR-0004742	AEM-0009690	ADY-0000057	ADV-0000049	ADJ-0005445	ADU-0000086	ABQ-0070980	ABT-0086417	BAG-0000051	ADD-0000069	BBX-0004286	BCD-0003060	ADB-0000107	BCB-0004379	BCF-0000315	BCG-0000305	BBV-0004470	BBQ-0004474	BCH-0000097	ADA-0000096	BCC-0000122	BBO-0004201	ABX-0105487	ABS-0081808	AJR-0000115	ABU-0090913	AME-0003086	AEP-0000053	AMG-0000149	ALZ-0003485	ACW-0298081	AFI-0000768	ACV-0287678	AMF-0000124	AMA-0000243	ABF-0016710
b0058	ABE-0000196	ABH-0023973	ADP-0006522	ABR-0076129	BCI-0000062	BAS-0004903	AEA-0000064	ADO-0004511	ACA-0129941	AFS-0000059	AEG-0000052	AFT-0000061	AEF-0000060	ADR-0004743	AEM-0009689	ADY-0000060	ADV-0000050	ADJ-0005446	ADU-0000088	ABQ-0070982	ABT-0086418	BAG-0000052	ADD-0000070	BBX-0004287	BCD-0003059	ADB-0000108	BCB-0004380	BCF-0000318	BCG-0000308	BBV-0004471	BBQ-0004475	BCH-0000098	ADA-0000097	BCC-0000123	BBO-0004202	ABX-0105489	ABS-0081809	AJR-0000116	ABU-0090915	AME-0003087	AEP-0000058	AMG-0000148	ALZ-0003484	ACW-0298086	AFI-0000769	ACV-0287679	AMF-0000125	AMA-0000244	ABF-0016709
b0059	ABE-0000198	ABH-0023974	ADP-0006521	ABR-0076130	BCI-0000063	BAS-0004904	AEA-0000065	ADO-0004512	ACA-0129942	AFS-0000060	AEG-0000053	AFT-0000062	AEF-0000061	ADR-0004744	AEM-0009688	ADY-0000061	ADV-0000051	ADJ-0005447	ADU-0000089	ABQ-0070983	ABT-0086419	BAG-0000053	ADD-0000071	BBX-0004288	BCD-0003057	ADB-0000109	BCB-0004381	BCF-0000321	BCG-0000311	BBV-0004472	BBQ-0004476	BCH-0000099	ADA-0000098	BCC-0000124	BBO-0004203	ABX-0105492	ABS-0081810	AJR-0000117	ABU-0090917	AME-0003088	AEP-0000059	AMG-0000147	ALZ-0003482	ACW-0298089	AFI-0000770	ACV-0287680	AMF-0000126	AMA-0000245	ABF-0016708
b0060	ABE-0000202	ABH-0023975	ADP-0006520	ABR-0076131	BCI-0000064	BAS-0004905	AEA-0000066	ADO-0004513	ACA-0129943	AFS-0000061	AEG-0000054	AFT-0000063	AEF-0000062	ADR-0004745	AEM-0009687	ADY-0000062	ADV-0000052	ADJ-0005448		ABQ-0070984	ABT-0086420	BAG-0000054	ADD-0000072		BCD-0003056	ADB-0000110	BCB-0004382	BCF-0000324	BCG-0000314	BBV-0004473	BBQ-0004477	BCH-0000100	ADA-0000099	BCC-0000125	BBO-0004204	ABX-0105495	ABS-0081811	AJR-0000118	ABU-0090919	AME-0003089	AEP-0000060	AMG-0000146	ALZ-0003481	ACW-0298093	AFI-0000771	ACV-0287681	AMF-0000127	AMA-0000246	ABF-0016707
b0061	ABE-0000209	ABH-0023976	ADP-0006519	ABR-0076134	BCI-0000065	BAS-0004906	AEA-0000067	ADO-0004514	ACA-0129944	AFS-0000062	AEG-0000055	AFT-0000064	AEF-0000063	ADR-0004746	AEM-0009686	ADY-0000063	ADV-0000053	ADJ-0005449	ADU-0000096	ABQ-0070985	ABT-0086421	BAG-0000055	ADD-0000073	BBX-0004294	BCD-0003053	ADB-0000114	BCB-0004385	BCF-0000335	BCG-0000324	BBV-0004476	BBQ-0004482	BCH-0000105	ADA-0000104	BCC-0000130	BBO-0004207	ABX-0105505	ABS-0081816	AJR-0000121	ABU-0090929	AME-0003090	AEP-0000061	AMG-0000145				ACV-0290197
b0062	ABE-0000221	ABH-0023977	ADP-0006518	ABR-0076135	BCI-0000066	BAS-0004907	AEA-0000068	ADO-0004515	ACA-0129945	AFS-0000063	AEG-0000056	AFT-0000065	AEF-0000064	ADR-0004747	AEM-0009685	ADY-0000064	ADV-0000054	ADJ-0005450	ADU-0000097	ABQ-0070987		BAG-0000056	ADD-0000074	BBX-0004295	BCD-0003052	ADB-0000116	BCB-0004386	BCF-0000337	BCG-0000326	BBV-0004477	BBQ-0004483	BCH-0000106	ADA-0000105	BCC-0000131	BBO-0004208	ABX-0105507	ABS-0081817	AJR-0000122	ABU-0090932	AME-0003091	AEP-0000062	AMG-0000144		ACW-0301416	AFI-0001832	ACV-0289268			ABF-0015564
b0063	ABE-0000223	ABH-0023978	ADP-0006517	ABR-0076136	BCI-0000067	BAS-0004908	AEA-0000069	ADO-0004516	ACA-0129946	AFS-0000064	AEG-0000057	AFT-0000066	AEF-0000065	ADR-0004748	AEM-0009684	ADY-0000065	ADV-0000055	ADJ-0005451	ADU-0000098	ABQ-0070988	ABT-0255901	BAG-0000057	ADD-0000075	BBX-0004296	BCD-0003051		BCB-0004387	BCF-0000339	BCG-0000328	BBV-0004478	BBQ-0004484	BCH-0000107	ADA-0000106	BCC-0000132	BBO-0004209	ABX-0105508	ABS-0081818	AJR-0000123	ABU-0090935	AME-0003092	AEP-0000063	AMG-0000143		ACW-0301418	AFI-0001831	ACV-0289267			ABF-0015565
b0064	ABE-0000236	ABH-0023979	ADP-0006516	ABR-0076137	BCI-0000068	BAS-0004909	AEA-0000070	ADO-0004517	ACA-0129947	AFS-0000065	AEG-0000058	AFT-0000067	AEF-0000066	ADR-0004749	AEM-0009683	ADY-0000066	ADV-0000056	ADJ-0005452		ABQ-0070989	ABT-0086423	BAG-0000058	ADD-0000076	BBX-0004297	BCD-0003050	ADB-0000119	BCB-0004388	BCF-0000342	BCG-0000331	BBV-0004479	BBQ-0004485	BCH-0000108	ADA-0000107	BCC-0000133	BBO-0004210	ABX-0105510	ABS-0081819	AJR-0000124	ABU-0090952	AME-0003093	AEP-0000064	AMG-0000142		ACW-0301433	AFI-0001827	ACV-0289263			ABF-0015569
b0065	ABE-0000241	ABH-0023980	ADP-0006515	ABR-0076142	BCI-0000074	BAS-0004910	AEA-0000074	ADO-0004518	ACA-0129948	AFS-0000066	AEG-0000061	AFT-0000070	AEF-0000069	ADR-0004750	AEM-0009682	ADY-0000067	ADV-0000057	ADJ-0005453	ADU-0000100	ABQ-0070990	ABT-0086424	BAG-0000059	ADD-0000077	BBX-0004298	BCD-0003049	ADB-0000120	BCB-0004389	BCF-0000347	BCG-0000336	BBV-0004480	BBQ-0004486	BCH-0000109	ADA-0000108	BCC-0000134	BBO-0004211	ABX-0105513	ABS-0081820	AJR-0000125	ABU-0090955	AME-0003094	AEP-0000065	AMG-0000140	ALZ-0003480	ACW-0298097	AFI-0000772	ACV-0287682	AMF-0000128	AMA-0000247	ABF-0016691
b0066	ABE-0000244	ABH-0023981	ADP-0006514	ABR-0076143	BCI-0000075	BAS-0004911	AEA-0000075	ADO-0004519	ACA-0129949	AFS-0000067	AEG-0000062	AFT-0000071	AEF-0000070	ADR-0004751	AEM-0009681	ADY-0000068	ADV-0000058	ADJ-0005454	ADU-0000101	ABQ-0070992	ABT-0086425	BAG-0000060	ADD-0000078	BBX-0004299	BCD-0003048	ADB-0000122	BCB-0004390	BCF-0000351	BCG-0000339	BBV-0004481	BBQ-0004487	BCH-0000110	ADA-0000109	BCC-0000135	BBO-0004212	ABX-0105515	ABS-0081821	AJR-0000126	ABU-0090957	AME-0003095	AEP-0000066	AMG-0000139	ALZ-0003479	ACW-0298099	AFI-0000773	ACV-0287683	AMF-0000131	AMA-0000248	ABF-0016687
b0067	ABE-0000246	ABH-0023982	ADP-0006513	ABR-0076144	BCI-0000076	BAS-0004912	AEA-0000076	ADO-0004520	ACA-0129950	AFS-0000068	AEG-0000063	AFT-0000072	AEF-0000071	ADR-0004752	AEM-0009679	ADY-0000069	ADV-0000059	ADJ-0005455	ADU-0000102	ABQ-0070993	ABT-0086426	BAG-0000061	ADD-0000079	BBX-0004300	BCD-0003047	ADB-0000123	BCB-0004391	BCF-0000355	BCG-0000343	BBV-0004482	BBQ-0004488	BCH-0000111	ADA-0000110	BCC-0000136	BBO-0004213	ABX-0105519	ABS-0081822	AJR-0000127	ABU-0090959	AME-0003096	AEP-0000067	AMG-0000138	ALZ-0003478	ACW-0298103	AFI-0000774	ACV-0287684	AMF-0000132	AMA-0000249	ABF-0016686
b0068	ABE-0000249	ABH-0023983	ADP-0006512	ABR-0076145	BCI-0000077	BAS-0004913	AEA-0000077	ADO-0004521	ACA-0129951	AFS-0000069	AEG-0000064	AFT-0000073	AEF-0000072	ADR-0004753	AEM-0009677	ADY-0000070	ADV-0000060	ADJ-0005456	ADU-0000103	ABQ-0070994	ABT-0086427	BAG-0000062	ADD-0000080	BBX-0004301	BCD-0003046	ADB-0000124	BCB-0004392	BCF-0000360	BCG-0000348	BBV-0004483	BBQ-0004489	BCH-0000112	ADA-0000111	BCC-0000137	BBO-0004214	ABX-0105521	ABS-0081823	AJR-0000128	ABU-0090962	AME-0003097	AEP-0000068	AMG-0000137	ALZ-0003477	ACW-0298109	AFI-0000775	ACV-0287685	AMF-0000133	AMA-0000250	ABF-0016685
b0069	ABE-0000251	ABH-0023986	ADP-0006509	ABR-0076146	BCI-0000079	BAS-0004916	AEA-0000078	ADO-0004523	ACA-0129953	AFS-0000070	AEG-0000065	AFT-0000075	AEF-0000073	ADR-0004756	AEM-0009675	ADY-0000071	ADV-0000061	ADJ-0005459	ADU-0000106	ABQ-0070995	ABT-0086428	BAG-0000063	ADD-0000081	BBX-0004304	BCD-0003044	ADB-0000125	BCB-0004395	BCF-0000362	BCG-0000350	BBV-0004486	BBQ-0004492	BCH-0000113	ADA-0000112	BCC-0000139	BBO-0004217	ABX-0105523	ABS-0081824	AJR-0000130	ABU-0090966	AME-0003098	AEP-0000069	AMG-0000136	ALZ-0003476	ACW-0298112	AFI-0000777		AMF-0000134	AMA-0000251	ABF-0016684
b4662	ABE-0285206			ABR-0081833		BAS-0011011	AEA-0005447		ACA-0285385	AFS-0005130		AFT-0000076	AEF-0004893	ADR-0009433	AEM-0010658			ADJ-0010830		ABQ-0285937
b0070	ABE-0000257		ADP-0006507					ADO-0004524		AFS-0000071				ADR-0004757	AEM-0009672	ADY-0000073	ADV-0000062	ADJ-0005461		ABQ-0070996	ABT-0086429		ADD-0000082		BCD-0003041															AME-0003099	AEP-0000071	AMG-0000135	ALZ-0003475	ACW-0298115	AFI-0000778	ACV-0287688	AMF-0000136	AMA-0000253
b0071	ABE-0000259	ABH-0023987	ADP-0006506	ABR-0076149	BCI-0000081	BAS-0004918	AEA-0000079	ADO-0004525	ACA-0129954	AFS-0000072	AEG-0000066	AFT-0000077	AEF-0000074	ADR-0004758	AEM-0009671	ADY-0000074	ADV-0000063	ADJ-0005462	ADU-0000107	ABQ-0070997	ABT-0086430	BAG-0000065	ADD-0000085	BBX-0004307	BCD-0003040	ADB-0000128	BCB-0004398	BCF-0000366	BCG-0000352	BBV-0004489	BBQ-0004495	BCH-0000114	ADA-0000113	BCC-0000143	BBO-0004220	ABX-0105524	ABS-0081825	AJR-0000132	ABU-0090969	AME-0003118	AEP-0000078	AMG-0000134	ALZ-0003474	ACW-0298119	AFI-0000779	ACV-0287689	AMF-0000138	AMA-0000254	ABF-0016679
b0072	ABE-0000261	ABH-0023988	ADP-0006505	ABR-0076151	BCI-0000082	BAS-0004919	AEA-0000080	ADO-0004526	ACA-0129955	AFS-0000073	AEG-0000070	AFT-0000078	AEF-0000075	ADR-0004759	AEM-0009670	ADY-0000075	ADV-0000064	ADJ-0005463	ADU-0000108	ABQ-0070999	ABT-0086431	BAG-0000066	ADD-0000086	BBX-0004308	BCD-0003039	ADB-0000129	BCB-0004399	BCF-0000368	BCG-0000354	BBV-0004490	BBQ-0004496	BCH-0000115	ADA-0000114	BCC-0000144	BBO-0004221	ABX-0105526	ABS-0081826	AJR-0000133	ABU-0090972	AME-0003119	AEP-0000079	AMG-0000133	ALZ-0003473	ACW-0298121	AFI-0000780	ACV-0287690	AMF-0000139	AMA-0000255	ABF-0016678
b0073	ABE-0000265	ABH-0023989	ADP-0006504	ABR-0076152	BCI-0000083	BAS-0004920	AEA-0000081	ADO-0004527	ACA-0129956	AFS-0000074	AEG-0000071	AFT-0000079	AEF-0000076	ADR-0004760	AEM-0009669	ADY-0000076	ADV-0000065	ADJ-0005464	ADU-0000109	ABQ-0071000	ABT-0086432	BAG-0000067	ADD-0000087	BBX-0004309	BCD-0003038	ADB-0000130	BCB-0004400	BCF-0000372	BCG-0000358	BBV-0004491	BBQ-0004497	BCH-0000116	ADA-0000115	BCC-0000145	BBO-0004222	ABX-0105530	ABS-0081827	AJR-0000134	ABU-0090974	AME-0003120	AEP-0000080	AMG-0000132	ALZ-0003472	ACW-0298126	AFI-0000781	ACV-0287691	AMF-0000140	AMA-0000256	ABF-0046755
b0074	ABE-0000267	ABH-0023990	ADP-0006503	ABR-0076153	BCI-0000084	BAS-0004921	AEA-0000082	ADO-0004528	ACA-0129957	AFS-0000075	AEG-0000072	AFT-0000080	AEF-0000077	ADR-0004761	AEM-0009668	ADY-0000077	ADV-0000066	ADJ-0005465	ADU-0000110	ABQ-0071001	ABT-0086433	BAG-0000068	ADD-0000088	BBX-0004310	BCD-0003037	ADB-0000131	BCB-0004401	BCF-0000375	BCG-0000361	BBV-0004492	BBQ-0004498	BCH-0000117	ADA-0000116	BCC-0000146	BBO-0004223	ABX-0105533	ABS-0081828	AJR-0000135	ABU-0090977	AME-0003121	AEP-0000081	AMG-0000131	ALZ-0003471	ACW-0298129	AFI-0000782	ACV-0287692	AMF-0000141	AMA-0000257	ABF-0046528
b0075	ABE-0000269	ABH-0023991	ADP-0006502	ABR-0076154	BCI-0000085	BAS-0010952	AEA-0000083	ADO-0009729	ACA-0129958	AFS-0000076	AEG-0005241	AFT-0005142	AEF-0000078	ADR-0004762	AEM-0009667	ADY-0000078	ADV-0000067	ADJ-0010767	ADU-0000111	ABQ-0071002	ABT-0086434	BAG-0004733	ADD-0000089			ADB-0000132		BCF-0000380	BCG-0000366			BCH-0000118	ADA-0000117			ABX-0105537	ABS-0081829	AJR-0000136	ABU-0090981					ACW-0298134
b0076	ABE-0000280	ABH-0023992	ADP-0006499	ABR-0076156	BCI-0000086	BAS-0004924	AEA-0000085	ADO-0004529	ACA-0129959	AFS-0000078	AEG-0000073	AFT-0000082	AEF-0000079	ADR-0004763	AEM-0009666	ADY-0000079	ADV-0000070	ADJ-0005467		ABQ-0071003	ABT-0086435	BAG-0000069	ADD-0000090	BBX-0004312	BCD-0003035		BCB-0004403	BCF-0000382	BCG-0000368	BBV-0004494	BBQ-0004500	BCH-0000119	ADA-0000118	BCC-0000150	BBO-0004225	ABX-0105538	ABS-0081830	AJR-0000139	ABU-0090987	AME-0003122	AEP-0000082	AMG-0000129	ALZ-0003470				AMF-0000142	AMA-0000258
b0077	ABE-0000290	ABH-0023993	ADP-0006498	ABR-0076158	BCI-0000087	BAS-0004926	AEA-0000086	ADO-0004530	ACA-0129960	AFS-0000080	AEG-0000074	AFT-0000084	AEF-0000080	ADR-0004765	AEM-0009665	ADY-0000080	ADV-0000071		ADU-0000118	ABQ-0071004	ABT-0086436	BAG-0000070	ADD-0000091	BBX-0004313	BCD-0003034	ADB-0000136	BCB-0004404	BCF-0000386	BCG-0000372	BBV-0004495	BBQ-0004501	BCH-0000120	ADA-0000119	BCC-0000151	BBO-0004226	ABX-0105542	ABS-0081831	AJR-0000140	ABU-0090996	AME-0003123	AEP-0000083	AMG-0000128	ALZ-0003469	ACW-0298136	AFI-0000783	ACV-0287693	AMF-0000146	AMA-0000260	ABF-0018280
b0078	ABE-0000294	ABH-0023994	ADP-0006497	ABR-0076159	BCI-0000088	BAS-0004927	AEA-0000087	ADO-0004531	ACA-0129961	AFS-0000081	AEG-0000075	AFT-0000085	AEF-0000081	ADR-0004766	AEM-0009664	ADY-0000081	ADV-0000072	ADJ-0005470	ADU-0000119	ABQ-0071005	ABT-0086437	BAG-0000071	ADD-0000092	BBX-0004314	BCD-0003033	ADB-0000137	BCB-0004405	BCF-0000393	BCG-0000378	BBV-0004496	BBQ-0004502	BCH-0000121	ADA-0000120	BCC-0000152	BBO-0004227	ABX-0105545	ABS-0081832	AJR-0000141	ABU-0091001	AME-0003124	AEP-0000084	AMG-0000127	ALZ-0003468	ACW-0298142	AFI-0000784	ACV-0287694	AMF-0000147	AMA-0000261	ABF-0018279
b0080	ABE-0000299	ABH-0023996	ADP-0006496	ABR-0076162	BCI-0000090	BAS-0004928	AEA-0000090	ADO-0004533	ACA-0129963	AFS-0000083	AEG-0000076	AFT-0000086	AEF-0000083	ADR-0004768	AEM-0009662	ADY-0000082	ADV-0000074	ADJ-0005471	ADU-0000121	ABQ-0071007	ABT-0086439	BAG-0000073	ADD-0000094	BBX-0004316	BCD-0003031	ADB-0000138	BCB-0004406	BCF-0000396	BCG-0000381	BBV-0004498	BBQ-0004503	BCH-0000122	ADA-0000121	BCC-0000154	BBO-0004228	ABX-0105547	ABS-0081833	AJR-0000143	ABU-0091004	AME-0003125	AEP-0000085	AMG-0000126	ALZ-0003466	ACW-0298145	AFI-0000785	ACV-0287698	AMF-0000149	AMA-0000262	ABF-0018277
b0081	ABE-0000302	ABH-0023997	ADP-0006494	ABR-0076163	BCI-0000091	BAS-0004929	AEA-0000091	ADO-0004534	ACA-0129964	AFS-0000084	AEG-0005447	AFT-0000087	AEF-0000084	ADR-0004769	AEM-0009661	ADY-0000083	ADV-0000075	ADJ-0005472	ADU-0000122	ABQ-0071011	ABT-0086442	BAG-0000077	ADD-0000097	BBX-0004317	BCD-0003030	ADB-0000139	BCB-0004407	BCF-0000400	BCG-0000385	BBV-0004499	BBQ-0004504	BCH-0000123	ADA-0000122	BCC-0000157	BBO-0004229	ABX-0105551	ABS-0081834	AJR-0000146	ABU-0091007	AME-0003127	AEP-0000086	AMG-0000125	ALZ-0003464	ACW-0298151	AFI-0000786	ACV-0287701	AMF-0000152		ABF-0018270
b0082	ABE-0000304	ABH-0023998	ADP-0006493	ABR-0076164	BCI-0000092	BAS-0004930	AEA-0000092	ADO-0004535	ACA-0129965	AFS-0000085	AEG-0000077	AFT-0000088	AEF-0000085	ADR-0004770	AEM-0009660	ADY-0000084	ADV-0000076	ADJ-0005473	ADU-0000123	ABQ-0071012	ABT-0086443	BAG-0000078	ADD-0000098	BBX-0004318	BCD-0003029	ADB-0000140	BCB-0004408	BCF-0000403	BCG-0000388	BBV-0004500	BBQ-0004505	BCH-0000124	ADA-0000123	BCC-0000158	BBO-0004230	ABX-0105552	ABS-0081835	AJR-0000147	ABU-0091010	AME-0003128	AEP-0000087	AMG-0000124	ALZ-0003463	ACW-0298154	AFI-0000787	ACV-0287702	AMF-0000153	AMA-0000264	ABF-0018269
b0083	ABE-0000306	ABH-0023999	ADP-0006492	ABR-0076165	BCI-0000093	BAS-0004931	AEA-0000093	ADO-0004536	ACA-0129966	AFS-0000086	AEG-0000078	AFT-0000089	AEF-0000086	ADR-0004771	AEM-0009659	ADY-0000085	ADV-0000077	ADJ-0005474	ADU-0000124	ABQ-0071013	ABT-0086444	BAG-0000079	ADD-0000099	BBX-0004319	BCD-0003028	ADB-0000141	BCB-0004409	BCF-0000405	BCG-0000390	BBV-0004501	BBQ-0004506	BCH-0000125	ADA-0000124		BBO-0004231	ABX-0105554	ABS-0081836	AJR-0000148	ABU-0091013	AME-0003129	AEP-0000088		ALZ-0003462	ACW-0298156	AFI-0000788	ACV-0287703	AMF-0000154	AMA-0000265	ABF-0018268
b0084	ABE-0000309	ABH-0024000	ADP-0006491	ABR-0076166	BCI-0000094	BAS-0004932	AEA-0000094	ADO-0004537	ACA-0129967	AFS-0000087	AEG-0000079	AFT-0000090	AEF-0000087	ADR-0004772	AEM-0009657	ADY-0000086	ADV-0000078	ADJ-0005475	ADU-0000125	ABQ-0071014	ABT-0086445	BAG-0000080	ADD-0000100													ABX-0105555			ABU-0091016					ACW-0298159	AFI-0000789	ACV-0287704	AMF-0000155	AMA-0000266	ABF-0018267
b0085	ABE-0000311	ABH-0024001	ADP-0006490	ABR-0076167	BCI-0000095	BAS-0004933	AEA-0000095	ADO-0004538	ACA-0129968	AFS-0000088	AEG-0000080	AFT-0000091	AEF-0000088	ADR-0004773	AEM-0009656	ADY-0000087	ADV-0000079	ADJ-0005476	ADU-0000126	ABQ-0071015	ABT-0086446	BAG-0000081	ADD-0000101	BBX-0004321	BCD-0003025	ADB-0000143	BCB-0004411	BCF-0000413	BCG-0000398	BBV-0004503	BBQ-0004508	BCH-0000127	ADA-0000126	BCC-0000161	BBO-0004233	ABX-0105557	ABS-0081838	AJR-0000150	ABU-0091019	AME-0003131	AEP-0000090	AMG-0000121	ALZ-0003460	ACW-0298164	AFI-0000790	ACV-0287705	AMF-0000156	AMA-0000267	ABF-0018266
b0086	ABE-0000313	ABH-0024002	ADP-0006489	ABR-0076168	BCI-0000096	BAS-0004934	AEA-0000096	ADO-0004539	ACA-0129969	AFS-0000089	AEG-0000081	AFT-0000092	AEF-0000089	ADR-0004774	AEM-0009655	ADY-0000088	ADV-0000080	ADJ-0005477	ADU-0000127	ABQ-0071016	ABT-0086447	BAG-0000082	ADD-0000102	BBX-0004322	BCD-0003024	ADB-0000144	BCB-0004412	BCF-0000417	BCG-0000402	BBV-0004504	BBQ-0004509	BCH-0000128	ADA-0000127	BCC-0000162	BBO-0004234	ABX-0105559	ABS-0081839	AJR-0000151	ABU-0091022	AME-0003132	AEP-0000091	AMG-0000120	ALZ-0003459	ACW-0298168	AFI-0000791	ACV-0287706	AMF-0000157	AMA-0000268	ABF-0018265
b0087	ABE-0000316	ABH-0024003	ADP-0006488	ABR-0076169	BCI-0000097	BAS-0004935	AEA-0000097	ADO-0004540	ACA-0129970	AFS-0000090	AEG-0000082	AFT-0000093	AEF-0000090	ADR-0004775	AEM-0009654	ADY-0000089	ADV-0000081	ADJ-0005478	ADU-0000128	ABQ-0071017	ABT-0086448	BAG-0000083	ADD-0000103	BBX-0004323	BCD-0003023	ADB-0000145	BCB-0004413	BCF-0000421	BCG-0000407	BBV-0004505	BBQ-0004510	BCH-0000129	ADA-0000128	BCC-0000163	BBO-0004235	ABX-0105561	ABS-0081840	AJR-0000152	ABU-0091025	AME-0003133	AEP-0000092	AMG-0000119	ALZ-0003458	ACW-0298172	AFI-0000792	ACV-0287707	AMF-0000158	AMA-0000269	ABF-0018264
b0088	ABE-0000318	ABH-0024004	ADP-0006487	ABR-0076170	BCI-0000098	BAS-0004936	AEA-0000098	ADO-0004541	ACA-0129971	AFS-0000091	AEG-0000083	AFT-0000094	AEF-0000091	ADR-0004776	AEM-0009653	ADY-0000090	ADV-0000082	ADJ-0005479	ADU-0000129	ABQ-0071018	ABT-0086449	BAG-0000084	ADD-0000104	BBX-0004324	BCD-0003022	ADB-0000146	BCB-0004414	BCF-0000424	BCG-0000410	BBV-0004506	BBQ-0004511	BCH-0000130	ADA-0000129	BCC-0000164	BBO-0004236	ABX-0105563	ABS-0081841	AJR-0000153	ABU-0091028	AME-0003134	AEP-0000093	AMG-0000118	ALZ-0003457	ACW-0298175	AFI-0000793	ACV-0287708	AMF-0000159	AMA-0000270	ABF-0018263
b0089	ABE-0000320	ABH-0024005	ADP-0006486	ABR-0076171	BCI-0000099	BAS-0004937	AEA-0000099	ADO-0004542	ACA-0129972	AFS-0000092	AEG-0000084	AFT-0000095	AEF-0000092	ADR-0004777	AEM-0009652	ADY-0000091	ADV-0000083	ADJ-0005480	ADU-0000130	ABQ-0071019	ABT-0086450	BAG-0000085	ADD-0000105	BBX-0004325	BCD-0003021	ADB-0000147	BCB-0004415	BCF-0000430	BCG-0000416	BBV-0004507	BBQ-0004512	BCH-0000131	ADA-0000130	BCC-0000165	BBO-0004237	ABX-0105566	ABS-0081842	AJR-0000154	ABU-0091031	AME-0003135	AEP-0000094	AMG-0000117	ALZ-0003456	ACW-0298181	AFI-0000794	ACV-0287709	AMF-0000160	AMA-0000271	ABF-0018262
b0090	ABE-0000322	ABH-0024006	ADP-0006485	ABR-0076172	BCI-0000100	BAS-0004938	AEA-0000100	ADO-0004543	ACA-0129973	AFS-0000093	AEG-0000085	AFT-0000096	AEF-0000093	ADR-0004778	AEM-0009651	ADY-0000092	ADV-0000084	ADJ-0005481	ADU-0000131	ABQ-0071020	ABT-0086451	BAG-0000086	ADD-0000106	BBX-0004326	BCD-0003020	ADB-0000148	BCB-0004416	BCF-0000434	BCG-0000420	BBV-0004508	BBQ-0004513	BCH-0000132	ADA-0000131	BCC-0000166	BBO-0004238	ABX-0105569	ABS-0081843	AJR-0000155	ABU-0091034	AME-0003136	AEP-0000095	AMG-0000116	ALZ-0003455	ACW-0298185	AFI-0000795	ACV-0287710	AMF-0000161	AMA-0000272	ABF-0018261
b0091	ABE-0000324	ABH-0024007	ADP-0006484	ABR-0076173	BCI-0000101	BAS-0004939	AEA-0000101	ADO-0004544	ACA-0129974	AFS-0000094	AEG-0000086	AFT-0000097	AEF-0000094	ADR-0004779	AEM-0009650	ADY-0000093	ADV-0000085	ADJ-0005482	ADU-0000132	ABQ-0071021	ABT-0086452	BAG-0000087	ADD-0000107	BBX-0004327	BCD-0003019	ADB-0000149	BCB-0004417	BCF-0000437	BCG-0000424	BBV-0004509	BBQ-0004514	BCH-0000133	ADA-0000132	BCC-0000167	BBO-0004239	ABX-0105570	ABS-0081844	AJR-0000156	ABU-0091037	AME-0003137	AEP-0000096	AMG-0000115	ALZ-0003454	ACW-0298188	AFI-0000796	ACV-0287711	AMF-0000162	AMA-0000273	ABF-0018260
b0092	ABE-0000326	ABH-0024008	ADP-0006483	ABR-0076174	BCI-0000102	BAS-0004940	AEA-0000102	ADO-0004545	ACA-0129975	AFS-0000095	AEG-0000087	AFT-0000098	AEF-0000095	ADR-0004780	AEM-0009649	ADY-0000094	ADV-0000086	ADJ-0005483	ADU-0000133	ABQ-0071022	ABT-0086453	BAG-0000088	ADD-0000108	BBX-0004328	BCD-0003018	ADB-0000150	BCB-0004418	BCF-0000441	BCG-0000428	BBV-0004510	BBQ-0004515	BCH-0000134	ADA-0000133	BCC-0000168	BBO-0004240	ABX-0105572	ABS-0081845	AJR-0000157	ABU-0091040	AME-0003138	AEP-0000097	AMG-0000114	ALZ-0003453	ACW-0298192	AFI-0000797	ACV-0287712	AMF-0000163	AMA-0000274
b0093	ABE-0000329	ABH-0024009	ADP-0006482	ABR-0076175	BCI-0000103	BAS-0004941	AEA-0000103	ADO-0004546	ACA-0129976	AFS-0000096	AEG-0000088	AFT-0000099	AEF-0000096	ADR-0004781	AEM-0009648	ADY-0000095	ADV-0000087	ADJ-0005484	ADU-0000134	ABQ-0071023	ABT-0086454	BAG-0000089	ADD-0000109	BBX-0004329	BCD-0003017	ADB-0000151	BCB-0004419	BCF-0000447	BCG-0000434	BBV-0004511	BBQ-0004516	BCH-0000135	ADA-0000134	BCC-0000169	BBO-0004241	ABX-0105576	ABS-0081846	AJR-0000158	ABU-0091045	AME-0003139	AEP-0000098	AMG-0000113	ALZ-0003452	ACW-0298197	AFI-0000798	ACV-0287713	AMF-0000164	AMA-0000275	ABF-0018259
b0094	ABE-0000331	ABH-0024010	ADP-0006481	ABR-0076176	BCI-0000104	BAS-0004942	AEA-0000104	ADO-0004547	ACA-0129977	AFS-0000097	AEG-0000089	AFT-0000100	AEF-0000097	ADR-0004782	AEM-0009647	ADY-0000096	ADV-0000088	ADJ-0005485	ADU-0000135	ABQ-0071024	ABT-0086455	BAG-0000090	ADD-0000110	BBX-0004330	BCD-0003016	ADB-0000152	BCB-0004420	BCF-0000451	BCG-0000438	BBV-0004512	BBQ-0004517	BCH-0000136	ADA-0000135	BCC-0000170	BBO-0004242	ABX-0105577	ABS-0081847	AJR-0000159	ABU-0091048	AME-0003140	AEP-0000099	AMG-0000112	ALZ-0003451	ACW-0298201	AFI-0000799	ACV-0287714	AMF-0000165	AMA-0000276	ABF-0018258
b0095	ABE-0000333	ABH-0024011	ADP-0006480	ABR-0076177	BCI-0000105	BAS-0004943	AEA-0000105	ADO-0004548	ACA-0129978	AFS-0000098	AEG-0000090	AFT-0000101	AEF-0000098	ADR-0004783	AEM-0009646	ADY-0000097	ADV-0005159	ADJ-0005486	ADU-0000136	ABQ-0071025	ABT-0086456	BAG-0000091	ADD-0000111	BBX-0004331	BCD-0003015	ADB-0000153	BCB-0004421	BCF-0000455	BCG-0000442	BBV-0004513	BBQ-0004518	BCH-0000137	ADA-0000136	BCC-0000171	BBO-0004243	ABX-0105578	ABS-0081848	AJR-0000160	ABU-0091051	AME-0003141	AEP-0000100	AMG-0000111	ALZ-0003450	ACW-0298204	AFI-0000800	ACV-0287715	AMF-0000166	AMA-0000277	ABF-0017964
b0096	ABE-0000336	ABH-0024012	ADP-0006479	ABR-0076178	BCI-0000106	BAS-0004944	AEA-0000106	ADO-0004549	ACA-0129979	AFS-0000099	AEG-0000091	AFT-0000102	AEF-0000099	ADR-0004784	AEM-0009645	ADY-0000098	ADV-0000090	ADJ-0005487	ADU-0000137	ABQ-0071026	ABT-0086457	BAG-0000092	ADD-0000112	BBX-0004332	BCD-0003012	ADB-0000154	BCB-0004422	BCF-0000460	BCG-0000447	BBV-0004514	BBQ-0004519	BCH-0000138	ADA-0000137	BCC-0000172	BBO-0004244	ABX-0105582	ABS-0081849	AJR-0000161	ABU-0091054	AME-0003142	AEP-0000101	AMG-0000110	ALZ-0003449	ACW-0298209	AFI-0000801	ACV-0287716	AMF-0000167	AMA-0000278	ABF-0017965
b0097	ABE-0000340	ABH-0024013	ADP-0006478	ABR-0076179	BCI-0000107	BAS-0004945	AEA-0000107	ADO-0004550	ACA-0129980	AFS-0000100	AEG-0000092	AFT-0000103	AEF-0000100	ADR-0004785	AEM-0009643	ADY-0000099	ADV-0000091	ADJ-0005489	ADU-0000138	ABQ-0071027	ABT-0086458	BAG-0000093	ADD-0000113		BCD-0003008	ADB-0000155		BCF-0000462	BCG-0000449			BCH-0000139	ADA-0000138	BCC-0000173		ABX-0105583	ABS-0081850	AJR-0000162	ABU-0091055		AEP-0000102	AMG-0000109	ALZ-0003447	ACW-0298212	AFI-0000803		AMF-0000169		ABF-0017967
b0098	ABE-0000343	ABH-0024014	ADP-0006477	ABR-0076180	BCI-0000108	BAS-0004946	AEA-0000108	ADO-0004551	ACA-0129981	AFS-0000101	AEG-0000093	AFT-0000104	AEF-0000101	ADR-0004786	AEM-0009642	ADY-0000100	ADV-0000092	ADJ-0005490	ADU-0000139	ABQ-0071028	ABT-0086459	BAG-0000094	ADD-0000114	BBX-0004334	BCD-0003007	ADB-0000156	BCB-0004424	BCF-0000464	BCG-0000451	BBV-0004516	BBQ-0004521	BCH-0000140	ADA-0000139	BCC-0000174	BBO-0004246	ABX-0105584	ABS-0081851	AJR-0000163	ABU-0091056	AME-0003144	AEP-0000103	AMG-0000108	ALZ-0003446	ACW-0298215	AFI-0000804	ACV-0287718	AMF-0000170	AMA-0000281	ABF-0017968
b0099	ABE-0000346	ABH-0024015	ADP-0006476	ABR-0076181	BCI-0000109	BAS-0004947	AEA-0000109	ADO-0004552	ACA-0129982	AFS-0000102	AEG-0000094	AFT-0000105	AEF-0000102	ADR-0004787	AEM-0009641	ADY-0000101	ADV-0000093	ADJ-0005491	ADU-0000140	ABQ-0071029	ABT-0086460	BAG-0000095	ADD-0000115	BBX-0004335	BCD-0003005	ADB-0000157	BCB-0004425	BCF-0000470	BCG-0000457	BBV-0004517	BBQ-0004522	BCH-0000141	ADA-0000140	BCC-0000175	BBO-0004247	ABX-0105587	ABS-0081852	AJR-0000164	ABU-0091059	AME-0003145	AEP-0000104	AMG-0000107	ALZ-0003445	ACW-0298283	AFI-0000835		AMF-0000171	AMA-0000282	ABF-0017969
b0101	ABE-0000351	ABH-0024017	ADP-0006475	ABR-0076186	BCI-0000110	BAS-0004948	AEA-0000110	ADO-0004554	ACA-0129984	AFS-0000103	AEG-0005242	AFT-0000106	AEF-0000103	ADR-0004788	AEM-0009640	ADY-0000102	ADV-0000095	ADJ-0005492	ADU-0000142	ABQ-0071032	ABT-0086462	BAG-0000096	ADD-0000117	BBX-0004338	BCD-0003002	ADB-0000160	BCB-0004428	BCF-0000479	BCG-0000466	BBV-0004519	BBQ-0004524	BCH-0000144	ADA-0000143	BCC-0000177	BBO-0004249	ABX-0105596	ABS-0081855	AJR-0000167	ABU-0091061	AME-0003146	AEP-0000105	AMG-0000106	ALZ-0003444	ACW-0298286	AFI-0000836	ACV-0287720	AMF-0000172	AMA-0000283	ABF-0017970
b0102	ABE-0000355	ABH-0024018	ADP-0006474	ABR-0076187	BCI-0000111	BAS-0004949	AEA-0000111	ADO-0004555	ACA-0129985	AFS-0000104	AEG-0000095	AFT-0000107	AEF-0000104	ADR-0004789	AEM-0009639	ADY-0000103	ADV-0000096	ADJ-0005493	ADU-0000143	ABQ-0071033	ABT-0086463	BAG-0000097	ADD-0000118	BBX-0004339	BCD-0003001	ADB-0000161	BCB-0004429	BCF-0000481	BCG-0000468	BBV-0004520	BBQ-0004525	BCH-0000145	ADA-0000144	BCC-0000178	BBO-0004250	ABX-0105597	ABS-0081856	AJR-0000168	ABU-0091064	AME-0003147	AEP-0000106	AMG-0000105	ALZ-0003443	ACW-0298288	AFI-0000837	ACV-0287721	AMF-0000173	AMA-0000284	ABF-0017971
b0103	ABE-0000357	ABH-0024019	ADP-0006473	ABR-0076188	BCI-0000112	BAS-0004950	AEA-0000112	ADO-0004556	ACA-0129986	AFS-0000105	AEG-0000096	AFT-0000108	AEF-0000105	ADR-0004790	AEM-0009638	ADY-0000104	ADV-0000097	ADJ-0005494	ADU-0000144	ABQ-0071034	ABT-0086464	BAG-0000098	ADD-0000119	BBX-0004340	BCD-0003000	ADB-0000162	BCB-0004430	BCF-0000483	BCG-0000470	BBV-0004521	BBQ-0004526	BCH-0000146	ADA-0000145	BCC-0000179	BBO-0004251	ABX-0105598	ABS-0081857	AJR-0000169	ABU-0091066	AME-0003148	AEP-0000107	AMG-0000104	ALZ-0003442	ACW-0298290	AFI-0000838	ACV-0287722	AMF-0000174	AMA-0000285	ABF-0017972
b0104	ABE-0000362	ABH-0024020	ADP-0006472	ABR-0076189	BCI-0000113	BAS-0004951	AEA-0000113	ADO-0004557	ACA-0129987	AFS-0000106	AEG-0000097	AFT-0000109	AEF-0000106	ADR-0004791	AEM-0009637	ADY-0000105	ADV-0000098	ADJ-0005495	ADU-0000145	ABQ-0071035	ABT-0086465	BAG-0000099	ADD-0000120	BBX-0004341	BCD-0002999	ADB-0000163	BCB-0004431	BCF-0000488	BCG-0000474	BBV-0004522	BBQ-0004527	BCH-0000147	ADA-0000146	BCC-0000180	BBO-0004252	ABX-0105602	ABS-0081858	AJR-0000170	ABU-0091071	AME-0003149	AEP-0000108	AMG-0000103	ALZ-0003441	ACW-0298294	AFI-0000839	ACV-0287723	AMF-0000175	AMA-0000286	ABF-0017973
b0106	ABE-0000366	ABH-0024022	ADP-0006471	ABR-0076190	BCI-0000114	BAS-0004952	AEA-0000114		ACA-0129989	AFS-0000107	AEG-0000098	AFT-0000110	AEF-0000107	ADR-0004792	AEM-0009636	ADY-0000106	ADV-0000100	ADJ-0005496		ABQ-0071037	ABT-0086467	BAG-0000100	ADD-0000122	BBX-0004342	BCD-0002998	ADB-0000164	BCB-0004432	BCF-0000491	BCG-0000477	BBV-0004523	BBQ-0004528	BCH-0000148	ADA-0000147	BCC-0000181	BBO-0004253	ABX-0105606	ABS-0081859	AJR-0000171	ABU-0091073		AEP-0000109			ACW-0298297	AFI-0000840				ABF-0017974
b0107	ABE-0000370	ABH-0024023	ADP-0006470	ABR-0076191	BCI-0000115	BAS-0004953	AEA-0000115	ADO-0004559	ACA-0129990	AFS-0000108	AEG-0000099	AFT-0000111	AEF-0000108	ADR-0004793	AEM-0009635	ADY-0000107			ADU-0000148					BBX-0004343	BCD-0002997	ADB-0000165	BCB-0004433	BCF-0000495	BCG-0000481	BBV-0004524	BBQ-0004529	BCH-0000149	ADA-0000148	BCC-0000182	BBO-0004254	ABX-0105608	ABS-0081860	AJR-0000172	ABU-0091075	AME-0003151	AEP-0000110		ALZ-0003439	ACW-0298302	AFI-0000841		AMF-0000177	AMA-0000288	ABF-0017975
b0108	ABE-0000372	ABH-0024024	ADP-0006469	ABR-0076192	BCI-0000116	BAS-0004954	AEA-0000116	ADO-0004560	ACA-0129991	AFS-0000109	AEG-0000100	AFT-0000112	AEF-0000109		AEM-0009634	ADY-0000108			ADU-0000149	ABQ-0071039	ABT-0255902	BAG-0000102	ADD-0000124	BBX-0004344	BCD-0002996	ADB-0000166	BCB-0004434	BCF-0000500	BCG-0000486	BBV-0004525	BBQ-0004530	BCH-0000150	ADA-0000149	BCC-0000183	BBO-0004255	ABX-0105612	ABS-0081861	AJR-0000173	ABU-0091079	AME-0003152	AEP-0000111	AMG-0000100	ALZ-0003438	ACW-0298307	AFI-0000842	ACV-0287726	AMF-0000178	AMA-0000289	ABF-0017976
b0109	ABE-0000374	ABH-0024025	ADP-0006468	ABR-0076193	BCI-0000117	BAS-0004955	AEA-0000118	ADO-0004561	ACA-0129992	AFS-0000110	AEG-0000101	AFT-0000113	AEF-0000110	ADR-0004795	AEM-0009633	ADY-0000109	ADV-0000105	ADJ-0005500	ADU-0000150	ABQ-0071040	ABT-0086469	BAG-0000103	ADD-0000125	BBX-0004345	BCD-0002995	ADB-0000167	BCB-0004435	BCF-0000504	BCG-0000490	BBV-0004526	BBQ-0004531	BCH-0000151	ADA-0000150	BCC-0000185	BBO-0004256	ABX-0105615	ABS-0081862	AJR-0000175	ABU-0091082	AME-0003153	AEP-0000112	AMG-0000099	ALZ-0003437		AFI-0000843		AMF-0000179	AMA-0000290	ABF-0017978
b0110	ABE-0000380	ABH-0024026	ADP-0006467	ABR-0076194	BCI-0000118	BAS-0004956	AEA-0000119	ADO-0004562	ACA-0129993	AFS-0000111	AEG-0000102	AFT-0000114	AEF-0000111	ADR-0004796	AEM-0009632	ADY-0000110	ADV-0000106	ADJ-0005501	ADU-0000151	ABQ-0071041	ABT-0086470	BAG-0000104	ADD-0000126	BBX-0004346	BCD-0002994	ADB-0000168	BCB-0004436	BCF-0000507	BCG-0000493	BBV-0004527	BBQ-0004532	BCH-0000152	ADA-0000151	BCC-0000186	BBO-0004257	ABX-0105617	ABS-0081863	AJR-0000176	ABU-0091086	AME-0003154	AEP-0000113	AMG-0000098	ALZ-0003436	ACW-0298314	AFI-0000846	ACV-0287730	AMF-0000180	AMA-0000291	ABF-0046751
b0111	ABE-0000382	ABH-0024027	ADP-0006466	ABR-0076195	BCI-0000119	BAS-0004957	AEA-0000120	ADO-0004563	ACA-0129994	AFS-0000112	AEG-0000103	AFT-0000115	AEF-0000112	ADR-0004797	AEM-0009631	ADY-0000111	ADV-0000107	ADJ-0005502	ADU-0000152	ABQ-0071042	ABT-0086471	BAG-0000105	ADD-0000127	BBX-0004347	BCD-0002993	ADB-0000169	BCB-0004437	BCF-0000509	BCG-0000495	BBV-0004528	BBQ-0004533	BCH-0000153	ADA-0000152	BCC-0000187	BBO-0004258	ABX-0105619	ABS-0081864	AJR-0000177	ABU-0091089	AME-0003155	AEP-0000114	AMG-0000097	ALZ-0003435	ACW-0298316	AFI-0000847	ACV-0287731	AMF-0000181	AMA-0000292	ABF-0020859
b0112	ABE-0000384	ABH-0024028	ADP-0006465	ABR-0076196	BCI-0000120	BAS-0004958	AEA-0000121	ADO-0004564	ACA-0129995	AFS-0000113	AEG-0000104	AFT-0000116	AEF-0000113	ADR-0004798	AEM-0009630	ADY-0000112	ADV-0000108	ADJ-0005503	ADU-0000153	ABQ-0071043	ABT-0086472	BAG-0000106	ADD-0000128	BBX-0004351	BCD-0002989	ADB-0000172	BCB-0004441	BCF-0000518	BCG-0000504	BBV-0004531	BBQ-0004536	BCH-0000156	ADA-0000155	BCC-0000190	BBO-0004262	ABX-0105623	ABS-0081867	AJR-0000181	ABU-0091097	AME-0003158			ALZ-0003434	ACW-0298336	AFI-0000852	ACV-0287734		AMA-0000293	ABF-0020858
b0113	ABE-0000394	ABH-0024029	ADP-0006464	ABR-0076206	BCI-0000121	BAS-0004959	AEA-0000126	ADO-0004565	ACA-0129996	AFS-0000114	AEG-0000109	AFT-0000123	AEF-0000120	ADR-0004799	AEM-0009629	ADY-0000113	ADV-0000109	ADJ-0005504	ADU-0000154	ABQ-0071044	ABT-0086473	BAG-0000107	ADD-0000129	BBX-0004353	BCD-0002988	ADB-0000173	BCB-0004442	BCF-0000522	BCG-0000508	BBV-0004532	BBQ-0004537	BCH-0000157	ADA-0000156	BCC-0000192	BBO-0004264	ABX-0105626	ABS-0081868	AJR-0000183	ABU-0091108	AME-0003159	AEP-0000118	AMG-0000092	ALZ-0003433	ACW-0298341	AFI-0000853	ACV-0287735	AMF-0001702	AMA-0000294	ABF-0019244
b0114	ABE-0000397	ABH-0024030	ADP-0006463	ABR-0076208	BCI-0000122	BAS-0004961	AEA-0000128	ADO-0004566	ACA-0129997	AFS-0000115	AEG-0000110	AFT-0000125	AEF-0000122	ADR-0004800	AEM-0009628	ADY-0000114	ADV-0000110	ADJ-0005505	ADU-0000155	ABQ-0071045	ABT-0086474	BAG-0000108	ADD-0000130	BBX-0004354	BCD-0002987	ADB-0000174	BCB-0004443	BCF-0000526	BCG-0000512	BBV-0004533	BBQ-0004538	BCH-0000158	ADA-0000157	BCC-0000193	BBO-0004265	ABX-0105629	ABS-0081869	AJR-0000184	ABU-0091111	AME-0003160	AEP-0000119	AMG-0000091	ALZ-0003432	ACW-0298346	AFI-0000854	ACV-0287736		AMA-0000295	ABF-0019243
b0115	ABE-0000400	ABH-0024031	ADP-0006462	ABR-0081814	BCI-0000123	BAS-0004962	AEA-0000129	ADO-0004567	ACA-0129998	AFS-0000116	AEG-0000111	AFT-0000126	AEF-0000123	ADR-0004801	AEM-0009627	ADY-0000115	ADV-0000111	ADJ-0005506	ADU-0000156	ABQ-0071046	ABT-0086475	BAG-0000109	ADD-0000131	BBX-0004355	BCD-0002985	ADB-0000175	BCB-0004444	BCF-0000528	BCG-0000514	BBV-0004534	BBQ-0004539	BCH-0000159	ADA-0000158	BCC-0000194	BBO-0004266	ABX-0105630	ABS-0081870	AJR-0000185	ABU-0091114	AME-0003161	AEP-0000120	AMG-0000090		ACW-0298347	AFI-0000855	ACV-0287737	AMF-0001704	AMA-0000296	ABF-0019241
b0116	ABE-0000404	ABH-0024032	ADP-0006461	ABR-0076209	BCI-0000124	BAS-0004963	AEA-0000130	ADO-0004568	ACA-0129999	AFS-0000117	AEG-0000112	AFT-0000127	AEF-0000124	ADR-0004802	AEM-0009626	ADY-0000116	ADV-0000112	ADJ-0005507	ADU-0000157	ABQ-0071048	ABT-0086476	BAG-0000110	ADD-0000132	BBX-0004356	BCD-0002984	ADB-0000176	BCB-0004445	BCF-0000538	BCG-0000524	BBV-0004535	BBQ-0004540	BCH-0000160	ADA-0000159	BCC-0000196	BBO-0004267	ABX-0105639	ABS-0081871	AJR-0000186	ABU-0091120	AME-0003162	AEP-0000121	AMG-0000089	ALZ-0003430	ACW-0298354	AFI-0000856	ACV-0287738	AMF-0001705	AMA-0000297	ABF-0019239
b0117	ABE-0000406	ABH-0024033	ADP-0006460	ABR-0076210	BCI-0000125	BAS-0004964	AEA-0000131	ADO-0004569	ACA-0130000	AFS-0000118	AEG-0000113	AFT-0000128	AEF-0000125	ADR-0004803	AEM-0009624	ADY-0000117	ADV-0000113	ADJ-0005508			ABT-0086477	BAG-0000111	ADD-0000133																		AEP-0000124
b0118	ABE-0000411	ABH-0024034	ADP-0006459	ABR-0076211	BCI-0000126	BAS-0004965	AEA-0000132	ADO-0004570	ACA-0130001	AFS-0000119	AEG-0000114	AFT-0000129	AEF-0000126	ADR-0004804	AEM-0009623	ADY-0000118	ADV-0000114	ADJ-0005509	ADU-0000029	ABQ-0071050	ABT-0255903	BAG-0000112	ADD-0000134	BBX-0004361	BCD-0002980	ADB-0000180	BCB-0004450	BCF-0000549	BCG-0000535	BBV-0004540	BBQ-0004545	BCH-0000164	ADA-0000163	BCC-0000201	BBO-0004272	ABX-0105645	ABS-0081875	AJR-0000191	ABU-0091132	AME-0003165	AEP-0000125	AMG-0000085	ALZ-0003429	ACW-0298491	AFI-0000868	ACV-0287742	AMF-0001706	AMA-0000298	ABF-0018544
b0119	ABE-0000414	ABH-0024035	ADP-0006458	ABR-0076212	BCI-0000127	BAS-0004966	AEA-0000133	ADO-0004571	ACA-0130002	AFS-0000120		AFT-0000130	AEF-0000127	ADR-0004805	AEM-0009622	ADY-0000119	ADV-0000115	ADJ-0005510	ADU-0000030	ABQ-0071051	ABT-0086478	BAG-0000113	ADD-0000135	BBX-0004371	BCD-0002979	ADB-0000183	BCB-0004453	BCF-0000557	BCG-0000543	BBV-0004549	BBQ-0004548	BCH-0000165	ADA-0000164	BCC-0000202	BBO-0004273	ABX-0105649	ABS-0081876	AJR-0000193	ABU-0091138	AME-0003166	AEP-0000126	AMG-0000084	ALZ-0003428	ACW-0298496	AFI-0000869	ACV-0287743	AMF-0001707	AMA-0000299	ABF-0018542
b0120	ABE-0000416	ABH-0024036	ADP-0006457	ABR-0076213	BCI-0000128	BAS-0004967	AEA-0000134	ADO-0004572	ACA-0130003	AFS-0000121	AEG-0000116	AFT-0000131	AEF-0000128	ADR-0004806	AEM-0009621	ADY-0000120	ADV-0000116	ADJ-0005511	ADU-0000031	ABQ-0071052	ABT-0086479	BAG-0000114	ADD-0000136	BBX-0004377	BCD-0002973	ADB-0000188	BCB-0004458	BCF-0000572	BCG-0000557	BBV-0004555	BBQ-0004554	BCH-0000170	ADA-0000169	BCC-0000208	BBO-0004278	ABX-0105656	ABS-0081881	AJR-0000198	ABU-0091152	AME-0003167	AEP-0000127	AMG-0000083		ACW-0298498	AFI-0000870	ACV-0287755	AMF-0001708	AMA-0000303	ABF-0020536
b0121	ABE-0000418	ABH-0024037	ADP-0006456	ABR-0076214	BCI-0000129	BAS-0004968	AEA-0000135	ADO-0004573	ACA-0130004	AFS-0000122	AEG-0000117	AFT-0000132	AEF-0000129	ADR-0004807	AEM-0009620	ADY-0000121	ADV-0000117	ADJ-0005512	ADU-0000032	ABQ-0071053	ABT-0086480	BAG-0000115	ADD-0000137	BBX-0004378	BCD-0002972	ADB-0000189	BCB-0004459	BCF-0000574	BCG-0000559	BBV-0004556	BBQ-0004555	BCH-0000171	ADA-0000170	BCC-0000209	BBO-0004279	ABX-0105657	ABS-0081882	AJR-0000199	ABU-0091155	AME-0003168	AEP-0000128	AMG-0000082		ACW-0298500	AFI-0000871	ACV-0287756	AMF-0001709	AMA-0000304	ABF-0014528
b0122	ABE-0000423	ABH-0024038	ADP-0006455	ABR-0076215	BCI-0000130	BAS-0004969	AEA-0000136	ADO-0004574	ACA-0130005	AFS-0000123	AEG-0000118	AFT-0000133	AEF-0000130	ADR-0004808	AEM-0009618	ADY-0000122	ADV-0000118	ADJ-0005513	ADU-0000033	ABQ-0071054	ABT-0086481	BAG-0000116	ADD-0000138	BBX-0004379	BCD-0002971	ADB-0000190	BCB-0004460	BCF-0000578	BCG-0000563	BBV-0004557	BBQ-0004556	BCH-0000172	ADA-0000171	BCC-0000210	BBO-0004280	ABX-0105661	ABS-0081883	AJR-0000200	ABU-0091158	AME-0003169	AEP-0000131	AMG-0000081	ALZ-0003427	ACW-0298503	AFI-0000872	ACV-0287757	AMF-0001710	AMA-0000305	ABF-0014527
b0123	ABE-0000430	ABH-0024039	ADP-0006454	ABR-0076216	BCI-0000131	BAS-0004970	AEA-0000137	ADO-0004575	ACA-0130006	AFS-0000124	AEG-0000119	AFT-0000134	AEF-0000131	ADR-0004809	AEM-0009616	ADY-0000123	ADV-0000119	ADJ-0005514	ADU-0000034	ABQ-0071055	ABT-0086482	BAG-0000117	ADD-0000139	BBX-0004380	BCD-0002970	ADB-0000191	BCB-0004461	BCF-0000580	BCG-0000565	BBV-0004558	BBQ-0004557	BCH-0000173	ADA-0000172	BCC-0000211	BBO-0004281	ABX-0105662	ABS-0081884	AJR-0000201	ABU-0091162	AME-0003170	AEP-0000132	AMG-0000080	ALZ-0003426	ACW-0298505	AFI-0000873		AMF-0001711	AMA-0000306	ABF-0014506
b0124	ABE-0000433	ABH-0024040	ADP-0006453	ABR-0076217	BCI-0000132	BAS-0004972	AEA-0000138	ADO-0004576	ACA-0130007	AFS-0000125	AEG-0000120	AFT-0000135	AEF-0000133	ADR-0004810	AEM-0009614	ADY-0000124	ADV-0000120			ABQ-0071056	ABT-0086483	BAG-0000118	ADD-0000140	BBX-0004381	BCD-0002969	ADB-0000192	BCB-0004462	BCF-0000585		BBV-0004559	BBQ-0004558	BCH-0000174	ADA-0000173	BCC-0000212	BBO-0004282	ABX-0105664	ABS-0081885	AJR-0000202	ABU-0091164			AMG-0000079	ALZ-0003425	ACW-0299495	AFI-0002466	ACV-0289021	AMF-0002679
b0125	ABE-0000440	ABH-0024041	ADP-0006452	ABR-0076218	BCI-0000133	BAS-0004973	AEA-0000139	ADO-0004577	ACA-0130008	AFS-0000126	AEG-0000121	AFT-0000136	AEF-0000134	ADR-0004811	AEM-0009613	ADY-0000125	ADV-0000121	ADJ-0005516	ADU-0000039	ABQ-0071057	ABT-0086484	BAG-0000119	ADD-0000141	BBX-0004382	BCD-0002968	ADB-0000193	BCB-0004463	BCF-0000595	BCG-0000578	BBV-0004560	BBQ-0004559	BCH-0000175	ADA-0000174	BCC-0000213	BBO-0004283	ABX-0105673	ABS-0081886	AJR-0000203	ABU-0091168	AME-0003172	AEP-0000134	AMG-0000078	ALZ-0003422	ACW-0298518	AFI-0000891	ACV-0287765	AMF-0001712	AMA-0000308	ABF-0020669
b0126	ABE-0000442	ABH-0024042	ADP-0006451	ABR-0076219	BCI-0000134	BAS-0004974	AEA-0000140	ADO-0004578	ACA-0130009	AFS-0000127	AEG-0000122	AFT-0000137	AEF-0000135	ADR-0004812	AEM-0009612	ADY-0000126	ADV-0000122	ADJ-0005517	ADU-0000040	ABQ-0071058	ABT-0086485	BAG-0000120	ADD-0000142	BBX-0004383	BCD-0002967	ADB-0000194	BCB-0004464	BCF-0000598	BCG-0000581	BBV-0004561	BBQ-0004560	BCH-0000176	ADA-0000175	BCC-0000214	BBO-0004284	ABX-0105676	ABS-0081887	AJR-0000204	ABU-0091170	AME-0003173	AEP-0000135	AMG-0000077	ALZ-0003421	ACW-0298521	AFI-0000892	ACV-0287766	AMF-0001713	AMA-0000318	ABF-0020670
b0127	ABE-0000447	ABH-0024043	ADP-0006450	ABR-0076220	BCI-0000135	BAS-0004975	AEA-0000141	ADO-0004579	ACA-0130010	AFS-0000128	AEG-0000123	AFT-0000138	AEF-0000136	ADR-0004813	AEM-0009611	ADY-0000127	ADV-0000123	ADJ-0005518	ADU-0000041	ABQ-0071059	ABT-0086486	BAG-0000121	ADD-0000143	BBX-0004384	BCD-0002966	ADB-0000195	BCB-0004465	BCF-0000602	BCG-0000585	BBV-0004562	BBQ-0004561	BCH-0000177	ADA-0000176	BCC-0000215	BBO-0004285	ABX-0105680	ABS-0081888	AJR-0000205	ABU-0091174	AME-0003174	AEP-0000136	AMG-0000076	ALZ-0003420	ACW-0298525	AFI-0000893	ACV-0287767	AMF-0001714	AMA-0000319	ABF-0020671
b0128	ABE-0000450	ABH-0024044	ADP-0006449	ABR-0076221	BCI-0000136	BAS-0004976	AEA-0000142	ADO-0004580	ACA-0130011	AFS-0000129	AEG-0000124	AFT-0000139	AEF-0000137	ADR-0004814	AEM-0009610	ADY-0000128	ADV-0000124	ADJ-0005519	ADU-0000042	ABQ-0071060	ABT-0086487	BAG-0000122	ADD-0000144	BBX-0004385	BCD-0002965	ADB-0000196	BCB-0004466	BCF-0000606	BCG-0000589	BBV-0004563	BBQ-0004562	BCH-0000178	ADA-0000177	BCC-0000216	BBO-0004286	ABX-0105684	ABS-0081889	AJR-0000206	ABU-0091177	AME-0003175	AEP-0000137	AMG-0000075	ALZ-0003419	ACW-0298529	AFI-0000894	ACV-0287768	AMF-0001715	AMA-0000320	ABF-0015447
b0129	ABE-0000453	ABH-0024045	ADP-0006448	ABR-0076222	BCI-0000137	BAS-0004977	AEA-0000143	ADO-0004581	ACA-0130012	AFS-0000130	AEG-0000125	AFT-0000140	AEF-0000138	ADR-0004815	AEM-0009609	ADY-0000129	ADV-0000125	ADJ-0005520	ADU-0000043	ABQ-0071061	ABT-0086488	BAG-0004734	ADD-0000145	BBX-0004392	BCD-0002964	ADB-0000201	BCB-0004472	BCF-0000625		BBV-0004569	BBQ-0004568	BCH-0000179	ADA-0000178	BCC-0000224	BBO-0004292	ABX-0105687	ABS-0081890	AJR-0000212	ABU-0091192	AME-0003176	AEP-0000138	AMG-0000074	ALZ-0003418
b0130	ABE-0000457	ABH-0024046	ADP-0006447	ABR-0076223	BCI-0000138	BAS-0004978	AEA-0000144	ADO-0004582	ACA-0130013	AFS-0000131	AEG-0000126	AFT-0000141	AEF-0000139	ADR-0004816	AEM-0009607	ADY-0000130			ADU-0000045	ABQ-0071062	ABT-0086489	BAG-0000123	ADD-0000146	BBX-0004393	BCD-0002963	ADB-0000202	BCB-0004473	BCF-0000627	BCG-0000608	BBV-0004570	BBQ-0004569	BCH-0000180	ADA-0000179	BCC-0000225	BBO-0004293	ABX-0105688	ABS-0081891	AJR-0000213	ABU-0091193	AME-0003177	AEP-0000139	AMG-0000073	ALZ-0003417				AMF-0001716
b0131	ABE-0000459	ABH-0024047	ADP-0006446	ABR-0076224	BCI-0000139	BAS-0004979	AEA-0000145	ADO-0004583	ACA-0130014	AFS-0000132	AEG-0000127	AFT-0000142	AEF-0000140	ADR-0004817	AEM-0009606	ADY-0000131	ADV-0000127	ADJ-0005522	ADU-0000046	ABQ-0071063	ABT-0086490	BAG-0000124	ADD-0000147	BBX-0004394	BCD-0002962	ADB-0000203	BCB-0004474	BCF-0000631	BCG-0000612	BBV-0004578	BBQ-0004570	BCH-0000188	ADA-0000187	BCC-0000226	BBO-0004294	ABX-0105689	ABS-0081892	AJR-0000214	ABU-0091195	AME-0003178	AEP-0000140	AMG-0000072	ALZ-0003416	ACW-0298532	AFI-0000895	ACV-0287769	AMF-0001717	AMA-0000321	ABF-0015446
b0132	ABE-0000463	ABH-0024048	ADP-0006444	ABR-0076226	BCI-0000140	BAS-0004981	AEA-0000147	ADO-0004585	ACA-0130015	AFS-0000133	AEG-0000128	AFT-0000143	AEF-0000141	ADR-0004818	AEM-0009605	ADY-0000132	ADV-0000128	ADJ-0005523	ADU-0000047	ABQ-0071064	ABT-0086491	BAG-0000125	ADD-0000148
b0133	ABE-0000465	ABH-0024050	ADP-0006443	ABR-0076228	BCI-0000141	BAS-0004982	AEA-0000148	ADO-0004586	ACA-0130016	AFS-0000134	AEG-0000129	AFT-0000145	AEF-0000143	ADR-0004819	AEM-0009604	ADY-0000133	ADV-0000129	ADJ-0005524	ADU-0000168	ABQ-0071065	ABT-0086492	BAG-0000126	ADD-0000149	BBX-0004395	BCD-0002961	ADB-0000204	BCB-0004475	BCF-0000634	BCG-0000615	BBV-0004579	BBQ-0004571	BCH-0000189	ADA-0000188	BCC-0000227	BBO-0004295	ABX-0105691	ABS-0081893	AJR-0000215	ABU-0091198	AME-0003179	AEP-0000141	AMG-0000071	ALZ-0003415	ACW-0298534	AFI-0000896	ACV-0287770	AMF-0001718	AMA-0000322	ABF-0015444
b0134	ABE-0000467	ABH-0024051	ADP-0006442	ABR-0076229	BCI-0000142	BAS-0004983	AEA-0000149	ADO-0004587	ACA-0130017	AFS-0000135	AEG-0000130	AFT-0000146	AEF-0000144	ADR-0004820	AEM-0009603	ADY-0000134	ADV-0000130	ADJ-0005525	ADU-0000167	ABQ-0071066	ABT-0086493	BAG-0000127	ADD-0000150	BBX-0004396	BCD-0002960	ADB-0000205	BCB-0004476	BCF-0000636	BCG-0000617	BBV-0004580	BBQ-0004572	BCH-0000190	ADA-0000189	BCC-0000229	BBO-0004296	ABX-0105692	ABS-0081894	AJR-0000217	ABU-0091201	AME-0003180	AEP-0000142	AMG-0000070	ALZ-0003414	ACW-0298536	AFI-0000897	ACV-0287771	AMF-0001719	AMA-0000323	ABF-0015443
b0135	ABE-0000470			ABR-0076230			AEA-0000150				AEG-0000131		AEF-0004812	ADR-0004821		ADY-0000135
b0136	ABE-0000472		ADP-0006437	ABR-0076231	BCI-0000144		AEA-0000151	ADO-0004589		AFS-0000137	AEG-0000132	AFT-0000148	AEF-0000147	ADR-0004822		ADY-0000136							ADD-0000155
b0137	ABE-0000475		ADP-0006436	ABR-0076232			AEA-0000152	ADO-0004590		AFS-0000138	AEG-0000133	AFT-0000149	AEF-0000148			ADY-0000137							ADD-0000156
b0138	ABE-0000477		ADP-0006435	ABR-0076233			AEA-0000153	ADO-0009814		AFS-0000139	AEG-0000134		AEF-0000149			ADY-0000138
b0139	ABE-0000479			ABR-0076234	BCI-0000147		AEA-0000154	ADO-0004592		AFS-0000140	AEG-0000135	AFT-0000151	AEF-0000150			ADY-0000139							ADD-0000162
b0140	ABE-0000482		ADP-0006433	ABR-0076235	BCI-0000148		AEA-0000155	ADO-0004593		AFS-0000141	AEG-0000136	AFT-0000152	AEF-0000151	ADR-0004825		ADY-0000140	ADV-0000134						ADD-0000165																						AFI-0000696
b0141	ABE-0000487			ABR-0076236	BCI-0000149		AEA-0000156	ADO-0004595		AFS-0000142	AEG-0000137	AFT-0000153	AEF-0000152			ADY-0000141							ADD-0000166
b0142	ABE-0000491	ABH-0024059	ADP-0006431	ABR-0076239	BCI-0000150	BAS-0004991	AEA-0000157	ADO-0004596	ACA-0130025	AFS-0000143	AEG-0000138	AFT-0000154	AEF-0000153	ADR-0004827	AEM-0009588	ADY-0000142	ADV-0000141	ADJ-0005531	ADU-0000173	ABQ-0071071	ABT-0086496	BAG-0000131	ADD-0000167	BBX-0004397	BCD-0002959	ADB-0000206	BCB-0004477	BCF-0000638	BCG-0000619	BBV-0004581	BBQ-0004573	BCH-0000191	ADA-0000190	BCC-0000238	BBO-0004305	ABX-0105708	ABS-0081902	AJR-0000218	ABU-0091204	AME-0003181	AEP-0000143	AMG-0000069	ALZ-0003413	ACW-0298538	AFI-0000898	ACV-0287772	AMF-0001722	AMA-0000326	ABF-0015441
b0143	ABE-0000493	ABH-0024060	ADP-0006430	ABR-0076240	BCI-0000151	BAS-0004992	AEA-0000158	ADO-0004597	ACA-0130026	AFS-0000144	AEG-0000139	AFT-0000155	AEF-0000154	ADR-0004828	AEM-0009587	ADY-0000143	ADV-0000142	ADJ-0005532	ADU-0000174	ABQ-0071072	ABT-0086497	BAG-0000132	ADD-0000168	BBX-0004398	BCD-0002957	ADB-0000207	BCB-0004478	BCF-0000641	BCG-0000622	BBV-0004582	BBQ-0004574	BCH-0000192	ADA-0000191	BCC-0000239	BBO-0004306	ABX-0105711	ABS-0081903	AJR-0000219	ABU-0091205	AME-0003182	AEP-0000144	AMG-0000068	ALZ-0003412	ACW-0298541	AFI-0000899	ACV-0287773	AMF-0001723	AMA-0000327	ABF-0015440
b0144	ABE-0000497	ABH-0024061	ADP-0006429	ABR-0076241	BCI-0000152	BAS-0004993	AEA-0000159	ADO-0004598	ACA-0130027	AFS-0000145	AEG-0000140	AFT-0000156	AEF-0000155	ADR-0004829	AEM-0009586	ADY-0000144	ADV-0000143	ADJ-0005533	ADU-0000175	ABQ-0071073	ABT-0086498	BAG-0000133	ADD-0000169	BBX-0004399	BCD-0002956	ADB-0000208	BCB-0004479	BCF-0000643	BCG-0000624	BBV-0004583	BBQ-0004575	BCH-0000193	ADA-0000192	BCC-0000240	BBO-0004307	ABX-0105713	ABS-0081904	AJR-0000220	ABU-0091207	AME-0003183	AEP-0000145	AMG-0000067	ALZ-0003411	ACW-0298543	AFI-0000900	ACV-0287774	AMF-0001724	AMA-0000328	ABF-0015438
b0145	ABE-0000499	ABH-0024062	ADP-0006428	ABR-0076242	BCI-0000153	BAS-0004994	AEA-0000160	ADO-0004599	ACA-0130028	AFS-0000146	AEG-0000141	AFT-0000157	AEF-0000156	ADR-0004830	AEM-0009585	ADY-0000145	ADV-0000144	ADJ-0005534	ADU-0000176	ABQ-0071074	ABT-0086499	BAG-0000134	ADD-0000170	BBX-0004400	BCD-0002955	ADB-0000209	BCB-0004480	BCF-0000645	BCG-0000626	BBV-0004584	BBQ-0004576	BCH-0000194	ADA-0000193	BCC-0000241	BBO-0004308	ABX-0105715	ABS-0081905	AJR-0000221	ABU-0091209	AME-0003184	AEP-0000146	AMG-0000066	ALZ-0003410	ACW-0298545	AFI-0000901	ACV-0287775	AMF-0001725	AMA-0000329	ABF-0015436
b0146	ABE-0000503	ABH-0024063	ADP-0006427	ABR-0076243	BCI-0000154	BAS-0004995	AEA-0000161	ADO-0004600	ACA-0130029	AFS-0000147	AEG-0000142	AFT-0000158	AEF-0000157	ADR-0004831	AEM-0009584	ADY-0000146	ADV-0000145	ADJ-0005535	ADU-0000177	ABQ-0071075	ABT-0086500	BAG-0000135	ADD-0000171	BBX-0004401	BCD-0002954	ADB-0000210	BCB-0004481	BCF-0000648	BCG-0000629	BBV-0004585	BBQ-0004577	BCH-0000195	ADA-0000194	BCC-0000242	BBO-0004309	ABX-0105718	ABS-0081906	AJR-0000222	ABU-0091212	AME-0003185	AEP-0000147	AMG-0000065	ALZ-0003409	ACW-0298548	AFI-0000902	ACV-0287776	AMF-0001726	AMA-0000330	ABF-0015434
b0147	ABE-0000505	ABH-0024064	ADP-0006426	ABR-0076244	BCI-0000155	BAS-0004996	AEA-0000162	ADO-0004601	ACA-0130030	AFS-0000148	AEG-0000143	AFT-0000159	AEF-0000158	ADR-0004832	AEM-0009583	ADY-0000147	ADV-0000146	ADJ-0005536	ADU-0000178	ABQ-0071076	ABT-0086501	BAG-0000136	ADD-0000172	BBX-0004402	BCD-0002953	ADB-0000211	BCB-0004482	BCF-0000651	BCG-0000632	BBV-0004586	BBQ-0004578	BCH-0000196	ADA-0000195	BCC-0000243	BBO-0004310	ABX-0105719	ABS-0081907	AJR-0000223	ABU-0091214	AME-0003186	AEP-0000148	AMG-0000064	ALZ-0003408	ACW-0298550		ACV-0287777	AMF-0001727	AMA-0000331	ABF-0015433
b0148	ABE-0000510	ABH-0024065	ADP-0006425	ABR-0076245	BCI-0000156	BAS-0004997	AEA-0000163	ADO-0004602	ACA-0130031	AFS-0000149	AEG-0000144	AFT-0000160	AEF-0000159	ADR-0004833	AEM-0009582	ADY-0000148	ADV-0000147	ADJ-0005537		ABQ-0071077	ABT-0086502	BAG-0000137	ADD-0000173	BBX-0004403	BCD-0002952	ADB-0000212	BCB-0004483	BCF-0000654	BCG-0000635	BBV-0004587	BBQ-0004579	BCH-0000197	ADA-0000196	BCC-0000244	BBO-0004311	ABX-0105720	ABS-0081908	AJR-0000224	ABU-0091217	AME-0003187	AEP-0000149	AMG-0000063	ALZ-0003407	ACW-0298553	AFI-0000903	ACV-0287778	AMF-0001728	AMA-0000332	ABF-0015432
b0149	ABE-0000516	ABH-0024066	ADP-0006424	ABR-0076247	BCI-0000157	BAS-0004998	AEA-0000165	ADO-0004603	ACA-0130032	AFS-0000150	AEG-0000146	AFT-0000161	AEF-0000160	ADR-0004834	AEM-0009581	ADY-0000149	ADV-0000148	ADJ-0005538	ADU-0000180	ABQ-0071080	ABT-0086503	BAG-0000138	ADD-0000174	BBX-0004405	BCD-0002951	ADB-0000213	BCB-0004484	BCF-0000661	BCG-0000642	BBV-0004588	BBQ-0004580	BCH-0000198	ADA-0000197	BCC-0000246	BBO-0004312	ABX-0105724	ABS-0081909	AJR-0000227	ABU-0091220	AME-0003188	AEP-0000165	AMG-0000062	ALZ-0003406	ACW-0298559	AFI-0000904	ACV-0287779	AMF-0001730	AMA-0000333	ABF-0046521
b0150	ABE-0000520	ABH-0024067	ADP-0006422	ABR-0076249	BCI-0000162	BAS-0005000	AEA-0000167	ADO-0004605	ACA-0130033	AFS-0000152	AEG-0000147	AFT-0000163	AEF-0000161	ADR-0004836	AEM-0009579	ADY-0000150	ADV-0000149	ADJ-0005540	ADU-0000181	ABQ-0071081	ABT-0086504	BAG-0000139	ADD-0000175	BBX-0004407	BCD-0002950	ADB-0000214	BCB-0004486	BCF-0000666	BCG-0000647	BBV-0004590	BBQ-0004582		ADA-0004421	BCC-0000249	BBO-0004314	ABX-0285037	ABS-0285033	AJR-0000229	ABU-0091223	AME-0003189	AEP-0000166		ALZ-0003405		AFI-0000915	ACV-0287780	AMF-0001731	AMA-0000336	ABF-0019156
b0151	ABE-0000522	ABH-0024068	ADP-0006421	ABR-0076250	BCI-0000163	BAS-0005001	AEA-0000168	ADO-0004606	ACA-0130034	AFS-0000153	AEG-0000148	AFT-0000164	AEF-0000162	ADR-0004837	AEM-0009578	ADY-0000151	ADV-0000150	ADJ-0005541	ADU-0000182	ABQ-0071082	ABT-0086505	BAG-0000140	ADD-0000176	BBX-0004408	BCD-0002949	ADB-0000215	BCB-0004487	BCF-0000672	BCG-0000653	BBV-0004591	BBQ-0004583	BCH-0000200	ADA-0000199	BCC-0000250	BBO-0004315	ABX-0105731	ABS-0081911	AJR-0000230	ABU-0091224	AME-0003190	AEP-0000167	AMG-0000060	ALZ-0003404	ACW-0298595	AFI-0000916	ACV-0287781	AMF-0001732	AMA-0000337	ABF-0015427
b0152	ABE-0000524	ABH-0024069	ADP-0006420	ABR-0076251	BCI-0000164	BAS-0005002	AEA-0000169	ADO-0004607	ACA-0130035	AFS-0000154	AEG-0000149	AFT-0000165	AEF-0000163	ADR-0004838	AEM-0009576	ADY-0000152	ADV-0000151	ADJ-0005542	ADU-0000183	ABQ-0071083	ABT-0086506	BAG-0000141	ADD-0000177	BBX-0004409	BCD-0002948	ADB-0000216	BCB-0004488	BCF-0000676	BCG-0000657	BBV-0004592	BBQ-0004584	BCH-0000201	ADA-0000200	BCC-0000251	BBO-0004316	ABX-0105735	ABS-0081912	AJR-0000231	ABU-0091225	AME-0003191	AEP-0000168	AMG-0000059	ALZ-0003403	ACW-0298599	AFI-0000917		AMF-0001733	AMA-0000338	ABF-0015426
b0153	ABE-0000526	ABH-0024070	ADP-0006419	ABR-0076252	BCI-0000165	BAS-0005003	AEA-0000170	ADO-0004608	ACA-0130036	AFS-0000155	AEG-0000150	AFT-0000166	AEF-0000164	ADR-0004839	AEM-0009574	ADY-0000153	ADV-0000152	ADJ-0005543	ADU-0000184	ABQ-0071084	ABT-0086507	BAG-0000142	ADD-0000178	BBX-0004410	BCD-0002947	ADB-0000217	BCB-0004489	BCF-0000681	BCG-0000662	BBV-0004593	BBQ-0004585	BCH-0000202	ADA-0000201	BCC-0000252	BBO-0004317	ABX-0105738	ABS-0081913	AJR-0000232	ABU-0091228	AME-0003192	AEP-0000169	AMG-0000058		ACW-0298602	AFI-0000918	ACV-0287783	AMF-0001734	AMA-0000339	ABF-0015425
b0154	ABE-0000529	ABH-0024071	ADP-0006418	ABR-0076253	BCI-0000166	BAS-0005004	AEA-0000171	ADO-0004609	ACA-0130037	AFS-0000156	AEG-0000151	AFT-0000167	AEF-0000165	ADR-0004840	AEM-0009573	ADY-0000154	ADV-0000153	ADJ-0005544	ADU-0000185	ABQ-0071085	ABT-0086508	BAG-0000143	ADD-0000179	BBX-0004419	BCD-0002946	ADB-0000227	BCB-0004499	BCF-0000713	BCG-0000690	BBV-0004605	BBQ-0004596	BCH-0000211	ADA-0000209	BCC-0000263	BBO-0004318	ABX-0105741	ABS-0081914	AJR-0000242	ABU-0091249	AME-0003193	AEP-0000170	AMG-0000057	ALZ-0003401	ACW-0298607	AFI-0000919	ACV-0287784	AMF-0000182	AMA-0000340	ABF-0015423
b0155	ABE-0000533	ABH-0024072	ADP-0006363	ABR-0076254	BCI-0000167	BAS-0005005	AEA-0000172	ADO-0004610	ACA-0130038	AFS-0000157	AEG-0000152	AFT-0000168	AEF-0000166	ADR-0004841	AEM-0009571	ADY-0000155	ADV-0000154	ADJ-0005545	ADU-0000186	ABQ-0071086	ABT-0086509	BAG-0000144	ADD-0000180	BBX-0004421	BCD-0002945	ADB-0000228	BCB-0004501	BCF-0000717	BCG-0000693	BBV-0004606	BBQ-0004597	BCH-0000212	ADA-0000210	BCC-0000265	BBO-0004320	ABX-0105744	ABS-0081915	AJR-0000244	ABU-0091251	AME-0003194	AEP-0000171	AMG-0000056	ALZ-0003400			ACV-0286653	AMF-0000183	AMA-0000341	ABF-0015422
b0156	ABE-0000538	ABH-0024073	ADP-0006362	ABR-0076255	BCI-0000168	BAS-0005006	AEA-0000173	ADO-0004611	ACA-0130039	AFS-0000158	AEG-0000153	AFT-0000169	AEF-0000167	ADR-0004842	AEM-0009570	ADY-0000156	ADV-0000155	ADJ-0005546	ADU-0000187	ABQ-0071087	ABT-0086510	BAG-0000145	ADD-0000181	BBX-0004422	BCD-0002944	ADB-0000229	BCB-0004502	BCF-0000722	BCG-0000696	BBV-0004607	BBQ-0004598	BCH-0000213	ADA-0000211	BCC-0000266	BBO-0004321	ABX-0105746	ABS-0081916	AJR-0000245	ABU-0091252	AME-0003195	AEP-0000172	AMG-0000055	ALZ-0003399	ACW-0298610	AFI-0000920	ACV-0287785	AMF-0000184	AMA-0000342	ABF-0015421
b0157	ABE-0000540	ABH-0024074	ADP-0006361	ABR-0076257	BCI-0000169	BAS-0005007	AEA-0000174	ADO-0004612	ACA-0130040	AFS-0000159	AEG-0000154	AFT-0000170	AEF-0000168	ADR-0004843	AEM-0009569	ADY-0000157	ADV-0000156	ADJ-0005547	ADU-0000188	ABQ-0071088	ABT-0086511	BAG-0000146	ADD-0000182	BBX-0004424	BCD-0002943	ADB-0000231	BCB-0004503	BCF-0000725	BCG-0000699	BBV-0004608	BBQ-0004599	BCH-0000214	ADA-0000212	BCC-0000267	BBO-0004322	ABX-0105749	ABS-0081917	AJR-0000246	ABU-0091254	AME-0003196	AEP-0000173	AMG-0000054	ALZ-0003398				AMF-0000185
b0158	ABE-0000542	ABH-0024075	ADP-0006360	ABR-0076258	BCI-0000170	BAS-0005008	AEA-0000175	ADO-0004613	ACA-0130041	AFS-0000160	AEG-0000155	AFT-0000171		ADR-0004844	AEM-0009567	ADY-0000158	ADV-0000157		ADU-0000189	ABQ-0071089	ABT-0086512	BAG-0000147	ADD-0000183	BBX-0004425	BCD-0002942	ADB-0000232	BCB-0004504	BCF-0000729	BCG-0000703	BBV-0004609	BBQ-0004600	BCH-0000215	ADA-0000213	BCC-0000268	BBO-0004323	ABX-0105750	ABS-0081918	AJR-0000247	ABU-0091257	AME-0003197	AEP-0000174	AMG-0000053	ALZ-0003397				AMF-0000186	AMA-0000344	ABF-0015418
b0159	ABE-0000545	ABH-0024076	ADP-0006359	ABR-0076259	BCI-0000171	BAS-0005009	AEA-0000176	ADO-0004614	ACA-0130042	AFS-0000161	AEG-0000156	AFT-0000172	AEF-0000170	ADR-0004845	AEM-0009566	ADY-0000159	ADV-0000158	ADJ-0005549	ADU-0000190	ABQ-0071090	ABT-0086513	BAG-0000148	ADD-0000184	BBX-0004426	BCD-0002941	ADB-0000233	BCB-0004505	BCF-0000733	BCG-0000707	BBV-0004610	BBQ-0004601	BCH-0000216	ADA-0000214	BCC-0000269	BBO-0004324	ABX-0105752	ABS-0081919	AJR-0000248	ABU-0091258	AME-0003198	AEP-0000175	AMG-0000052	ALZ-0003396	ACW-0298616	AFI-0000922	ACV-0287788	AMF-0000187	AMA-0000345	ABF-0015417
b0160	ABE-0000548	ABH-0024077	ADP-0006358	ABR-0076260	BCI-0000172	BAS-0005010	AEA-0000177	ADO-0004615	ACA-0130043	AFS-0000162	AEG-0000157	AFT-0000173	AEF-0000171	ADR-0004846	AEM-0009565	ADY-0000160	ADV-0000159	ADJ-0005550		ABQ-0071091	ABT-0086514	BAG-0000149	ADD-0000185	BBX-0004427	BCD-0002940	ADB-0000234	BCB-0004506	BCF-0000735	BCG-0000709	BBV-0004611	BBQ-0004602	BCH-0000217	ADA-0000215	BCC-0000270	BBO-0004325	ABX-0105754	ABS-0081920	AJR-0000249	ABU-0091262	AME-0003199	AEP-0000176	AMG-0000051	ALZ-0003395	ACW-0298618	AFI-0000923	ACV-0287789	AMF-0000188	AMA-0000346	ABF-0015415
b0161	ABE-0000551	ABH-0024078	ADP-0006357	ABR-0076261	BCI-0000173	BAS-0005011	AEA-0000178	ADO-0004616	ACA-0130044	AFS-0000163	AEG-0000158	AFT-0000174	AEF-0000172	ADR-0004847	AEM-0009563	ADY-0000161	ADV-0000160	ADJ-0005551	ADU-0000194	ABQ-0071092	ABT-0086515	BAG-0000150	ADD-0000188	BBX-0004428	BCD-0002939	ADB-0000235	BCB-0004507	BCF-0000737	BCG-0000711	BBV-0004612	BBQ-0004603	BCH-0000218	ADA-0000216	BCC-0000271	BBO-0004326	ABX-0105755	ABS-0081921	AJR-0000250	ABU-0091263	AME-0003200	AEP-0000177	AMG-0000050	ALZ-0003394	ACW-0298620	AFI-0000924	ACV-0287790	AMF-0000189	AMA-0000347	ABF-0015414
b0162	ABE-0000554	ABH-0024079	ADP-0006356	ABR-0076264	BCI-0000174	BAS-0005012	AEA-0000179	ADO-0004617	ACA-0130045	AFS-0000164	AEG-0000159	AFT-0000175	AEF-0000173	ADR-0004848	AEM-0009562	ADY-0000162	ADV-0000161		ADU-0000195				ADD-0000189	BBX-0004429	BCD-0002938	ADB-0000236	BCB-0004508	BCF-0000742	BCG-0000716	BBV-0004613	BBQ-0004604	BCH-0000219	ADA-0000217	BCC-0000272	BBO-0004327	ABX-0105759	ABS-0081922	AJR-0000251	ABU-0091266	AME-0003201	AEP-0000178					ACV-0287791		AMA-0000348	ABF-0018549
b0163	ABE-0000556	ABH-0024080	ADP-0006355	ABR-0076265	BCI-0000175	BAS-0005013	AEA-0000180	ADO-0004618	ACA-0130046	AFS-0000165	AEG-0000160	AFT-0000176	AEF-0000174	ADR-0004849	AEM-0009561	ADY-0000163	ADV-0000162	ADJ-0005553	ADU-0000197	ABQ-0071094	ABT-0255904	BAG-0000152	ADD-0000190	BBX-0004430	BCD-0002937	ADB-0000237	BCB-0004510	BCF-0000747	BCG-0000718	BBV-0004614	BBQ-0004605	BCH-0000220	ADA-0000218	BCC-0000273	BBO-0004329	ABX-0105760	ABS-0081923	AJR-0000252	ABU-0091268	AME-0003202	AEP-0000179	AMG-0000049	ALZ-0003393	ACW-0298625	AFI-0000925	ACV-0287793	AMF-0001892	AMA-0002939	ABF-0015941
b0164	ABE-0000559		ADP-0006354												AEM-0009560	ADY-0000164	ADV-0000163	ADJ-0005554					ADD-0000191
b0166	ABE-0000565	ABH-0024082	ADP-0006353	ABR-0076266	BCI-0000176	BAS-0005014	AEA-0000181	ADO-0004619	ACA-0130047	AFS-0000166	AEG-0000161	AFT-0000177	AEF-0000175	ADR-0004850	AEM-0009559	ADY-0000165	ADV-0000164	ADJ-0005555	ADU-0000198	ABQ-0071095	ABT-0086517	BAG-0000153	ADD-0000192	BBX-0004432	BCD-0002935	ADB-0000239	BCB-0004512	BCF-0000751	BCG-0000722	BBV-0004616	BBQ-0004607	BCH-0000222	ADA-0000220	BCC-0000276	BBO-0004331	ABX-0105763	ABS-0081925	AJR-0000254	ABU-0091273	AME-0003203	AEP-0000180	AMG-0000048	ALZ-0003392	ACW-0298626	AFI-0000926	ACV-0287795	AMF-0001893	AMA-0002938	ABF-0015943
b0167	ABE-0000568	ABH-0024083	ADP-0006352	ABR-0076267	BCI-0000177	BAS-0005015	AEA-0000182	ADO-0004620	ACA-0130048	AFS-0000167	AEG-0000162	AFT-0000178	AEF-0000176	ADR-0004851	AEM-0009558	ADY-0000166	ADV-0000165	ADJ-0005556	ADU-0000199	ABQ-0071096	ABT-0086518	BAG-0000154	ADD-0000193	BBX-0004433	BCD-0002934	ADB-0000240	BCB-0004513	BCF-0000757	BCG-0000728	BBV-0004617	BBQ-0004608	BCH-0000223	ADA-0000221	BCC-0000277	BBO-0004332	ABX-0105769	ABS-0081926	AJR-0000255	ABU-0091275	AME-0003204	AEP-0000181	AMG-0000047	ALZ-0003391	ACW-0298632	AFI-0000927	ACV-0287796	AMF-0001894	AMA-0002937	ABF-0015944
b0168	ABE-0000571	ABH-0024084	ADP-0006351	ABR-0076268	BCI-0000178	BAS-0005016	AEA-0000183	ADO-0004621	ACA-0130049	AFS-0000168	AEG-0000163	AFT-0000179	AEF-0000177	ADR-0004852	AEM-0009557	ADY-0000167	ADV-0000166	ADJ-0005557	ADU-0000200	ABQ-0071097	ABT-0086519	BAG-0000155	ADD-0000194	BBX-0004434	BCD-0002933	ADB-0000242	BCB-0004514	BCF-0000763	BCG-0000734	BBV-0004618	BBQ-0004609	BCH-0000224	ADA-0000222	BCC-0000279	BBO-0004333	ABX-0105773	ABS-0081927	AJR-0000256	ABU-0091278	AME-0003205	AEP-0000182	AMG-0000046	ALZ-0003390	ACW-0298638	AFI-0000928	ACV-0287797	AMF-0001895	AMA-0002936	ABF-0015946
b0169	ABE-0000575	ABH-0024085	ADP-0006349	ABR-0076269	BCI-0000180	BAS-0005018	AEA-0000184	ADO-0004622	ACA-0130050	AFS-0000169	AEG-0000164	AFT-0000180	AEF-0000178	ADR-0004854	AEM-0009555	ADY-0000169	ADV-0000167	ADJ-0005559	ADU-0000201	ABQ-0071098	ABT-0086520	BAG-0000156	ADD-0000195	BBX-0004436	BCD-0002931	ADB-0000243	BCB-0004516	BCF-0000767	BCG-0000737	BBV-0004620	BBQ-0004611	BCH-0000226	ADA-0000224	BCC-0000282	BBO-0004335	ABX-0105776	ABS-0081928	AJR-0000258	ABU-0091282	AME-0003207	AEP-0000183	AMG-0000045	ALZ-0003389	ACW-0298642	AFI-0000929	ACV-0287798	AMF-0001896	AMA-0002935	ABF-0015947
b0170	ABE-0000579	ABH-0024086	ADP-0006347	ABR-0076271	BCI-0000181	BAS-0005020	AEA-0000186	ADO-0004623	ACA-0130051	AFS-0000170	AEG-0005243	AFT-0000182	AEF-0000179	ADR-0004855	AEM-0009554	ADY-0000170	ADV-0000168	ADJ-0005561	ADU-0000202	ABQ-0071100	ABT-0086521	BAG-0000157	ADD-0000196	BBX-0004437	BCD-0002930	ADB-0000245	BCB-0004517	BCF-0000771	BCG-0000741	BBV-0004621	BBQ-0004612	BCH-0000227	ADA-0000225	BCC-0000283	BBO-0004336	ABX-0105780	ABS-0081929	AJR-0000259	ABU-0091285	AME-0003208	AEP-0000184	AMG-0000044	ALZ-0003388	ACW-0298646	AFI-0000931	ACV-0287799	AMF-0001897	AMA-0002934	ABF-0015949
b0171	ABE-0000582	ABH-0024087	ADP-0006346	ABR-0076272	BCI-0000182	BAS-0005021	AEA-0000187	ADO-0004624	ACA-0130052	AFS-0000171	AEG-0000166	AFT-0000183	AEF-0000180	ADR-0004856	AEM-0009553	ADY-0000171	ADV-0000169	ADJ-0005562	ADU-0000203	ABQ-0071101	ABT-0086522	BAG-0000158	ADD-0000197	BBX-0004438	BCD-0002929	ADB-0000246	BCB-0004518	BCF-0000776	BCG-0000746	BBV-0004622	BBQ-0004613	BCH-0000228	ADA-0000226	BCC-0000284	BBO-0004337	ABX-0105785	ABS-0081930	AJR-0000260	ABU-0091288	AME-0003209	AEP-0000185	AMG-0000043	ALZ-0003387	ACW-0298651	AFI-0000932	ACV-0287800	AMF-0001898	AMA-0002933	ABF-0015950
b0172	ABE-0000588	ABH-0024088	ADP-0006345	ABR-0076273	BCI-0000183	BAS-0005022	AEA-0000188	ADO-0004625	ACA-0130053	AFS-0000172	AEG-0000167	AFT-0000184	AEF-0000181	ADR-0004857	AEM-0009552	ADY-0000172	ADV-0000170	ADJ-0005563	ADU-0000204	ABQ-0071103	ABT-0086523	BAG-0000159	ADD-0000198	BBX-0004439	BCD-0002927	ADB-0000247	BCB-0004519	BCF-0000778	BCG-0000748	BBV-0004623	BBQ-0004614	BCH-0000229	ADA-0000227	BCC-0000285	BBO-0004338	ABX-0105787	ABS-0081931	AJR-0000261	ABU-0091291	AME-0003210	AEP-0000186	AMG-0000042	ALZ-0003386	ACW-0298653	AFI-0000933	ACV-0287801	AMF-0001899	AMA-0002932	ABF-0015951
b0173	ABE-0000592	ABH-0024089	ADP-0006344	ABR-0076274	BCI-0000184	BAS-0005023	AEA-0000189	ADO-0004626	ACA-0130054	AFS-0000173	AEG-0000168	AFT-0000185	AEF-0000182	ADR-0004858	AEM-0009551	ADY-0000173	ADV-0000171	ADJ-0005564	ADU-0000205	ABQ-0071104	ABT-0086524	BAG-0000160	ADD-0000199	BBX-0004440	BCD-0002926	ADB-0000248	BCB-0004520	BCF-0000780	BCG-0000750	BBV-0004624	BBQ-0004615	BCH-0000230	ADA-0000228	BCC-0000286	BBO-0004339	ABX-0105789	ABS-0081932	AJR-0000262	ABU-0091294	AME-0003211	AEP-0000187	AMG-0000041	ALZ-0003385	ACW-0298655	AFI-0000934	ACV-0287802	AMF-0001900	AMA-0002931	ABF-0015953
b0174	ABE-0000595	ABH-0024090	ADP-0006343	ABR-0076276	BCI-0000185	BAS-0005024	AEA-0000190	ADO-0004627	ACA-0130055	AFS-0000174	AEG-0000169	AFT-0000186	AEF-0000183	ADR-0004859	AEM-0009550	ADY-0000174	ADV-0000172	ADJ-0005565	ADU-0000206	ABQ-0071105	ABT-0086525	BAG-0000161	ADD-0000200	BBX-0004441	BCD-0002925	ADB-0000249	BCB-0004521	BCF-0000785	BCG-0000755	BBV-0004625	BBQ-0004616	BCH-0000231	ADA-0000229	BCC-0000288	BBO-0004340	ABX-0105791	ABS-0081933	AJR-0000264	ABU-0091297	AME-0003212	AEP-0000188	AMG-0000040	ALZ-0003384	ACW-0298659	AFI-0000935	ACV-0287803	AMF-0001901	AMA-0002930	ABF-0015955
b0175	ABE-0000600	ABH-0024091	ADP-0006342	ABR-0076277	BCI-0000186	BAS-0005025	AEA-0000191	ADO-0004628	ACA-0130056	AFS-0000175	AEG-0000170	AFT-0000187	AEF-0000184	ADR-0004860	AEM-0009548	ADY-0000175	ADV-0000173	ADJ-0005566	ADU-0000207	ABQ-0071106	ABT-0086526	BAG-0000162	ADD-0000201	BBX-0004442	BCD-0002924	ADB-0000250	BCB-0004522	BCF-0000788	BCG-0000758	BBV-0004626	BBQ-0004617	BCH-0000232	ADA-0000230	BCC-0000289	BBO-0004341	ABX-0105794	ABS-0081934	AJR-0000265	ABU-0091300	AME-0003213	AEP-0000189	AMG-0000039	ALZ-0003383	ACW-0298662	AFI-0000936	ACV-0287804	AMF-0001902	AMA-0002929	ABF-0046546
b0176	ABE-0000603	ABH-0024092	ADP-0006341	ABR-0076278	BCI-0000187	BAS-0005026	AEA-0000192	ADO-0004629	ACA-0130057	AFS-0000176	AEG-0000171	AFT-0000188	AEF-0000185	ADR-0004861	AEM-0009547	ADY-0000176	ADV-0000174	ADJ-0005567	ADU-0000208	ABQ-0071107	ABT-0086527	BAG-0000163	ADD-0000202	BBX-0004443	BCD-0002923	ADB-0000251	BCB-0004523	BCF-0000793	BCG-0000763	BBV-0004627	BBQ-0004618	BCH-0000233	ADA-0000231	BCC-0000290	BBO-0004342	ABX-0105797	ABS-0081935	AJR-0000266	ABU-0091303	AME-0003214	AEP-0000190	AMG-0000038	ALZ-0003382	ACW-0298667	AFI-0000937	ACV-0287805	AMF-0001903	AMA-0002928	ABF-0046948
b0177	ABE-0000605	ABH-0024093	ADP-0006340	ABR-0076279	BCI-0000188	BAS-0005027	AEA-0000193	ADO-0004630	ACA-0130058	AFS-0000177	AEG-0000172	AFT-0000189	AEF-0000186	ADR-0004862	AEM-0009545	ADY-0000177	ADV-0000175	ADJ-0005568	ADU-0000209	ABQ-0071108	ABT-0086528	BAG-0000164	ADD-0000203	BBX-0004444	BCD-0002922	ADB-0000252	BCB-0004524	BCF-0000798	BCG-0000768	BBV-0004628	BBQ-0004619	BCH-0000234	ADA-0000232	BCC-0000291	BBO-0004343	ABX-0105800	ABS-0081936	AJR-0000267	ABU-0091304	AME-0003215		AMG-0000037	ALZ-0003381	ACW-0298672	AFI-0000938	ACV-0287806	AMF-0001904	AMA-0002927	ABF-0017464
b0178	ABE-0000608	ABH-0024094	ADP-0006339	ABR-0076280	BCI-0000189	BAS-0005028	AEA-0000194	ADO-0004631	ACA-0130059	AFS-0000178	AEG-0000173	AFT-0000190	AEF-0000187	ADR-0004863	AEM-0009543	ADY-0000178	ADV-0000176	ADJ-0005569	ADU-0000210	ABQ-0071109	ABT-0086529	BAG-0000165	ADD-0000204	BBX-0004445	BCD-0002920	ADB-0000253	BCB-0004525	BCF-0000806	BCG-0000776	BBV-0004629	BBQ-0004620	BCH-0000235	ADA-0000233	BCC-0000292	BBO-0004344	ABX-0105802	ABS-0081937	AJR-0000268	ABU-0091307	AME-0003216	AEP-0000192	AMG-0000036	ALZ-0003380	ACW-0298680	AFI-0000939		AMF-0001905	AMA-0002926	ABF-0017465
b0179	ABE-0000610	ABH-0024095	ADP-0006338	ABR-0076281	BCI-0000190	BAS-0005029	AEA-0000195	ADO-0004632	ACA-0130060	AFS-0000179	AEG-0000174	AFT-0000191	AEF-0000188	ADR-0004864	AEM-0009542	ADY-0000179	ADV-0000177	ADJ-0005570	ADU-0000211	ABQ-0071110	ABT-0086530	BAG-0000166	ADD-0000205	BBX-0004446	BCD-0002919	ADB-0000254	BCB-0004526	BCF-0000809	BCG-0000779	BBV-0004630	BBQ-0004621	BCH-0000236	ADA-0000234	BCC-0000293	BBO-0004345	ABX-0105803	ABS-0081938	AJR-0000269	ABU-0091310	AME-0003217	AEP-0000193	AMG-0000035	ALZ-0003379	ACW-0298683	AFI-0000940	ACV-0287808	AMF-0001906	AMA-0002925	ABF-0017466
b0180	ABE-0000613	ABH-0024096	ADP-0006337	ABR-0076282	BCI-0000191	BAS-0005030	AEA-0000196	ADO-0004633	ACA-0130061	AFS-0000180	AEG-0000175	AFT-0000192	AEF-0000189	ADR-0004865	AEM-0009541	ADY-0000180	ADV-0000178	ADJ-0005571	ADU-0000212	ABQ-0071111	ABT-0086531	BAG-0000167	ADD-0000206	BBX-0004447	BCD-0002918	ADB-0000255	BCB-0004527	BCF-0000822	BCG-0000792	BBV-0004631	BBQ-0004622	BCH-0000237	ADA-0000235	BCC-0000295	BBO-0004346	ABX-0105815	ABS-0081939	AJR-0000270	ABU-0091313	AME-0003218	AEP-0000194	AMG-0000033	ALZ-0003378	ACW-0298696	AFI-0000941	ACV-0287809	AMF-0001907	AMA-0002924	ABF-0017468
b0181	ABE-0000618	ABH-0024097	ADP-0006336	ABR-0076283	BCI-0000192	BAS-0005031	AEA-0000197	ADO-0004634	ACA-0130062	AFS-0000181	AEG-0000176	AFT-0000193	AEF-0000190	ADR-0004866	AEM-0009540	ADY-0000181	ADV-0000179	ADJ-0005572	ADU-0000213	ABQ-0071112	ABT-0086532	BAG-0000168	ADD-0000207	BBX-0004448	BCD-0002917	ADB-0000256	BCB-0004528	BCF-0000824	BCG-0000794	BBV-0004632	BBQ-0004623	BCH-0000238	ADA-0000236	BCC-0000296	BBO-0004347	ABX-0105817	ABS-0081940	AJR-0000271	ABU-0091316	AME-0003219	AEP-0000195	AMG-0000032	ALZ-0003377	ACW-0298698	AFI-0000942	ACV-0287810	AMF-0001908	AMA-0002923	ABF-0017469
b0182	ABE-0000620	ABH-0024098	ADP-0006335	ABR-0076284	BCI-0000193	BAS-0005032	AEA-0000198	ADO-0004635	ACA-0130063	AFS-0000182	AEG-0000177	AFT-0000194	AEF-0000191	ADR-0004867	AEM-0009539	ADY-0000182	ADV-0000180	ADJ-0005573	ADU-0000214	ABQ-0071113	ABT-0086533	BAG-0000169	ADD-0000208	BBX-0004449	BCD-0002916	ADB-0000257	BCB-0004529	BCF-0000835	BCG-0000804	BBV-0004633	BBQ-0004624	BCH-0000239	ADA-0000237	BCC-0000297	BBO-0004348	ABX-0105827	ABS-0081941	AJR-0000272	ABU-0091319	AME-0003220	AEP-0000196	AMG-0000031	ALZ-0003376	ACW-0298709	AFI-0000943	ACV-0287811	AMF-0001909	AMA-0002922	ABF-0017470
b0183	ABE-0000622	ABH-0024099	ADP-0006334	ABR-0076285	BCI-0000194	BAS-0005033	AEA-0000199	ADO-0004636	ACA-0130064	AFS-0000183	AEG-0000178	AFT-0000195	AEF-0000192	ADR-0004868	AEM-0009538	ADY-0000183	ADV-0000181	ADJ-0005574	ADU-0000215	ABQ-0071114	ABT-0086534	BAG-0000170	ADD-0000209	BBX-0004450	BCD-0002915	ADB-0000258	BCB-0004530	BCF-0000837	BCG-0000806	BBV-0004634	BBQ-0004625	BCH-0000240	ADA-0000238	BCC-0000298	BBO-0004349	ABX-0105828	ABS-0081942	AJR-0000273	ABU-0091322	AME-0003221	AEP-0000197	AMG-0000030	ALZ-0003375	ACW-0298711	AFI-0000944	ACV-0287812	AMF-0001910	AMA-0002921	ABF-0017471
b0184	ABE-0000624	ABH-0024100	ADP-0006333	ABR-0076286	BCI-0000195	BAS-0005034	AEA-0000200	ADO-0004637	ACA-0130065	AFS-0000184	AEG-0000179	AFT-0000196	AEF-0000193	ADR-0004869	AEM-0009537	ADY-0000184	ADV-0000182	ADJ-0005575	ADU-0000216	ABQ-0071115	ABT-0086535	BAG-0000171	ADD-0000210	BBX-0004451	BCD-0002914	ADB-0000259	BCB-0004531	BCF-0000839	BCG-0000808	BBV-0004635	BBQ-0004626	BCH-0000241	ADA-0000239	BCC-0000299	BBO-0004350	ABX-0105830	ABS-0081943	AJR-0000274	ABU-0091325	AME-0003222	AEP-0000198	AMG-0000029	ALZ-0003374	ACW-0298713	AFI-0000945	ACV-0287813	AMF-0001911	AMA-0002920	ABF-0017472
b0185	ABE-0000630	ABH-0024101	ADP-0006332	ABR-0076288	BCI-0000196	BAS-0005035	AEA-0000201	ADO-0004638	ACA-0130066	AFS-0000185	AEG-0000180	AFT-0000197	AEF-0000194	ADR-0004870	AEM-0009536	ADY-0000185	ADV-0000183	ADJ-0005576	ADU-0000217	ABQ-0071116	ABT-0086536	BAG-0000172	ADD-0000211	BBX-0004452	BCD-0002913	ADB-0000260	BCB-0004532	BCF-0000843	BCG-0000812	BBV-0004636	BBQ-0004627	BCH-0000242	ADA-0000240	BCC-0000300	BBO-0004351	ABX-0105832	ABS-0081944	AJR-0000275	ABU-0091330	AME-0003223	AEP-0000199	AMG-0000028	ALZ-0003373	ACW-0298717	AFI-0000946	ACV-0287814	AMF-0001912		ABF-0017473
b0186	ABE-0000633	ABH-0024102		ABR-0076289	BCI-0000197	BAS-0005036	AEA-0000202	ADO-0004639	ACA-0130067	AFS-0000186	AEG-0000181	AFT-0000198	AEF-0000195	ADR-0004871	AEM-0009535	ADY-0000186	ADV-0005096	ADJ-0005577	ADU-0005595	ABQ-0071117	ABT-0086537	BAG-0000173	ADD-0000214			ADB-0000262							ADA-0000242			ABX-0105840	ABS-0081947		ABU-0091336
b0187	ABE-0000635	ABH-0024103	ADP-0006330	ABR-0076290	BCI-0000198	BAS-0005037	AEA-0000203	ADO-0004640	ACA-0130068	AFS-0000187	AEG-0000182	AFT-0000199	AEF-0000196	ADR-0004872	AEM-0009534	ADY-0000187	ADV-0000185	ADJ-0005578	ADU-0000222	ABQ-0071118	ABT-0086538	BAG-0000174	ADD-0000215	BBX-0004455	BCD-0002910	ADB-0000263	BCB-0004535	BCF-0000857	BCG-0000824	BBV-0004639	BBQ-0004630	BCH-0000245	ADA-0000243	BCC-0000304	BBO-0004355	ABX-0105843	ABS-0081948	AJR-0000278	ABU-0091339	AME-0003225	AEP-0000201	AMG-0000026	ALZ-0003371	ACW-0298724	AFI-0000948	ACV-0287816	AMF-0001916	AMA-0002916	ABF-0017475
b0188	ABE-0000638	ABH-0024104	ADP-0006329	ABR-0076291	BCI-0000199	BAS-0005038	AEA-0000204	ADO-0004641	ACA-0130069	AFS-0000188	AEG-0000183	AFT-0000200	AEF-0000197	ADR-0004873	AEM-0009533	ADY-0000188	ADV-0000186	ADJ-0005579	ADU-0000223	ABQ-0071119	ABT-0086539		ADD-0000216	BBX-0004456	BCD-0002908	ADB-0000264	BCB-0004536	BCF-0000859	BCG-0000826	BBV-0004640	BBQ-0004631	BCH-0000246	ADA-0000244	BCC-0000305	BBO-0004356	ABX-0105844	ABS-0081949	AJR-0000279	ABU-0091342	AME-0003226	AEP-0000202		ALZ-0003370	ACW-0298726	AFI-0000949		AMF-0001922	AMA-0002915	ABF-0017476
b0189	ABE-0000641	ABH-0024105	ADP-0006328	ABR-0076292	BCI-0000200	BAS-0005039	AEA-0000205	ADO-0004642	ACA-0130070	AFS-0000189	AEG-0000184	AFT-0000201	AEF-0000198	ADR-0004874	AEM-0009532	ADY-0000189	ADV-0000187	ADJ-0005580	ADU-0000224	ABQ-0071121	ABT-0086540	BAG-0000176	ADD-0000217	BBX-0004457	BCD-0002907	ADB-0000265	BCB-0004537	BCF-0000862	BCG-0000829	BBV-0004641	BBQ-0004632	BCH-0000247	ADA-0000245	BCC-0000307	BBO-0004357	ABX-0105845	ABS-0081950	AJR-0000280	ABU-0091344	AME-0003227	AEP-0000203	AMG-0000024	ALZ-0003368	ACW-0298730	AFI-0000951	ACV-0287819	AMF-0001924	AMA-0002914	ABF-0017478
b4406	ABE-0047214	ABH-0285362	ADP-0006327	ABR-0076293	BCI-0000201	BAS-0005040	AEA-0000206	ADO-0004643	ACA-0285285	AFS-0000190	AEG-0005575	AFT-0000202	AEF-0000199	ADR-0004875	AEM-0009531	ADY-0000190	ADV-0000188	ADJ-0005581	ADU-0000225	ABQ-0285658	ABT-0086541	BAG-0000177	ADD-0000218	BBX-0004458	BCD-0002906	ADB-0000266	BCB-0004538	BCF-0000864	BCG-0000831	BBV-0004642	BBQ-0004633	BCH-0000248	ADA-0000246	BCC-0000308	BBO-0004358	ABX-0105846	ABS-0081951	AJR-0000281	ABU-0091346	AME-0003228	AEP-0000204	AMG-0000023	ALZ-0003367			ACV-0287820		AMA-0002913	ABF-0017479
b0190	ABE-0000648	ABH-0024106	ADP-0006326	ABR-0076294	BCI-0000202	BAS-0005041	AEA-0000207	ADO-0004644	ACA-0130071	AFS-0000191	AEG-0000185	AFT-0000203	AEF-0000200	ADR-0004876	AEM-0009530	ADY-0000191	ADV-0000189	ADJ-0005582	ADU-0000226	ABQ-0071122	ABT-0086542	BAG-0000178	ADD-0000219	BBX-0004459	BCD-0002905	ADB-0000267	BCB-0004539	BCF-0000866	BCG-0000833	BBV-0004643	BBQ-0004634	BCH-0000249	ADA-0000247	BCC-0000309	BBO-0004359	ABX-0105847	ABS-0081952	AJR-0000282	ABU-0091351	AME-0003229	AEP-0000205	AMG-0000022	ALZ-0003366	ACW-0298732	AFI-0000952		AMF-0001925	AMA-0002912	ABF-0017480
b0191	ABE-0000650	ABH-0024107	ADP-0006325	ABR-0076295	BCI-0000203	BAS-0005042	AEA-0000208	ADO-0004645	ACA-0130072	AFS-0000192	AEG-0000186	AFT-0000204	AEF-0000201	ADR-0004877	AEM-0009529	ADY-0000192	ADV-0000190	ADJ-0005583	ADU-0000227	ABQ-0071123	ABT-0086543	BAG-0000179		BBX-0004460	BCD-0002904	ADB-0000268	BCB-0004540	BCF-0000868	BCG-0000835	BBV-0004644	BBQ-0004635	BCH-0000250	ADA-0000248	BCC-0000310	BBO-0004360	ABX-0105849	ABS-0081953	AJR-0000283	ABU-0091354	AME-0003230	AEP-0000206	AMG-0000021	ALZ-0003365	ACW-0298734	AFI-0000953	ACV-0287821	AMF-0001926	AMA-0002911
b0192	ABE-0000652	ABH-0024108	ADP-0006324	ABR-0076296	BCI-0000204	BAS-0005043	AEA-0000209	ADO-0004646	ACA-0130073	AFS-0000193	AEG-0000187	AFT-0000205	AEF-0000202	ADR-0004878	AEM-0009527	ADY-0000193	ADV-0000191	ADJ-0005584	ADU-0000228	ABQ-0071124	ABT-0086544	BAG-0000180	ADD-0000221	BBX-0004461	BCD-0002903		BCB-0004541	BCF-0000871	BCG-0000838	BBV-0004645	BBQ-0004636	BCH-0000251	ADA-0000249	BCC-0000311	BBO-0004361	ABX-0105851	ABS-0081954			AME-0003231	AEP-0000207	AMG-0000020	ALZ-0003364				AMF-0001927	AMA-0002910	ABF-0017481
b0193	ABE-0000655	ABH-0024109	ADP-0006323	ABR-0076300	BCI-0000205	BAS-0005044	AEA-0000210		ACA-0130074	AFS-0000196	AEG-0000188	AFT-0000206	AEF-0000203	ADR-0004880	AEM-0009526	ADY-0000194	ADV-0000192	ADJ-0005585	ADU-0000229	ABQ-0071126	ABT-0086545	BAG-0000181	ADD-0000222																		AEP-0000208
b0194	ABE-0000657	ABH-0024110	ADP-0006322	ABR-0076301	BCI-0000206	BAS-0005045	AEA-0000211	ADO-0004650	ACA-0130075	AFS-0000197	AEG-0000189	AFT-0000207	AEF-0000205	ADR-0004881	AEM-0009525	ADY-0000195	ADV-0000193	ADJ-0005586	ADU-0000230	ABQ-0071127	ABT-0086546	BAG-0000182	ADD-0000223	BBX-0004462	BCD-0002902	ADB-0000270	BCB-0004542	BCF-0000876	BCG-0000843	BBV-0004646	BBQ-0004637	BCH-0000252	ADA-0000250	BCC-0000312	BBO-0004362	ABX-0105856	ABS-0081956	AJR-0000285	ABU-0091357	AME-0003232	AEP-0000209	AMG-0000019	ALZ-0003363	ACW-0298740	AFI-0000955	ACV-0287822	AMF-0001928	AMA-0002909	ABF-0020447
b0195	ABE-0000661	ABH-0024111	ADP-0006321	ABR-0076302	BCI-0000207	BAS-0005046	AEA-0000212	ADO-0004651	ACA-0130076	AFS-0000198	AEG-0000190	AFT-0000208	AEF-0000206	ADR-0004882	AEM-0009524	ADY-0000196	ADV-0000194	ADJ-0005587	ADU-0000231	ABQ-0071128	ABT-0086547	BAG-0000183	ADD-0000224	BBX-0004463	BCD-0002900	ADB-0000271	BCB-0004543	BCF-0000881	BCG-0000848	BBV-0004647	BBQ-0004638	BCH-0000253	ADA-0000251	BCC-0000313	BBO-0004363	ABX-0105859	ABS-0081957	AJR-0000286	ABU-0091360	AME-0003233	AEP-0000210	AMG-0000018	ALZ-0003362	ACW-0298745	AFI-0000956	ACV-0287823	AMF-0001929	AMA-0002908	ABF-0020448
b0196	ABE-0000663	ABH-0024112	ADP-0006320	ABR-0076303	BCI-0000208	BAS-0005047	AEA-0000213	ADO-0004652	ACA-0130077	AFS-0000199	AEG-0000191	AFT-0000209	AEF-0000207	ADR-0004883	AEM-0009522	ADY-0000197	ADV-0000195	ADJ-0005588	ADU-0000232	ABQ-0071129	ABT-0086548	BAG-0000184	ADD-0000225	BBX-0004464	BCD-0002899	ADB-0000272	BCB-0004544	BCF-0000884	BCG-0000851	BBV-0004648	BBQ-0004639	BCH-0000254	ADA-0000252	BCC-0000314		ABX-0105862	ABS-0081958	AJR-0000287	ABU-0091362	AME-0003234	AEP-0000211			ACW-0298748	AFI-0000957				ABF-0020449
b0197	ABE-0000666	ABH-0024113	ADP-0006319	ABR-0076304	BCI-0000209	BAS-0005048	AEA-0000214	ADO-0004653	ACA-0130078	AFS-0000200	AEG-0000192	AFT-0000210	AEF-0000208	ADR-0004884	AEM-0009520	ADY-0000198	ADV-0000196	ADJ-0005589	ADU-0000233	ABQ-0071130	ABT-0086549	BAG-0000185	ADD-0000226	BBX-0004465	BCD-0002898	ADB-0000273	BCB-0004545	BCF-0000887	BCG-0000854	BBV-0004649	BBQ-0004640	BCH-0000255	ADA-0000253	BCC-0000315	BBO-0004365	ABX-0105864	ABS-0081959	AJR-0000288	ABU-0091366	AME-0003235	AEP-0000212	AMG-0000016	ALZ-0003360	ACW-0298751	AFI-0000958	ACV-0287825	AMF-0001931	AMA-0002906	ABF-0020450
b0198	ABE-0000668	ABH-0024114	ADP-0006318	ABR-0076305	BCI-0000210	BAS-0005049	AEA-0000215	ADO-0004654	ACA-0130079	AFS-0000201	AEG-0000193	AFT-0000211	AEF-0000209	ADR-0004885	AEM-0009519	ADY-0000199	ADV-0000197	ADJ-0005590	ADU-0000234	ABQ-0071131	ABT-0086550	BAG-0000186	ADD-0000227	BBX-0004466	BCD-0002897	ADB-0000274	BCB-0004546	BCF-0000891	BCG-0000858	BBV-0004650	BBQ-0004641	BCH-0000256	ADA-0000254	BCC-0000316	BBO-0004366	ABX-0105866	ABS-0081960	AJR-0000289	ABU-0091369	AME-0003236	AEP-0000213	AMG-0000015	ALZ-0003359	ACW-0298756	AFI-0000959	ACV-0287826	AMF-0001932	AMA-0002905	ABF-0020453
b0199	ABE-0000671	ABH-0024115	ADP-0006317	ABR-0076306	BCI-0000211	BAS-0005050	AEA-0000216	ADO-0004655	ACA-0130080	AFS-0000202	AEG-0000194	AFT-0000212	AEF-0000210	ADR-0004886	AEM-0009518	ADY-0000200	ADV-0000198	ADJ-0005591	ADU-0000235	ABQ-0071132	ABT-0086551	BAG-0000187	ADD-0000228	BBX-0004467	BCD-0002896	ADB-0000275	BCB-0004547	BCF-0000895	BCG-0000862	BBV-0004651	BBQ-0004642	BCH-0000257	ADA-0000255	BCC-0000317	BBO-0004367	ABX-0105869	ABS-0081961	AJR-0000290	ABU-0091371	AME-0003237	AEP-0000214	AMG-0000014	ALZ-0003358	ACW-0298760	AFI-0000960	ACV-0287827	AMF-0001933	AMA-0002904	ABF-0020454
b0200	ABE-0000675	ABH-0024116	ADP-0006316	ABR-0076307	BCI-0000212	BAS-0005051	AEA-0000217	ADO-0004656	ACA-0130081	AFS-0000203	AEG-0000195	AFT-0000213	AEF-0000211	ADR-0004887	AEM-0009517	ADY-0000201	ADV-0000199	ADJ-0005592	ADU-0000236	ABQ-0071133	ABT-0086552	BAG-0000188	ADD-0000229	BBX-0004468	BCD-0002895	ADB-0005539	BCB-0004548	BCF-0000899	BCG-0000866	BBV-0004652	BBQ-0004643	BCH-0000258	ADA-0000256	BCC-0000318	BBO-0004368	ABX-0105873	ABS-0081962	AJR-0000291	ABU-0091376	AME-0003238	AEP-0000215		ALZ-0003357	ACW-0298764	AFI-0000961	ACV-0287828	AMF-0001934	AMA-0002903	ABF-0046731
b0207	ABE-0000692	ABH-0024123	ADP-0006309	ABR-0076314	BCI-0000219	BAS-0005058	AEA-0000227	ADO-0004663	ACA-0130088	AFS-0000210	AEG-0000199	AFT-0000220	AEF-0000217	ADR-0004894	AEM-0009510	ADY-0000208	ADV-0000206	ADJ-0005599	ADU-0000243	ABQ-0071140	ABT-0086554	BAG-0000194	ADD-0000236	BBX-0004477		ADB-0000291	BCB-0004556	BCF-0000907	BCG-0000871	BBV-0004659	BBQ-0004651	BCH-0002543	ADA-0002514	BCC-0003374	BBO-0004376	ABX-0105879	ABS-0084325	AJR-0000301	ABU-0091385	AME-0003240	AEP-0000222	AMG-0001405	ALZ-0003356				AMF-0000267	AMA-0000491	ABF-0016426
b0208	ABE-0000694	ABH-0024124	ADP-0006308	ABR-0076315	BCI-0000220	BAS-0005059	AEA-0000228	ADO-0004664	ACA-0130089	AFS-0000211	AEG-0000200	AFT-0000221	AEF-0000218	ADR-0004895	AEM-0009509	ADY-0000209	ADV-0000207	ADJ-0005600	ADU-0000244	ABQ-0071143	ABT-0086556	BAG-0000197	ADD-0000237	BBX-0004478	BCD-0002886	ADB-0000292	BCB-0004557	BCF-0000911	BCG-0000875	BBV-0004660	BBQ-0004652	BCH-0002542	ADA-0002513	BCC-0003373	BBO-0004377	ABX-0105883	ABS-0084324	AJR-0000302	ABU-0091387	AME-0003241	AEP-0000223	AMG-0001406	ALZ-0003355		AFI-0000474	ACV-0287553	AMF-0000268	AMA-0000492
b0209	ABE-0000700	ABH-0024125	ADP-0006307	ABR-0076316	BCI-0000221	BAS-0005060	AEA-0000229	ADO-0004665	ACA-0130090	AFS-0000212	AEG-0000201	AFT-0000222	AEF-0000219	ADR-0004896	AEM-0009508	ADY-0000210	ADV-0000208	ADJ-0005601	ADU-0000245	ABQ-0071144	ABT-0086557	BAG-0000198	ADD-0000238	BBX-0004480	BCD-0002885	ADB-0000294	BCB-0004559	BCF-0000919	BCG-0000882	BBV-0004662	BBQ-0004654	BCH-0002540	ADA-0002511	BCC-0003370	BBO-0004379	ABX-0105888	ABS-0084322	AJR-0000304	ABU-0091392	AME-0003243	AEP-0000225	AMG-0001408	ALZ-0003353	ACW-0298771	AFI-0002726	ACV-0290725	AMF-0000271	AMA-0000494	ABF-0020526
b0211	ABE-0000704	ABH-0024128	ADP-0006305	ABR-0076318	BCI-0000223	BAS-0005062	AEA-0000231	ADO-0004667	ACA-0130092	AFS-0000214	AEG-0000203	AFT-0000224	AEF-0000221	ADR-0004898	AEM-0009505	ADY-0000212	ADV-0000210	ADJ-0005603	ADU-0000247	ABQ-0071146	ABT-0086559	BAG-0000200	ADD-0000240	BBX-0004482	BCD-0002882	ADB-0000296	BCB-0004561	BCF-0000923	BCG-0000886	BBV-0004664	BBQ-0004656	BCH-0002538	ADA-0002509	BCC-0003368	BBO-0004381	ABX-0105891	ABS-0084320	AJR-0000306	ABU-0091396		AEP-0000227	AMG-0001410	ALZ-0003351	ACW-0298776	AFI-0002723	ACV-0290724		AMA-0000495	ABF-0020527
b0212	ABE-0000707	ABH-0024129	ADP-0006304	ABR-0076319	BCI-0000224	BAS-0005063	AEA-0000232	ADO-0004668	ACA-0130093	AFS-0000215	AEG-0000204	AFT-0000225	AEF-0000222	ADR-0004899	AEM-0009504	ADY-0000213	ADV-0000211	ADJ-0005604	ADU-0000248	ABQ-0071147	ABT-0086560	BAG-0000201	ADD-0000241	BBX-0004483	BCD-0002881	ADB-0000297	BCB-0004562	BCF-0000931	BCG-0000894	BBV-0004665	BBQ-0004657	BCH-0002537	ADA-0002508	BCC-0003367	BBO-0004382	ABX-0105897	ABS-0084319	AJR-0000307	ABU-0091398	AME-0003246	AEP-0000228	AMG-0001411	ALZ-0003350	ACW-0298784	AFI-0002722	ACV-0290722	AMF-0000273	AMA-0000496	ABF-0020528
b0213	ABE-0000713	ABH-0024130	ADP-0006303	ABR-0076320	BCI-0000225	BAS-0005064	AEA-0000233	ADO-0004669	ACA-0130094	AFS-0000216	AEG-0000205	AFT-0000226	AEF-0000223	ADR-0004900	AEM-0009503	ADY-0000214	ADV-0000212	ADJ-0005605	ADU-0000249	ABQ-0071148	ABT-0086561	BAG-0000202	ADD-0000242	BBX-0004484	BCD-0002879	ADB-0000298	BCB-0004563	BCF-0000933	BCG-0000896	BBV-0004666	BBQ-0004658	BCH-0002536	ADA-0002507	BCC-0003366	BBO-0004383	ABX-0105899	ABS-0084318	AJR-0000308	ABU-0091402	AME-0003247	AEP-0000229	AMG-0001412	ALZ-0003349	ACW-0298786	AFI-0002721	ACV-0290721	AMF-0000274	AMA-0000497	ABF-0020529
b0214	ABE-0000717	ABH-0024131	ADP-0006302	ABR-0076321	BCI-0000226	BAS-0005065	AEA-0000234	ADO-0004671	ACA-0130095	AFS-0000217	AEG-0000206	AFT-0000227	AEF-0000224	ADR-0004901	AEM-0009502	ADY-0000215	ADV-0000213	ADJ-0005606	ADU-0000250	ABQ-0071149	ABT-0086562	BAG-0000203	ADD-0000243	BBX-0004485	BCD-0002878	ADB-0000299	BCB-0004564	BCF-0000935	BCG-0000898	BBV-0004667	BBQ-0004659	BCH-0002535	ADA-0002506	BCC-0003365	BBO-0004384	ABX-0105900	ABS-0084317	AJR-0000309	ABU-0091404	AME-0003248	AEP-0000230	AMG-0001413		ACW-0298789	AFI-0002720	ACV-0290720	AMF-0000275	AMA-0000498	ABF-0020530
b0215	ABE-0000722	ABH-0024132	ADP-0006301	ABR-0076322	BCI-0000227	BAS-0005066	AEA-0000235	ADO-0004672	ACA-0130096	AFS-0000218	AEG-0000207	AFT-0000228	AEF-0000225	ADR-0004902	AEM-0009501	ADY-0000216	ADV-0000214	ADJ-0005607	ADU-0000251	ABQ-0071150	ABT-0086563	BAG-0000204	ADD-0000244	BBX-0004486	BCD-0002877	ADB-0000300	BCB-0004565	BCF-0000937	BCG-0000900	BBV-0004668	BBQ-0004660	BCH-0002534	ADA-0002505	BCC-0003364	BBO-0004385	ABX-0105902	ABS-0084316	AJR-0000310	ABU-0091406	AME-0003249	AEP-0000231	AMG-0001414	ALZ-0003348	ACW-0298791	AFI-0002719	ACV-0290719	AMF-0000276	AMA-0000499	ABF-0020531
b0217	ABE-0000727	ABH-0024134	ADP-0006299			BAS-0005068	AEA-0000237	ADO-0004675	ACA-0285081	AFS-0000220	AEG-0000209		AEF-0000227	ADR-0004905		ADY-0000218							ADD-0000246	BBX-0005297			BCB-0005514	BCF-0003388	BCG-0003317													AMG-0004343
b4586	ABE-0285173									AFS-0005131				ADR-0009404
b0219	ABE-0000734	ABH-0024167	ADP-0006268	ABR-0076443	BCI-0000229	BAS-0005102	AEA-0000260	ADO-0004702	ACA-0130134	AFS-0000248	AEG-0000233	AFT-0000230	AEF-0000253	ADR-0004930	AEM-0009432	ADY-0000221	ADV-0000219	ADJ-0005611	ADU-0000265	ABQ-0071237	ABT-0086630	BAG-0000322	ADD-0000277	BBX-0004520	BCD-0002840	ADB-0000357	BCB-0004616	BCF-0001006	BCG-0000997	BBV-0004715	BBQ-0004718	BCH-0002474	ADA-0002447	BCC-0003308	BBO-0004447	ABX-0105984	ABS-0084257	AJR-0000365	ABU-0091528	AME-0003250	AEP-0000235	AMG-0001418	ALZ-0003335	ACW-0298857	AFI-0002696	ACV-0290686	AMF-0000279	AMA-0000521	ABF-0016006
b0220	ABE-0000740	ABH-0024168	ADP-0006267	ABR-0076444	BCI-0000230	BAS-0005103	AEA-0000261	ADO-0004703	ACA-0130135	AFS-0000249	AEG-0000234	AFT-0000231	AEF-0000254	ADR-0004931	AEM-0009430	ADY-0000222	ADV-0000220	ADJ-0005612	ADU-0000266	ABQ-0071238	ABT-0086631	BAG-0000321	ADD-0000278																					ACW-0305327	AFI-0000545
b0221	ABE-0000743	ABH-0024169	ADP-0006266	ABR-0076445	BCI-0000231	BAS-0005104	AEA-0000262	ADO-0004704	ACA-0130136	AFS-0000250	AEG-0000235	AFT-0000232	AEF-0000255	ADR-0004932	AEM-0009428	ADY-0000223		ADJ-0005613		ABQ-0071239	ABT-0086632	BAG-0000320	ADD-0000279		BCD-0002839	ADB-0000358		BCF-0001008	BCG-0000999			BCH-0002473	ADA-0002446	BCC-0003307	BBO-0004448	ABX-0105986	ABS-0084256	AJR-0000366	ABU-0091531	AME-0003251	AEP-0000236	AMG-0001419	ALZ-0003334	ACW-0298874	AFI-0002688	ACV-0290678	AMF-0000287	AMA-0000534	ABF-0016015
b0222	ABE-0000751	ABH-0024170	ADP-0006265	ABR-0076446	BCI-0000232	BAS-0005105	AEA-0000263	ADO-0004705	ACA-0130137	AFS-0000251	AEG-0000236	AFT-0000233	AEF-0000256	ADR-0004933	AEM-0009427	ADY-0000224	ADV-0000225	ADJ-0005614	ADU-0000268	ABQ-0071240	ABT-0086633	BAG-0000319	ADD-0000280	BBX-0004522	BCD-0002838	ADB-0000359	BCB-0004618	BCF-0001014	BCG-0001005	BBV-0004717	BBQ-0004720	BCH-0002472	ADA-0002445	BCC-0003306	BBO-0004449	ABX-0105988	ABS-0084255	AJR-0000367	ABU-0091535	AME-0003252	AEP-0000237	AMG-0001420	ALZ-0003333	ACW-0298879	AFI-0002687	ACV-0290677	AMF-0000289	AMA-0000535	ABF-0016017
b0223	ABE-0000755	ABH-0024171	ADP-0006264	ABR-0076447	BCI-0000233	BAS-0005106	AEA-0000264	ADO-0004707	ACA-0130138	AFS-0000252	AEG-0000237	AFT-0000234	AEF-0000257	ADR-0004934	AEM-0009426	ADY-0000225	ADV-0000226	ADJ-0005615	ADU-0000269	ABQ-0071242	ABT-0086634	BAG-0000318	ADD-0000281	BBX-0004523	BCD-0002837	ADB-0000362	BCB-0004619	BCF-0001016	BCG-0001007	BBV-0004718	BBQ-0004721	BCH-0002471	ADA-0002444	BCC-0003305	BBO-0004450	ABX-0105990	ABS-0084254	AJR-0000368	ABU-0091538	AME-0003253	AEP-0000238	AMG-0001421	ALZ-0003332	ACW-0298880	AFI-0002686	ACV-0290676	AMF-0000290	AMA-0000536	ABF-0014685
b0224	ABE-0000757	ABH-0024172	ADP-0006263	ABR-0076448	BCI-0000234	BAS-0005107	AEA-0000265	ADO-0004708	ACA-0130139	AFS-0000253	AEG-0000238	AFT-0000235	AEF-0000258	ADR-0004935	AEM-0009424	ADY-0000226	ADV-0000227	ADJ-0005616	ADU-0000270	ABQ-0071243	ABT-0086635	BAG-0000317	ADD-0000282	BBX-0004524	BCD-0002834	ADB-0000363	BCB-0004620	BCF-0001018	BCG-0001009	BBV-0004719	BBQ-0004722	BCH-0002470	ADA-0002443	BCC-0003304	BBO-0004451	ABX-0105991	ABS-0084253	AJR-0000369	ABU-0091540	AME-0003254	AEP-0000239	AMG-0001422	ALZ-0003331	ACW-0298882	AFI-0002685	ACV-0290675		AMA-0000537	ABF-0046523
b0225	ABE-0000761	ABH-0024173	ADP-0006262					ADO-0004709	ACA-0130140	AFS-0000254				ADR-0004936	AEM-0009423	ADY-0000227			ADU-0000271				ADD-0000283															AJR-0004241
b0226	ABE-0000764	ABH-0024174	ADP-0006261			BAS-0005109		ADO-0004710	ACA-0130141	AFS-0000255		AFT-0000237		ADR-0004937	AEM-0009422	ADY-0000228			ADU-0000272				ADD-0000284															AJR-0004242
b0227	ABE-0000775	ABH-0024175	ADP-0006259	ABR-0076450	BCI-0000235	BAS-0005110	AEA-0000267	ADO-0004711	ACA-0130142	AFS-0000256	AEG-0000239	AFT-0000238	AEF-0000259	ADR-0004938	AEM-0009421	ADY-0000229		ADJ-0005619	ADU-0000273	ABQ-0071244	ABT-0086636	BAG-0000316	ADD-0000285																									AMA-0000699
b0228	ABE-0000779	ABH-0024176	ADP-0006258				AEA-0000268		ACA-0130143		AEG-0000240	AFT-0000239	AEF-0000260		AEM-0009420	ADY-0000230			ADU-0000274	ABQ-0071246	ABT-0255913	BAG-0000315	ADD-0000288									BCH-0004419	ADA-0004380		BBO-0008886	ABX-0115250	ABS-0086340
b0231	ABE-0000789	ABH-0024179	ADP-0006214	ABR-0076453	BCI-0000239	BAS-0005115	AEA-0000272	ADO-0004716	ACA-0130146	AFS-0000261	AEG-0000246	AFT-0000284	AEF-0000264	ADR-0004943	AEM-0009368	ADY-0000233		ADJ-0005624	ADU-0000540	ABQ-0071250	ABT-0086639	BAG-0000312	ADD-0000291	BBX-0004525	BCD-0002832	ADB-0000364	BCB-0004621	BCF-0001022	BCG-0001012	BBV-0004720	BBQ-0004723	BCH-0002469	ADA-0002442	BCC-0003303	BBO-0004452	ABX-0105992	ABS-0084252	AJR-0000370	ABU-0091544	AME-0003264	AEP-0000248	AMG-0001432	ALZ-0003330	ACW-0298885	AFI-0002684	ACV-0290674	AMF-0000301	AMA-0000539	ABF-0016022
b0232	ABE-0000793	ABH-0024180	ADP-0006213			BAS-0005116	AEA-0000273		ACA-0130147		AEG-0000247	AFT-0000285	AEF-0000265		AEM-0009367	ADY-0000234				ABQ-0071251	ABT-0086640	BAG-0000311																											ABF-0016053
b0233	ABE-0000795	ABH-0024181	ADP-0006212			BAS-0005117	AEA-0000274		ACA-0130148		AEG-0000248		AEF-0000266		AEM-0009366	ADY-0000235				ABQ-0071252	ABT-0086641	BAG-0000310																											ABF-0016054
b0234	ABE-0000801	ABH-0024182		ABR-0076454	BCI-0000240	BAS-0005118	AEA-0000275	ADO-0004717	ACA-0130149	AFS-0000262	AEG-0000249	AFT-0000287	AEF-0000267	ADR-0004944		ADY-0000236		ADJ-0005625		ABQ-0071253	ABT-0086642	BAG-0000309	ADD-0000292																		AEP-0000249			ACW-0301534	AFI-0001787
b0237	ABE-0000809	ABH-0024185	ADP-0006208	ABR-0076457	BCI-0000243	BAS-0005121	AEA-0000278	ADO-0004720	ACA-0130152	AFS-0000265	AEG-0000252	AFT-0000290	AEF-0000270	ADR-0004947	AEM-0009363	ADY-0000239	ADV-0000264	ADJ-0005630	ADU-0000537	ABQ-0071256	ABT-0086645	BAG-0000306	ADD-0000297	BBX-0004528	BCD-0002831	ADB-0000367	BCB-0004624	BCF-0001029	BCG-0001019	BBV-0004723	BBQ-0004726	BCH-0002466	ADA-0002439	BCC-0003300	BBO-0004455	ABX-0105999	ABS-0084249	AJR-0000373	ABU-0091550	AME-0003265	AEP-0000250	AMG-0001433	ALZ-0003329	ACW-0298887	AFI-0002683	ACV-0290663	AMF-0000302	AMA-0000540	ABF-0016023
b0238	ABE-0000814	ABH-0024186	ADP-0006207	ABR-0076458	BCI-0000244	BAS-0005122	AEA-0000279	ADO-0004721	ACA-0130153	AFS-0000266	AEG-0000253	AFT-0000291	AEF-0000271	ADR-0004948	AEM-0009362	ADY-0000240	ADV-0000265	ADJ-0005631	ADU-0000536	ABQ-0071257	ABT-0086646	BAG-0000305	ADD-0000298	BBX-0004529	BCD-0002830	ADB-0000368	BCB-0004625	BCF-0001032	BCG-0001022	BBV-0004724	BBQ-0004727	BCH-0002465	ADA-0002438	BCC-0003299	BBO-0004456	ABX-0106002	ABS-0084248	AJR-0000374	ABU-0091554	AME-0003266	AEP-0000251	AMG-0001434	ALZ-0003328	ACW-0298890	AFI-0002682	ACV-0290662	AMF-0000303	AMA-0000541	ABF-0016025
b0239	ABE-0000817	ABH-0024187	ADP-0006206	ABR-0076460	BCI-0000245	BAS-0005123	AEA-0000281	ADO-0004722	ACA-0130154	AFS-0000267	AEG-0000254	AFT-0000292	AEF-0000272	ADR-0004949	AEM-0009361	ADY-0000241	ADV-0000266	ADJ-0005632	ADU-0000535	ABQ-0071258	ABT-0086647	BAG-0000304	ADD-0000299	BBX-0004530	BCD-0002829	ADB-0000369	BCB-0004626	BCF-0001035	BCG-0001025	BBV-0004725	BBQ-0004728	BCH-0002464	ADA-0002437	BCC-0003298	BBO-0004457	ABX-0106005	ABS-0084247	AJR-0000375	ABU-0091557	AME-0003267	AEP-0000252	AMG-0001435	ALZ-0003327	ACW-0298893	AFI-0002681	ACV-0290661	AMF-0000304	AMA-0000542	ABF-0016027
b0240	ABE-0000821	ABH-0024188	ADP-0006205	ABR-0076461	BCI-0000246	BAS-0005124	AEA-0000282	ADO-0004723	ACA-0130155	AFS-0000268	AEG-0000255	AFT-0000293	AEF-0000273	ADR-0004950	AEM-0009360	ADY-0000242	ADV-0000267	ADJ-0005633	ADU-0000534	ABQ-0071259	ABT-0086648	BAG-0000303	ADD-0000300	BBX-0004531	BCD-0002828	ADB-0000370	BCB-0004627	BCF-0001037	BCG-0001027	BBV-0004726	BBQ-0004729	BCH-0002463	ADA-0002436	BCC-0003297	BBO-0004458	ABX-0106006	ABS-0084246	AJR-0000376	ABU-0091560	AME-0003268	AEP-0000253	AMG-0001436		ACW-0298895	AFI-0002680	ACV-0290660		AMA-0000543	ABF-0016030
b0241	ABE-0000823	ABH-0024189	ADP-0006204	ABR-0076462	BCI-0000247	BAS-0005125	AEA-0000283	ADO-0004724	ACA-0130156	AFS-0000269	AEG-0000256	AFT-0000294	AEF-0000274	ADR-0004951	AEM-0009358	ADY-0000243	ADV-0000268	ADJ-0005634		ABQ-0071260	ABT-0086649	BAG-0000302	ADD-0000301	BBX-0004532	BCD-0002827	ADB-0000371	BCB-0004628	BCF-0001039		BBV-0004727	BBQ-0004730	BCH-0002462	ADA-0002435	BCC-0003296	BBO-0004459	ABX-0106007	ABS-0084245	AJR-0000377	ABU-0091562	AME-0003269	AEP-0000283	AMG-0001437	ALZ-0003325	ACW-0298899	AFI-0002679	ACV-0290659	AMF-0002926	AMA-0000899
b0242	ABE-0000830	ABH-0024190	ADP-0006203	ABR-0076463	BCI-0000248	BAS-0005126	AEA-0000284	ADO-0004725	ACA-0130157	AFS-0000270	AEG-0000257	AFT-0000295	AEF-0000275	ADR-0004952	AEM-0009357	ADY-0000244	ADV-0000269	ADJ-0005635	ADU-0000530	ABQ-0071264	ABT-0086652	BAG-0000298	ADD-0000302	BBX-0004534	BCD-0002826	ADB-0000374	BCB-0004631	BCF-0001043	BCG-0001031	BBV-0004729	BBQ-0004733	BCH-0002461	ADA-0002434	BCC-0003293	BBO-0004461	ABX-0106010	ABS-0084244	AJR-0000379	ABU-0091571	AME-0003270	AEP-0000282	AMG-0001438	ALZ-0003324	ACW-0298903	AFI-0002678	ACV-0290658	AMF-0000306	AMA-0000544	ABF-0016031
b0243	ABE-0000832	ABH-0024191	ADP-0006202	ABR-0076464	BCI-0000249	BAS-0005127	AEA-0000285	ADO-0004726	ACA-0130158	AFS-0000271	AEG-0000258	AFT-0000296	AEF-0000276	ADR-0004953	AEM-0009356	ADY-0000245	ADV-0000270	ADJ-0005636	ADU-0000529	ABQ-0071265	ABT-0086653	BAG-0000297	ADD-0000303	BBX-0004535	BCD-0002825	ADB-0000375	BCB-0004632	BCF-0001047	BCG-0001035	BBV-0004730	BBQ-0004734	BCH-0002460	ADA-0002433	BCC-0003292	BBO-0004462	ABX-0106015	ABS-0084243	AJR-0000380	ABU-0091574	AME-0003271	AEP-0000281	AMG-0001439	ALZ-0003323	ACW-0298907	AFI-0002677	ACV-0290657	AMF-0000307	AMA-0000545	ABF-0016032
b0245	ABE-0000836															ADY-0000247
b0246	ABE-0000838															ADY-0000248
b4504	ABE-0285025											AFT-0000308			AEM-0009494	ADY-0000249													BCG-0000911					BCC-0003353						AME-0001294			ALZ-0000395
b0247	ABE-0000841															ADY-0000250
b0248	ABE-0000843														AEM-0009492	ADY-0000251														BBV-0009035
b0249	ABE-0000846															ADY-0000252																								AME-0001291			ALZ-0000392
b0250	ABE-0000851															ADY-0000253
b0251	ABE-0000853															ADY-0000254
b0252	ABE-0000856									AFS-0000304						ADY-0000255													BCG-0000921											AME-0001287			ALZ-0000387		AFI-0003646
b0253	ABE-0000858															ADY-0000256
b0254	ABE-0000862															ADY-0000257
b0256	ABE-0000871
b0259	ABE-0000888
b0260	ABE-0000893															ADY-0000263																								AME-0003321						ACV-0291352	AMF-0002230
b0261	ABE-0000895															ADY-0000264																								AME-0003322						ACV-0291353	AMF-0002229
b0262	ABE-0000898					BAS-0005272										ADY-0000265																								AME-0003323							AMF-0004515	AMA-0002298
b0264	ABE-0000906
b0265	ABE-0000909
b0266	ABE-0000912															ADY-0000270
b0267	ABE-0000915															ADY-0000271
b0268	ABE-0000921															ADY-0000272																								AME-0002882
b0269	ABE-0000923
b0270	ABE-0000929															ADY-0000274																								AME-0002884			ALZ-0002327
b0271	ABE-0000931															ADY-0000275																								AME-0002885
b0272	ABE-0000933															ADY-0000276																								AME-0002886
b0273	ABE-0000939															ADY-0000277																								AME-0002888
b0274	ABE-0000948
b0275	ABE-0000951
b0276	ABE-0000963															ADY-0000280
b0277	ABE-0000965															ADY-0000281
b0278	ABE-0000970															ADY-0000282
b0279	ABE-0000972															ADY-0000283
b0280	ABE-0000976															ADY-0000284
b0281	ABE-0000979															ADY-0000285
b0283	ABE-0000984	ABH-0024236	ADP-0006183			BAS-0005168		ADO-0004744	ACA-0130203	AFS-0000310					AEM-0009353	ADY-0000287																								AME-0003303
b0284	ABE-0000988	ABH-0024237	ADP-0006182			BAS-0005169		ADO-0004745	ACA-0130204	AFS-0000311					AEM-0009352	ADY-0000288																								AME-0003304
b0285	ABE-0000990	ABH-0024238	ADP-0006181			BAS-0005170		ADO-0004746	ACA-0130205	AFS-0000312					AEM-0009351	ADY-0000289																								AME-0003305
b0286	ABE-0000992	ABH-0024239	ADP-0006180			BAS-0005171		ADO-0004747	ACA-0130206	AFS-0000313					AEM-0009350	ADY-0000290
b0287	ABE-0000995	ABH-0024240	ADP-0006178	ABR-0076475	BCI-0000262	BAS-0005172	AEA-0000304	ADO-0004748	ACA-0130207	AFS-0000314	AEG-0000275	AFT-0000312	AEF-0000354		AEM-0009348	ADY-0000291
b0288	ABE-0000997	ABH-0024241		ABR-0081751	BCI-0000263		AEA-0000305	ADO-0009730	ACA-0130208	AFS-0000315	AEG-0000276	AFT-0005143	AEF-0000355		AEM-0009346	ADY-0000292								BBX-0005589	BCD-0001272	ADB-0002017	BCB-0005867	BCF-0004272	BCG-0004220	BBV-0006285	BBQ-0006225	BCH-0001145	ADA-0001144	BCC-0001521	BBO-0005950	ABX-0107766	ABS-0083359	AJR-0002098	ABU-0095640		AEP-0001251								ABF-0015520
b0289	ABE-0001000	ABH-0024242		ABR-0076476	BCI-0000264	BAS-0005174	AEA-0000306	ADO-0004749	ACA-0130209	AFS-0000316	AEG-0000277	AFT-0000314	AEF-0000356		AEM-0009345	ADY-0000293																									AEP-0000296
b0290	ABE-0001002	ABH-0024243	ADP-0006174	ABR-0076477	BCI-0000265	BAS-0005175	AEA-0000307	ADO-0004750	ACA-0130210	AFS-0000317	AEG-0000278	AFT-0000315	AEF-0000357		AEM-0009343	ADY-0000294																									AEP-0000295
b0291	ABE-0001005	ABH-0024244	ADP-0006173	ABR-0076478	BCI-0000266	BAS-0005176	AEA-0000308	ADO-0004751	ACA-0130211	AFS-0000318	AEG-0000279	AFT-0000316	AEF-0000358		AEM-0009341	ADY-0000295																									AEP-0000294
b0292	ABE-0001007	ABH-0024245		ABR-0076479	BCI-0000267	BAS-0005177	AEA-0000309	ADO-0004752	ACA-0130212	AFS-0000319	AEG-0000280	AFT-0000317	AEF-0000359		AEM-0009339	ADY-0000296	ADV-0000241																								AEP-0000293
b0293	ABE-0001009	ABH-0024246		ABR-0076480	BCI-0000268	BAS-0005178	AEA-0000310	ADO-0004753	ACA-0130213	AFS-0000320	AEG-0000281	AFT-0000318	AEF-0000360		AEM-0009337	ADY-0000297	ADV-0000240																								AEP-0000292
b0294	ABE-0001011	ABH-0024247		ABR-0076481	BCI-0000269	BAS-0005179	AEA-0000311	ADO-0004754	ACA-0130214	AFS-0000321	AEG-0000282	AFT-0000319	AEF-0000361	ADR-0005030	AEM-0009336	ADY-0000298	ADV-0000239																								AEP-0000291
b0295	ABE-0001019	ABH-0024249		ABR-0081801			AEA-0005428	ADO-0009731	ACA-0130216	AFS-0005132	AEG-0005619		AEF-0004886	ADR-0009333	AEM-0010541	ADY-0000299	ADV-0000238
b4506	ABE-0285027	ABH-0285117		ABR-0076482	BCI-0000272	BAS-0005180	AEA-0000314	ADO-0004756	ACA-0285075	AFS-0000322	AEG-0005453	AFT-0000322	AEF-0000363	ADR-0005031	AEM-0009335	ADY-0000301								BBX-0004689			BCB-0004790	BCF-0001528	BCG-0001495	BBV-0004939	BBQ-0004890	BCH-0002268		BCC-0003118	BBO-0004620			AJR-0000555		AME-0003427	AEP-0000438	AMG-0001558	ALZ-0000802	ACW-0299270	AFI-0002566	ACV-0290792	AMF-0004747	AMA-0002718	ABF-0019536
b0296	ABE-0001021	ABH-0024250		ABR-0076483	BCI-0000273	BAS-0005181	AEA-0000315	ADO-0004757	ACA-0130217	AFS-0000323	AEG-0000284	AFT-0000323	AEF-0000364	ADR-0005032	AEM-0009334	ADY-0000302	ADV-0000237							BBX-0004688	BCD-0002587	ADB-0000588	BCB-0004789	BCF-0001526	BCG-0001493	BBV-0004938	BBQ-0004889	BCH-0002269	ADA-0002253	BCC-0003119	BBO-0004619	ABX-0106289	ABS-0084105	AJR-0000554	ABU-0092008		AEP-0000437	AMG-0001557	ALZ-0000801	ACW-0299272	AFI-0002565	ACV-0290793	AMF-0004746	AMA-0002717	ABF-0019535
b4671	ABE-0285215			ABR-0081834	BCI-0005162		AEA-0005448		ACA-0285365	AFS-0005133		AFT-0005144	AEF-0004894	ADR-0009405	AEM-0010616		ADV-0005232
b0298	ABE-0001028
b0299	ABE-0001030
b0301	ABE-0001038	ABH-0024267		ABR-0076494	BCI-0000283	BAS-0005193	AEA-0000325	ADO-0004765	ACA-0130230	AFS-0000328	AEG-0000294	AFT-0000333	AEF-0000374	ADR-0005036	AEM-0009330	ADY-0000307							ADD-0000348	BBX-0004789	BCD-0002491	ADB-0000716	BCB-0004943	BCF-0001825	BCG-0001781	BBV-0005042	BBQ-0004988	BCH-0002175	ADA-0002161	BCC-0003006	BBO-0004823	ABX-0106489	ABS-0084010	AJR-0000662	ABU-0092264
b0303	ABE-0001043	ABH-0024269		ABR-0076495	BCI-0000284	BAS-0005194	AEA-0000327	ADO-0004767	ACA-0130232	AFS-0000329	AEG-0005244	AFT-0000334	AEF-0000375	ADR-0009334	AEM-0010542	ADY-0000308							ADD-0000347
b0304	ABE-0001048	ABH-0024270		ABR-0076496	BCI-0000285	BAS-0005195	AEA-0000328	ADO-0004768	ACA-0130233	AFS-0000330	AEG-0000295	AFT-0000335	AEF-0000376	ADR-0005038	AEM-0009329	ADY-0000309							ADD-0000346	BBX-0004787	BCD-0002494	ADB-0000714	BCB-0004941	BCF-0001816	BCG-0001772	BBV-0005040	BBQ-0004985	BCH-0002177	ADA-0002163	BCC-0003009	BBO-0004820	ABX-0106484	ABS-0084012	AJR-0000659	ABU-0092258			AMG-0001209						AMA-0001909
b0305	ABE-0001054	ABH-0024271		ABR-0076497	BCI-0000286	BAS-0005196	AEA-0000329	ADO-0004770	ACA-0130234	AFS-0000331	AEG-0000296	AFT-0000336	AEF-0000377	ADR-0005040	AEM-0009328	ADY-0000310							ADD-0000345	BBX-0004786	BCD-0002495	ADB-0000713	BCB-0004940	BCF-0001812	BCG-0001768	BBV-0005039	BBQ-0004984	BCH-0002178	ADA-0002164	BCC-0003010	BBO-0004819	ABX-0106481	ABS-0084013	AJR-0000658	ABU-0092254									AMA-0001910
b0306	ABE-0001058	ABH-0024272		ABR-0076498	BCI-0000287	BAS-0005198	AEA-0000330	ADO-0004771	ACA-0130235	AFS-0000332	AEG-0000297	AFT-0000337	AEF-0000378	ADR-0005041	AEM-0009327	ADY-0000311		ADJ-0005655		ABQ-0071227	ABT-0086621	BAG-0000331	ADD-0000344																										ABF-0014759
b0307	ABE-0001060	ABH-0024273		ABR-0076499	BCI-0000288	BAS-0005199	AEA-0000331	ADO-0004772	ACA-0130236	AFS-0000333	AEG-0000298	AFT-0000338	AEF-0000379	ADR-0005042	AEM-0009326	ADY-0000312		ADJ-0005654		ABQ-0071226	ABT-0086620	BAG-0000332	ADD-0000343																										ABF-0046582
b0308	ABE-0001062	ABH-0024274		ABR-0076500	BCI-0000289	BAS-0005200	AEA-0000332	ADO-0004773	ACA-0130237	AFS-0000334	AEG-0000299	AFT-0000339	AEF-0000380	ADR-0005043	AEM-0009325	ADY-0000313		ADJ-0005653		ABQ-0071225	ABT-0255912	BAG-0000333	ADD-0000342																										ABF-0014762
b0310	ABE-0001066	ABH-0024276		ABR-0076501			AEA-0000334	ADO-0004775	ACA-0130239	AFS-0000335	AEG-0000300		AEF-0000382	ADR-0005044	AEM-0009324	ADY-0000314				ABQ-0071223	ABT-0086618	BAG-0000335
b0311	ABE-0001070	ABH-0024286		ABR-0076507	BCI-0000292	BAS-0005212	AEA-0000341	ADO-0004776	ACA-0130248	AFS-0000341	AEG-0000306	AFT-0000341	AEF-0000390	ADR-0005052	AEM-0009323	ADY-0000315						BAG-0000336																			AEP-0000586		ALZ-0001966	ACW-0301375	AFI-0001841	ACV-0285614	AMF-0004291	AMA-0000949	ABF-0019708
b0312	ABE-0001072	ABH-0024287		ABR-0076508	BCI-0000293	BAS-0005213	AEA-0000342	ADO-0004777	ACA-0130249	AFS-0000342	AEG-0000307	AFT-0000342	AEF-0000391	ADR-0005053	AEM-0009322	ADY-0000316						BAG-0000337																			AEP-0000587		ALZ-0001967	ACW-0301371	AFI-0001842	ACV-0285613	AMF-0004292	AMA-0000948	ABF-0019709
b0313	ABE-0001076	ABH-0024288		ABR-0076509	BCI-0000294	BAS-0005214	AEA-0000343	ADO-0004778	ACA-0130250	AFS-0000343	AEG-0000308	AFT-0000343	AEF-0000392	ADR-0005054	AEM-0009321	ADY-0000317						BAG-0000338																			AEP-0000588		ALZ-0001968	ACW-0301367	AFI-0001843	ACV-0285612	AMF-0004293	AMA-0000947	ABF-0019710
b0314	ABE-0001080	ABH-0024289		ABR-0076510	BCI-0000295	BAS-0005215	AEA-0000344	ADO-0004781	ACA-0130251	AFS-0000344	AEG-0000309	AFT-0000344	AEF-0000394	ADR-0005055	AEM-0009320	ADY-0000318						BAG-0000339																			AEP-0000589		ALZ-0001969	ACW-0307307	AFI-0000809		AMF-0004296	AMA-0000946
b0315	ABE-0001086	ABH-0024292		ABR-0076511	BCI-0000296	BAS-0005217	AEA-0000345	ADO-0004783	ACA-0130254	AFS-0000345	AEG-0000310	AFT-0000345	AEF-0000395	ADR-0005057	AEM-0009319	ADY-0000319
b0316	ABE-0001088	ABH-0285151		ABR-0076512	BCI-0000297		AEA-0000346	ADO-0004784	ACA-0285093	AFS-0000346	AEG-0000311	AFT-0000346	AEF-0000396	ADR-0005058	AEM-0009317	ADY-0000320																								AME-0001364		AMG-0002129	ALZ-0003121
b0317	ABE-0001091	ABH-0024295		ABR-0076513	BCI-0000298		AEA-0000347	ADO-0004785	ACA-0130257	AFS-0000347	AEG-0000312	AFT-0000347	AEF-0000397	ADR-0005059	AEM-0009316	ADY-0000321
b0318	ABE-0001095	ABH-0024296		ABR-0076515	BCI-0000299	BAS-0005221	AEA-0000349	ADO-0004787	ACA-0130258	AFS-0000348	AEG-0000313	AFT-0000348	AEF-0000399	ADR-0005061	AEM-0009315	ADY-0000322																								AME-0001363		AMG-0002127	ALZ-0003120
b0319	ABE-0001097	ABH-0024297		ABR-0076516	BCI-0000300	BAS-0005222	AEA-0000350	ADO-0004788	ACA-0130259	AFS-0000349	AEG-0000314	AFT-0000349	AEF-0000400	ADR-0005062	AEM-0009314	ADY-0000323							ADD-0000338
b0320	ABE-0001099	ABH-0024298		ABR-0076517	BCI-0000301	BAS-0005223	AEA-0000351	ADO-0004789	ACA-0130260	AFS-0000350	AEG-0000315	AFT-0000350	AEF-0000401	ADR-0005063	AEM-0009313	ADY-0000324							ADD-0000337																	AME-0001362		AMG-0002125
b0321	ABE-0001101	ABH-0024299		ABR-0081878	BCI-0000302	BAS-0005224	AEA-0000352	ADO-0004790	ACA-0130261	AFS-0000351	AEG-0000316	AFT-0000351	AEF-0000402	ADR-0005064	AEM-0009312	ADY-0000325							ADD-0000336																	AME-0001361		AMG-0002124
b0323	ABE-0001107	ABH-0024301		ABR-0076518	BCI-0000304	BAS-0005227	AEA-0000353	ADO-0004791	ACA-0130263	AFS-0000352	AEG-0000317	AFT-0000352	AEF-0000403	ADR-0005065	AEM-0009310	ADY-0000327							ADD-0000335																	AME-0000001		AMG-0002122
b0324	ABE-0001109	ABH-0024302		ABR-0076519	BCI-0000305	BAS-0005228	AEA-0000354	ADO-0004792	ACA-0130264	AFS-0000353	AEG-0000318	AFT-0000353	AEF-0000404	ADR-0005066	AEM-0009308	ADY-0000328							ADD-0000334																			AMG-0002121	ALZ-0003119				AMF-0000876	AMA-0004205
b0325	ABE-0001113	ABH-0024310		ABR-0076521		BAS-0005235	AEA-0000360	ADO-0004799	ACA-0130270	AFS-0000359	AEG-0000324	AFT-0000355	AEF-0000405	ADR-0005072	AEM-0009307	ADY-0000329							ADD-0000333																					ACW-0296981	AFI-0003192	ACV-0288851	AMF-0001396	AMA-0001206	ABF-0017021
b0326	ABE-0001117	ABH-0024311				BAS-0005236		ADO-0004800	ACA-0130271	AFS-0000360		AFT-0000356		ADR-0005073	AEM-0009306	ADY-0000330							ADD-0000330
b0327	ABE-0001120	ABH-0024313		ABR-0081802			AEA-0000361	ADO-0009815	ACA-0130272	AFS-0000361	AEG-0005245		AEF-0004887	ADR-0005075	AEM-0010599	ADY-0000331							ADD-0000326
b0328	ABE-0001122	ABH-0024314		ABR-0076523	BCI-0000307	BAS-0005238	AEA-0000362	ADO-0004802	ACA-0130273	AFS-0000362	AEG-0000325	AFT-0000358	AEF-0000408	ADR-0005076	AEM-0009304	ADY-0000332							ADD-0000325	BBX-0004577	BCD-0002692	ADB-0000476	BCB-0004674	BCF-0001178	BCG-0001157	BBV-0004825	BBQ-0004775	BCH-0002376	ADA-0002358	BCC-0003246	BBO-0004507	ABX-0106065	ABS-0084214	AJR-0000428	ABU-0091690			AMG-0002108
b0329	ABE-0001130	ABH-0024315		ABR-0076524	BCI-0000308	BAS-0005239	AEA-0000363	ADO-0004803	ACA-0130274	AFS-0000363	AEG-0000326	AFT-0000359	AEF-0000409	ADR-0005077	AEM-0009302	ADY-0000333								BBX-0004578	BCD-0002691	ADB-0000477	BCB-0004675	BCF-0001181	BCG-0001160	BBV-0004826	BBQ-0004776	BCH-0002375	ADA-0002357	BCC-0003245	BBO-0004508	ABX-0106067	ABS-0084213	AJR-0000429	ABU-0091694										ABF-0019505
b0330	ABE-0001133	ABH-0024316		ABR-0076525	BCI-0000309	BAS-0005241	AEA-0005426	ADO-0004804	ACA-0130275	AFS-0000364	AEG-0000327	AFT-0000361	AEF-0000410	ADR-0005078	AEM-0009301	ADY-0000334								BBX-0004579	BCD-0002690	ADB-0000478		BCF-0001184	BCG-0001163	BBV-0004827	BBQ-0004777	BCH-0002374	ADA-0002356	BCC-0003244	BBO-0004509	ABX-0106068	ABS-0084212	AJR-0000430	ABU-0091696								AMF-0004347
b0331	ABE-0001138	ABH-0024317		ABR-0076526	BCI-0000310	BAS-0005242	AEA-0000364	ADO-0004806	ACA-0130276	AFS-0000365	AEG-0000328	AFT-0000362	AEF-0000411	ADR-0005079	AEM-0009300	ADY-0000335								BBX-0004580	BCD-0002689	ADB-0000479	BCB-0004678	BCF-0001191	BCG-0001170	BBV-0004828	BBQ-0004778	BCH-0002373	ADA-0002355	BCC-0003243	BBO-0004510	ABX-0106072	ABS-0084211	AJR-0000432	ABU-0091700								AMF-0004346
b0333	ABE-0001148	ABH-0024318		ABR-0076527	BCI-0000311	BAS-0005243	AEA-0000365	ADO-0004807	ACA-0130277	AFS-0000366	AEG-0000329	AFT-0000363	AEF-0000412	ADR-0005080	AEM-0009299	ADY-0000336								BBX-0004581	BCD-0002688	ADB-0000480	BCB-0004679	BCF-0001193	BCG-0001172	BBV-0004829	BBQ-0004779	BCH-0002372	ADA-0002354	BCC-0003241	BBO-0004511	ABX-0106074	ABS-0084210	AJR-0000433	ABU-0091703								AMF-0004345
b0334	ABE-0001152	ABH-0024319		ABR-0076528	BCI-0000312	BAS-0005244	AEA-0000366	ADO-0004808	ACA-0130278	AFS-0000367	AEG-0000330	AFT-0000364	AEF-0000413	ADR-0005081	AEM-0009298	ADY-0000337								BBX-0004582	BCD-0002687	ADB-0000481	BCB-0004680	BCF-0001197	BCG-0001176	BBV-0004830	BBQ-0004780	BCH-0002371	ADA-0002353	BCC-0003240	BBO-0004512	ABX-0106078	ABS-0084209	AJR-0000434	ABU-0091706								AMF-0004344
b0335	ABE-0001154	ABH-0024320		ABR-0076529	BCI-0000313	BAS-0005245	AEA-0000367	ADO-0004809	ACA-0130279	AFS-0000368	AEG-0000331	AFT-0000365	AEF-0000414	ADR-0005082	AEM-0009297	ADY-0000338								BBX-0004583	BCD-0002686	ADB-0000482	BCB-0004681	BCF-0001199	BCG-0001178	BBV-0004831	BBQ-0004781	BCH-0002370	ADA-0002352	BCC-0003239	BBO-0004513	ABX-0106079	ABS-0084208	AJR-0000435	ABU-0091709
b0336	ABE-0001159	ABH-0024323		ABR-0076530	BCI-0000314	BAS-0005248	AEA-0000368	ADO-0004810	ACA-0130280	AFS-0000370	AEG-0000332	AFT-0000366	AEF-0000415	ADR-0005083	AEM-0009296	ADY-0000339								BBX-0007691	BCD-0004491	ADB-0003822	BCB-0007944	BCF-0010341	BCG-0009788	BBV-0007990	BBQ-0007953	BCH-0003234	ADA-0003200	BCC-0004174	BBO-0007597	ABX-0112435	ABS-0084970	AJR-0004030	ABU-0100346
b0337	ABE-0001161	ABH-0024324		ABR-0076531	BCI-0000315	BAS-0005249	AEA-0000369	ADO-0004811	ACA-0130281	AFS-0000371	AEG-0000333	AFT-0000367	AEF-0000416	ADR-0005084	AEM-0009295	ADY-0000340								BBX-0007692	BCD-0004490	ADB-0003823	BCB-0007945	BCF-0010344	BCG-0009791	BBV-0007991	BBQ-0007954	BCH-0003235	ADA-0003201	BCC-0004175	BBO-0007598	ABX-0112437	ABS-0084971	AJR-0004031	ABU-0100349	AME-0002068	AEP-0003799	AMG-0001316	ALZ-0004493		AFI-0003307	ACV-0288533	AMF-0001256	AMA-0003418	ABF-0018500
b0338	ABE-0001165	ABH-0024325				BAS-0005250		ADO-0004812	ACA-0130282	AFS-0000372		AFT-0000368		ADR-0005085	AEM-0009294	ADY-0000341																									AEP-0002741	AMG-0002892					AMF-0004271
b0339	ABE-0001171	ABH-0024326				BAS-0005251		ADO-0004814	ACA-0130283	AFS-0000373		AFT-0000369		ADR-0005086	AEM-0009293	ADY-0000342																									AEP-0002020	AMG-0002891	ALZ-0001630	ACW-0301555	AFI-0001770		AMF-0004272	AMA-0003523
b0340	ABE-0001173	ABH-0024327				BAS-0005252		ADO-0004815	ACA-0130284	AFS-0000374		AFT-0000370		ADR-0005087	AEM-0009292	ADY-0000343																										AMG-0002890					AMF-0004273		ABF-0019984
b0341	ABE-0001175	ABH-0024328				BAS-0005253		ADO-0004816	ACA-0130285	AFS-0000376		AFT-0000371		ADR-0005088	AEM-0009290	ADY-0000344																									AEP-0002743	AMG-0002889					AMF-0000871		ABF-0018298
b0342	ABE-0001177	ABH-0024329		ABR-0076532	BCI-0000316	BAS-0005254	AEA-0000370		ACA-0130286		AEG-0000334	AFT-0000372	AEF-0000419		AEM-0009289	ADY-0000345									BCD-0002974																			ACW-0301706
b0343	ABE-0001181	ABH-0024330		ABR-0076533	BCI-0000317	BAS-0005255	AEA-0000371	ADO-0004817	ACA-0130287	AFS-0000377	AEG-0000335	AFT-0000373	AEF-0000420	ADR-0005089	AEM-0009288	ADY-0000346									BCD-0002975																AEP-0004921				AFI-0001953	ACV-0288999		AMA-0003069	ABF-0019138
b0344	ABE-0001183	ABH-0024331	ADP-0006171	ABR-0076534	BCI-0000318	BAS-0005256	AEA-0000372	ADO-0004818	ACA-0130288	AFS-0000378	AEG-0000336	AFT-0000374	AEF-0000421	ADR-0005090	AEM-0009287	ADY-0000347			ADU-0000422				ADD-0000321		BCD-0002976																	AMG-0001550	ALZ-0001977	ACW-0298961	AFI-0002652	ACV-0289000	AMF-0002610	AMA-0003070	ABF-0015768
b0345	ABE-0001189	ABH-0024332	ADP-0006170	ABR-0076535	BCI-0000319	BAS-0005257	AEA-0000373	ADO-0004819	ACA-0130289	AFS-0000379	AEG-0000337	AFT-0000375	AEF-0000422	ADR-0005091	AEM-0009286	ADY-0000348			ADU-0000423				ADD-0000320		BCD-0002978															AME-0000022	AEP-0004923							AMA-0003071	ABF-0015766
b0346	ABE-0001191	ABH-0024336				BAS-0005260		ADO-0004820	ACA-0130292	AFS-0000380		AFT-0000376		ADR-0005092	AEM-0009285	ADY-0000349																									AEP-0002129
b0347	ABE-0001196	ABH-0024337	ADP-0006168			BAS-0005261		ADO-0004821	ACA-0130293	AFS-0000381		AFT-0000377		ADR-0005093	AEM-0009284	ADY-0000350							ADD-0000318																		AEP-0002128
b0348	ABE-0001198	ABH-0024338	ADP-0006167			BAS-0005262		ADO-0004822	ACA-0130294	AFS-0000382		AFT-0000378		ADR-0005094	AEM-0009283	ADY-0000351							ADD-0000317																		AEP-0002127
b0349	ABE-0001201	ABH-0024339	ADP-0006166			BAS-0005263		ADO-0004823	ACA-0130295	AFS-0000383		AFT-0000379		ADR-0005095	AEM-0009282	ADY-0000352																									AEP-0002126
b0350	ABE-0001205	ABH-0024340	ADP-0006165			BAS-0005264		ADO-0004824	ACA-0130296	AFS-0000384		AFT-0000380		ADR-0005096	AEM-0009281	ADY-0000353							ADD-0000357																		AEP-0002125
b0351	ABE-0001207	ABH-0024341	ADP-0006164			BAS-0005265		ADO-0004825	ACA-0130297	AFS-0000385		AFT-0000381		ADR-0005097	AEM-0009280	ADY-0000354							ADD-0000358																		AEP-0002124
b0352	ABE-0001209	ABH-0024342	ADP-0006163			BAS-0005266		ADO-0004826	ACA-0130298	AFS-0000386		AFT-0000382		ADR-0005098	AEM-0009279	ADY-0000355							ADD-0000359																		AEP-0002123
b0353	ABE-0001213	ABH-0024343	ADP-0006162			BAS-0005267		ADO-0004827	ACA-0130299	AFS-0000387		AFT-0000383		ADR-0005099	AEM-0009277	ADY-0000356							ADD-0000360																		AEP-0002122
b0354	ABE-0001216	ABH-0024344	ADP-0006161	ABR-0076536	BCI-0000320	BAS-0005268	AEA-0000375	ADO-0004828	ACA-0130300	AFS-0000388	AEG-0000338	AFT-0000384	AEF-0000423	ADR-0005100	AEM-0009276	ADY-0000357							ADD-0000361	BBX-0008605	BCD-0003625	ADB-0004796	BCB-0008842	BCF-0013145	BCG-0012422	BBV-0008882	BBQ-0008874	BCH-0004066	ADA-0004025	BCC-0005211	BBO-0008468	ABX-0114332	ABS-0085846	AJR-0005045	ABU-0102895	AME-0001075	AEP-0002283	AMG-0002894	ALZ-0000945	ACW-0303871	AFI-0001087	ACV-0289305	AMF-0001773	AMA-0002285
b0355	ABE-0001219	ABH-0024345	ADP-0006160	ABR-0076538	BCI-0000321	BAS-0005269	AEA-0000376	ADO-0004830	ACA-0130301	AFS-0000389	AEG-0000339	AFT-0000385	AEF-0000424	ADR-0005102	AEM-0009275	ADY-0000358		ADJ-0005666					ADD-0000362
b0356	ABE-0001221	ABH-0024346	ADP-0006159	ABR-0076539	BCI-0000322	BAS-0005270	AEA-0000377	ADO-0004831	ACA-0130302	AFS-0000390	AEG-0000340	AFT-0000386	AEF-0000425	ADR-0005103	AEM-0009274	ADY-0000359		ADJ-0005667					ADD-0000363	BBX-0005705	BCD-0001410	ADB-0001900	BCB-0005986	BCF-0004650	BCG-0004540	BBV-0006167	BBQ-0006107			BCC-0001663	BBO-0005830			AJR-0001970	ABU-0095335		AEP-0001957	AMG-0003936	ALZ-0002064	ACW-0302989	AFI-0001338	ACV-0289608	AMF-0004255	AMA-0000978	ABF-0014611
b0357	ABE-0001226	ABH-0024347	ADP-0006158	ABR-0076540	BCI-0000323	BAS-0005271	AEA-0000378	ADO-0004832	ACA-0130303	AFS-0000391	AEG-0000341	AFT-0000387	AEF-0000426	ADR-0005104	AEM-0009273	ADY-0000360		ADJ-0005668					ADD-0000364																		AEP-0005285								ABF-0016095
b0358	ABE-0001230		ADP-0006157	ABR-0076541			AEA-0000380	ADO-0004833		AFS-0000392	AEG-0000342	AFT-0000388	AEF-0000427	ADR-0005105	AEM-0009271	ADY-0000361		ADJ-0005670					ADD-0000365
b0360	ABE-0001237
b0361	ABE-0001239
b0363	ABE-0001243		ADP-0006155	ABR-0076543			AEA-0000382	ADO-0004835		AFS-0000394	AEG-0000344	AFT-0000390	AEF-0000429	ADR-0005107	AEM-0009269	ADY-0000366							ADD-0000367
b0365	ABE-0001256	ABH-0024355	ADP-0006150	ABR-0076546	BCI-0000324	BAS-0005279	AEA-0000385	ADO-0004839	ACA-0130310	AFS-0000396	AEG-0000346	AFT-0000393		ADR-0005111	AEM-0009266	ADY-0000368	ADV-0000283	ADJ-0005674	ADU-0000566	ABQ-0071219	ABT-0086615	BAG-0000344	ADD-0000372																	AME-0003330	AEP-0000312	AMG-0001469	ALZ-0000197	ACW-0306337	AFI-0003293	ACV-0288812	AMF-0001277	AMA-0003384
b0366	ABE-0001259	ABH-0024356	ADP-0006149	ABR-0076547	BCI-0000325	BAS-0005280	AEA-0000386		ACA-0130311	AFS-0000397	AEG-0000347	AFT-0000394	AEF-0000433	ADR-0005112	AEM-0009265	ADY-0000369	ADV-0000284	ADJ-0005675	ADU-0000565	ABQ-0071218	ABT-0086614	BAG-0000345	ADD-0000373																	AME-0003331	AEP-0000313	AMG-0001470	ALZ-0000198	ACW-0306333	AFI-0003292	ACV-0288811	AMF-0001278	AMA-0003383	ABF-0017140
b0367	ABE-0001261	ABH-0024357	ADP-0006148	ABR-0076549	BCI-0000326	BAS-0005281	AEA-0000387	ADO-0004841	ACA-0130312	AFS-0000398	AEG-0000348	AFT-0000395	AEF-0000434	ADR-0005113	AEM-0009263	ADY-0000370	ADV-0000285	ADJ-0005676	ADU-0000564	ABQ-0071217	ABT-0086613	BAG-0000346	ADD-0000374																	AME-0003332	AEP-0000314	AMG-0001471	ALZ-0000199	ACW-0306328	AFI-0003291	ACV-0288810	AMF-0001279	AMA-0003382	ABF-0016125
b0368	ABE-0001263	ABH-0024358	ADP-0006147	ABR-0076550	BCI-0000327	BAS-0005282	AEA-0000388	ADO-0004842	ACA-0130313	AFS-0000399	AEG-0000349	AFT-0000396	AEF-0000435	ADR-0005114	AEM-0009262	ADY-0000371	ADV-0000286		ADU-0000563	ABQ-0071216	ABT-0086612	BAG-0000347	ADD-0000375																	AME-0003333	AEP-0000315	AMG-0001472	ALZ-0000200	ACW-0306326	AFI-0003290	ACV-0288809	AMF-0001280	AMA-0003381
b0369	ABE-0001266	ABH-0024359	ADP-0006146	ABR-0076551	BCI-0000328	BAS-0005283	AEA-0000389	ADO-0004843	ACA-0130314	AFS-0000400	AEG-0000350	AFT-0000397	AEF-0000436	ADR-0005115	AEM-0009261	ADY-0000372	ADV-0000287	ADJ-0005680	ADU-0000562	ABQ-0071214	ABT-0086611	BAG-0000348	ADD-0000376	BBX-0004584	BCD-0002685	ADB-0000483	BCB-0004682	BCF-0001202	BCG-0001181	BBV-0004832	BBQ-0004782	BCH-0002369	ADA-0002351	BCC-0003238	BBO-0004514	ABX-0106082	ABS-0084207	AJR-0000436	ABU-0091711	AME-0003335	AEP-0000317	AMG-0001474		ACW-0302487	AFI-0001508	ACV-0288433		AMA-0001111
b0372	ABE-0001277
b0373	ABE-0001279
b0375	ABE-0001290	ABH-0024362	ADP-0006143	ABR-0076553	BCI-0000330	BAS-0005286	AEA-0000391	ADO-0004847	ACA-0130316	AFS-0000403	AEG-0000352	AFT-0000402	AEF-0000438	ADR-0005120	AEM-0009258	ADY-0000378	ADV-0000297	ADJ-0005688			ABT-0086601	BAG-0000354	ADD-0000379			ADB-0000485		BCF-0001209	BCG-0001187			BCH-0002367	ADA-0002349	BCC-0003234		ABX-0106086	ABS-0084205	AJR-0000440	ABU-0091718
b0376	ABE-0001292	ABH-0024363	ADP-0006142	ABR-0076554	BCI-0000331	BAS-0005287	AEA-0000392	ADO-0004848	ACA-0130317	AFS-0000404	AEG-0000353	AFT-0000403	AEF-0000439	ADR-0005121	AEM-0009256	ADY-0000379	ADV-0000298	ADJ-0005689	ADU-0000411	ABQ-0071200	ABT-0086600	BAG-0000355	ADD-0000380	BBX-0004589	BCD-0002683	ADB-0000486	BCB-0004687	BCF-0001211	BCG-0001189	BBV-0004837	BBQ-0004787	BCH-0002366	ADA-0002348	BCC-0003233	BBO-0004519	ABX-0106087	ABS-0084204	AJR-0000441	ABU-0091719	AME-0003338	AEP-0000318	AMG-0001477	ALZ-0003244	ACW-0305639	AFI-0000447	ACV-0287442	AMF-0000361	AMA-0000137
b0377	ABE-0001297	ABH-0024364	ADP-0006140	ABR-0076556	BCI-0000332	BAS-0005288	AEA-0000394	ADO-0004851	ACA-0130318	AFS-0000406	AEG-0000354	AFT-0000405	AEF-0000440	ADR-0005124	AEM-0009254	ADY-0000380	ADV-0000299	ADJ-0005690	ADU-0000410	ABQ-0071199	ABT-0086599	BAG-0000356	ADD-0000381	BBX-0004590	BCD-0002682	ADB-0000487	BCB-0004689	BCF-0001213	BCG-0001191	BBV-0004838	BBQ-0004788	BCH-0002365	ADA-0002347	BCC-0003231	BBO-0004520	ABX-0106088	ABS-0084203	AJR-0000444	ABU-0091722	AME-0003339	AEP-0000320	AMG-0001478	ALZ-0003241	ACW-0297075	AFI-0003168	ACV-0288932			ABF-0015597
b0378	ABE-0001299	ABH-0024365	ADP-0006139	ABR-0076557		BAS-0005289	AEA-0000395	ADO-0004852	ACA-0130319	AFS-0000407	AEG-0000355	AFT-0000406	AEF-0000441	ADR-0005125	AEM-0009252	ADY-0000381	ADV-0000300	ADJ-0005691	ADU-0000409	ABQ-0071198	ABT-0086598	BAG-0000357	ADD-0000382	BBX-0004591	BCD-0002681	ADB-0000488	BCB-0004690	BCF-0001216	BCG-0001194	BBV-0004839	BBQ-0004789	BCH-0002364	ADA-0002346	BCC-0003230	BBO-0004521	ABX-0106089	ABS-0084202	AJR-0000445	ABU-0091725	AME-0003340	AEP-0000321	AMG-0001479	ALZ-0003235	ACW-0299938	AFI-0002323	ACV-0287521	AMF-0004863	AMA-0000622
b0379	ABE-0001302	ABH-0024366	ADP-0006138	ABR-0076558	BCI-0000334	BAS-0005290	AEA-0000396	ADO-0004854	ACA-0130320	AFS-0000408	AEG-0000356	AFT-0000407	AEF-0000442	ADR-0005126	AEM-0009251	ADY-0000382	ADV-0000301	ADJ-0005692	ADU-0000408	ABQ-0071196	ABT-0086597	BAG-0000358	ADD-0000383	BBX-0004592	BCD-0002680	ADB-0000489	BCB-0004691	BCF-0001221	BCG-0001199	BBV-0004840	BBQ-0004790	BCH-0002363	ADA-0002345	BCC-0003229	BBO-0004522	ABX-0106092	ABS-0084201	AJR-0000446	ABU-0091727	AME-0003341	AEP-0000322	AMG-0001480
b0380	ABE-0001307	ABH-0024367		ABR-0076560	BCI-0000335	BAS-0005291	AEA-0000398	ADO-0004855	ACA-0130321	AFS-0000409	AEG-0000357	AFT-0000408	AEF-0000443	ADR-0005127	AEM-0009250	ADY-0000383	ADV-0000302	ADJ-0005693	ADU-0000407	ABQ-0071195	ABT-0086596	BAG-0000359	ADD-0000384	BBX-0004593	BCD-0002679	ADB-0000490	BCB-0004692	BCF-0001224	BCG-0001201	BBV-0004841	BBQ-0004791	BCH-0002362	ADA-0002344	BCC-0003227	BBO-0004523	ABX-0106093	ABS-0084200	AJR-0000448	ABU-0091731	AME-0003342	AEP-0000323	AMG-0001481	ALZ-0003233
b0381	ABE-0001309	ABH-0024368	ADP-0006136	ABR-0076561	BCI-0000336	BAS-0005292	AEA-0000399	ADO-0004856	ACA-0130322	AFS-0000410	AEG-0000358	AFT-0000409	AEF-0000444	ADR-0005128	AEM-0009249	ADY-0000384	ADV-0000303	ADJ-0005694	ADU-0000406	ABQ-0071194	ABT-0086595	BAG-0000360	ADD-0000385	BBX-0004594	BCD-0002678	ADB-0000491	BCB-0004693	BCF-0001226	BCG-0001203	BBV-0004842	BBQ-0004792		ADA-0002343	BCC-0003226	BBO-0004524	ABX-0106094	ABS-0084199	AJR-0000449	ABU-0091733	AME-0003343	AEP-0000324	AMG-0001482	ALZ-0003232			ACV-0290431	AMF-0004472	AMA-0000869	ABF-0016418
b0382	ABE-0001313	ABH-0024369	ADP-0006134	ABR-0076563	BCI-0000337	BAS-0005295	AEA-0000402	ADO-0004859	ACA-0130323	AFS-0000412	AEG-0000359	AFT-0000411	AEF-0000445	ADR-0005131	AEM-0009248	ADY-0000385	ADV-0000304	ADJ-0005695	ADU-0000403	ABQ-0071193	ABT-0086594	BAG-0000361	ADD-0000386	BBX-0004597	BCD-0002675	ADB-0000494	BCB-0004696	BCF-0001239	BCG-0001216	BBV-0004845	BBQ-0004795	BCH-0002358	ADA-0002340	BCC-0003222	BBO-0004527	ABX-0106102	ABS-0084196	AJR-0000453	ABU-0091741	AME-0003346	AEP-0000327	AMG-0001484	ALZ-0003229
b0383	ABE-0001328	ABH-0024370	ADP-0006133	ABR-0076564	BCI-0000338	BAS-0005296	AEA-0000403	ADO-0004860	ACA-0130324	AFS-0000413	AEG-0000360	AFT-0000412	AEF-0000446	ADR-0005132	AEM-0009246	ADY-0000386	ADV-0000305			ABQ-0071192	ABT-0086593	BAG-0000362	ADD-0000387																	AME-0003347	AEP-0000328	AMG-0001485	ALZ-0003228	ACW-0302522	AFI-0001496		AMF-0004281	AMA-0001241	ABF-0020389
b0384	ABE-0001330	ABH-0024371	ADP-0006132	ABR-0076565	BCI-0000339	BAS-0005297	AEA-0000404	ADO-0004861	ACA-0130325	AFS-0000414	AEG-0000361	AFT-0000413	AEF-0000447	ADR-0005133	AEM-0009244	ADY-0000387	ADV-0000306	ADJ-0005697	ADU-0000399	ABQ-0071191	ABT-0086592	BAG-0000363	ADD-0000388	BBX-0004598	BCD-0002674	ADB-0000495	BCB-0004698	BCF-0001240	BCG-0001217	BBV-0004847	BBQ-0004796	BCH-0002357	ADA-0002339	BCC-0003220	BBO-0004529	ABX-0106103	ABS-0084195	AJR-0000455	ABU-0091744	AME-0003348	AEP-0000329			ACW-0298968	AFI-0002651		AMF-0004566	AMA-0000811
b0385	ABE-0001336	ABH-0024372		ABR-0076566	BCI-0000340	BAS-0005298	AEA-0000405	ADO-0004862	ACA-0130326	AFS-0000415	AEG-0000362	AFT-0000414	AEF-0000448	ADR-0005134	AEM-0009243	ADY-0000388	ADV-0000307	ADJ-0005698	ADU-0000396	ABQ-0071289	ABT-0086682	BAG-0000367	ADD-0000389	BBX-0004599		ADB-0000496	BCB-0004699	BCF-0001245	BCG-0001222	BBV-0004848	BBQ-0004797	BCH-0002356	ADA-0002338	BCC-0003219	BBO-0004530	ABX-0106104	ABS-0084194	AJR-0000456	ABU-0091747										ABF-0019499
b0386	ABE-0001338	ABH-0024373	ADP-0006128	ABR-0076567	BCI-0000341	BAS-0005299	AEA-0000406	ADO-0004863	ACA-0130327	AFS-0000416	AEG-0000363	AFT-0000415	AEF-0000449	ADR-0005135	AEM-0009242	ADY-0000389	ADV-0000308	ADJ-0005699	ADU-0000395	ABQ-0071290	ABT-0086683	BAG-0000368	ADD-0000392	BBX-0004600	BCD-0002672	ADB-0000497	BCB-0004700	BCF-0001250	BCG-0001226	BBV-0004849	BBQ-0004798	BCH-0002355	ADA-0002337	BCC-0003218	BBO-0004531	ABX-0106106	ABS-0084193	AJR-0000457	ABU-0091749	AME-0003350	AEP-0000330	AMG-0001487	ALZ-0003227	ACW-0298977	AFI-0002650	ACV-0287596			ABF-0018495
b0387	ABE-0001344	ABH-0024374	ADP-0006127	ABR-0076568	BCI-0000342	BAS-0005300	AEA-0000407	ADO-0004864	ACA-0130328	AFS-0000417	AEG-0000364	AFT-0000416	AEF-0000450	ADR-0005136	AEM-0009241	ADY-0000390	ADV-0000309	ADJ-0005700	ADU-0000394	ABQ-0071291	ABT-0086684	BAG-0000369	ADD-0000393	BBX-0004602	BCD-0002671	ADB-0000498	BCB-0004702	BCF-0001253		BBV-0004851	BBQ-0004800	BCH-0002354	ADA-0002336	BCC-0003217	BBO-0004533	ABX-0106109	ABS-0084192	AJR-0000459	ABU-0091753	AME-0003351	AEP-0000331	AMG-0001488	ALZ-0003225	ACW-0298981	AFI-0002649	ACV-0287595	AMF-0002237	AMA-0002554	ABF-0016747
b0388	ABE-0001353	ABH-0024375	ADP-0006126	ABR-0076569	BCI-0000343	BAS-0005301	AEA-0000408	ADO-0004865	ACA-0130329	AFS-0000418	AEG-0000365	AFT-0000417	AEF-0000451	ADR-0005137	AEM-0009240	ADY-0000391	ADV-0000310	ADJ-0005701	ADU-0000393	ABQ-0071292	ABT-0086685	BAG-0000370	ADD-0000394	BBX-0004603	BCD-0002670	ADB-0000499	BCB-0004703	BCF-0001255	BCG-0001231	BBV-0004852	BBQ-0004801	BCH-0002353	ADA-0002335	BCC-0003216	BBO-0004534	ABX-0106110	ABS-0084191	AJR-0000460	ABU-0091762		AEP-0000333	AMG-0001490	ALZ-0003223	ACW-0298984	AFI-0002647		AMF-0004835	AMA-0002805	ABF-0017534
b0389	ABE-0001355	ABH-0024376	ADP-0006125	ABR-0076570	BCI-0000344	BAS-0005302	AEA-0000410	ADO-0004866	ACA-0130330	AFS-0000419	AEG-0005246	AFT-0000418	AEF-0000452	ADR-0005138	AEM-0009239	ADY-0000392	ADV-0000311	ADJ-0005702	ADU-0000392	ABQ-0071293	ABT-0086686	BAG-0000371	ADD-0000395	BBX-0004604	BCD-0002669	ADB-0000500	BCB-0004704	BCF-0001259	BCG-0001235	BBV-0004853	BBQ-0004802	BCH-0002352	ADA-0002334	BCC-0003215	BBO-0004535	ABX-0106114	ABS-0084190	AJR-0000461	ABU-0091765	AME-0003353	AEP-0000334			ACW-0298988	AFI-0002646	ACV-0287592	AMF-0004832
b0390	ABE-0001357	ABH-0024377	ADP-0006124	ABR-0076572	BCI-0000345	BAS-0005303	AEA-0000411	ADO-0004867	ACA-0130331	AFS-0000420	AEG-0000367	AFT-0000419	AEF-0000454	ADR-0005139	AEM-0009238	ADY-0000393	ADV-0000312	ADJ-0005703	ADU-0000391	ABQ-0071294	ABT-0086687	BAG-0000372	ADD-0000396	BBX-0004605	BCD-0002668	ADB-0000501	BCB-0004705	BCF-0001260	BCG-0001236	BBV-0004854	BBQ-0004803	BCH-0002351	ADA-0002333	BCC-0003214	BBO-0004536	ABX-0106115		AJR-0000462	ABU-0091768	AME-0003354	AEP-0000335	AMG-0001491	ALZ-0003222	ACW-0298998	AFI-0002641
b0391	ABE-0001360	ABH-0024378	ADP-0006123	ABR-0076573	BCI-0000346	BAS-0005304	AEA-0000412	ADO-0004868	ACA-0130332	AFS-0000421	AEG-0000368	AFT-0000420	AEF-0000455		AEM-0009237	ADY-0000394	ADV-0000313	ADJ-0005704	ADU-0000390	ABQ-0071295	ABT-0086688	BAG-0000373	ADD-0000397	BBX-0004606	BCD-0002667	ADB-0000502	BCB-0004706	BCF-0001262	BCG-0001238	BBV-0004855	BBQ-0004804	BCH-0002350	ADA-0002332	BCC-0003213	BBO-0004537	ABX-0106116	ABS-0084188	AJR-0000463	ABU-0091771	AME-0003355	AEP-0000336	AMG-0001492	ALZ-0003221	ACW-0299000	AFI-0002640	ACV-0287591	AMF-0004824	AMA-0002798	ABF-0017535
b0393	ABE-0001366	ABH-0024383	ADP-0006120	ABR-0076576	BCI-0000348	BAS-0005307	AEA-0000415	ADO-0004870	ACA-0130335	AFS-0000423	AEG-0000369	AFT-0000422	AEF-0000457	ADR-0005142	AEM-0009235	ADY-0000396	ADV-0000315	ADJ-0005707	ADU-0000380	ABQ-0071299	ABT-0086691	BAG-0000376	ADD-0000402	BBX-0004607	BCD-0002666	ADB-0000503	BCB-0004707	BCF-0001264	BCG-0001240	BBV-0004856	BBQ-0004805	BCH-0002349	ADA-0002331	BCC-0003212	BBO-0004538	ABX-0106117	ABS-0084187	AJR-0000464	ABU-0091773	AME-0003356	AEP-0000337	AMG-0001493	ALZ-0003220	ACW-0299002	AFI-0002639	ACV-0287590	AMF-0004823	AMA-0002797	ABF-0017538
b0394	ABE-0001372	ABH-0024384	ADP-0006119	ABR-0076577	BCI-0000349	BAS-0005308	AEA-0000416	ADO-0004871	ACA-0130336	AFS-0000424	AEG-0000370	AFT-0000423	AEF-0000458	ADR-0005143	AEM-0009234	ADY-0000397		ADJ-0005708	ADU-0000379	ABQ-0071300	ABT-0086692	BAG-0000377	ADD-0000403	BBX-0004608	BCD-0002665	ADB-0000504	BCB-0004708	BCF-0001266	BCG-0001242	BBV-0004857	BBQ-0004806	BCH-0002348	ADA-0002330	BCC-0003211	BBO-0004539	ABX-0106118	ABS-0084186	AJR-0000466	ABU-0091777	AME-0003357	AEP-0000338	AMG-0001494	ALZ-0003219			ACV-0287589	AMF-0004822	AMA-0002796	ABF-0017539
b0396	ABE-0001378	ABH-0024385	ADP-0006117	ABR-0076578	BCI-0000350	BAS-0005310	AEA-0000417	ADO-0004873	ACA-0130337	AFS-0000425	AEG-0000371	AFT-0000424	AEF-0000459	ADR-0005144	AEM-0009232	ADY-0000398	ADV-0000317	ADJ-0005711		ABQ-0071302	ABT-0255914	BAG-0000378	ADD-0000404	BBX-0004609	BCD-0002664	ADB-0000505	BCB-0004709	BCF-0001270	BCG-0001245	BBV-0004858	BBQ-0004807	BCH-0002347	ADA-0002329	BCC-0003210	BBO-0004540	ABX-0106121		AJR-0000467	ABU-0091779	AME-0000025	AEP-0001865
b0397	ABE-0001381	ABH-0024386	ADP-0006116	ABR-0076579	BCI-0000351	BAS-0005311	AEA-0000418	ADO-0004874	ACA-0130338	AFS-0000426	AEG-0000372	AFT-0000425	AEF-0000460	ADR-0005145	AEM-0009231	ADY-0000399	ADV-0000318	ADJ-0005712	ADU-0000375	ABQ-0071303	ABT-0086694	BAG-0000379	ADD-0000405	BBX-0004610	BCD-0002663	ADB-0000506	BCB-0004710	BCF-0001274	BCG-0001249	BBV-0004859	BBQ-0004808	BCH-0002346	ADA-0002328	BCC-0003209	BBO-0004541	ABX-0106122	ABS-0084184	AJR-0000468	ABU-0091787		AEP-0000339		ALZ-0003218	ACW-0299028	AFI-0002634		AMF-0004818	AMA-0002788	ABF-0017540
b0398	ABE-0001383	ABH-0024387	ADP-0006115	ABR-0076580	BCI-0000352	BAS-0005312	AEA-0000419	ADO-0004875	ACA-0130339	AFS-0000427	AEG-0000373	AFT-0000426	AEF-0000461	ADR-0005146	AEM-0009230	ADY-0000400	ADV-0000319	ADJ-0005713		ABQ-0071304	ABT-0086695	BAG-0000380	ADD-0000406	BBX-0004611	BCD-0002662	ADB-0000507	BCB-0004711	BCF-0001278	BCG-0001253	BBV-0004860	BBQ-0004809	BCH-0002345	ADA-0002327	BCC-0003208	BBO-0004542	ABX-0106125	ABS-0084183	AJR-0000469	ABU-0091789	AME-0003359	AEP-0000340	AMG-0001496	ALZ-0003217	ACW-0299039	AFI-0002633	ACV-0287585	AMF-0004817	AMA-0002787	ABF-0017541
b0399	ABE-0001389	ABH-0024388	ADP-0006113	ABR-0076582	BCI-0000353	BAS-0005314	AEA-0000421	ADO-0004877	ACA-0130340	AFS-0000428	AEG-0000374	AFT-0000428	AEF-0000462	ADR-0005148	AEM-0009229	ADY-0000401	ADV-0000320	ADJ-0005714	ADU-0000371	ABQ-0071305	ABT-0086696	BAG-0000381	ADD-0000407	BBX-0004613	BCD-0002661	ADB-0000508	BCB-0004712	BCF-0001280	BCG-0001255	BBV-0004862	BBQ-0004811	BCH-0002344	ADA-0002326	BCC-0003206	BBO-0004544	ABX-0106126	ABS-0084182	AJR-0000471	ABU-0091797	AME-0003361	AEP-0000341	AMG-0001497	ALZ-0003216	ACW-0299041	AFI-0002632	ACV-0287584	AMF-0004816	AMA-0002786	ABF-0017543
b0400	ABE-0001391	ABH-0024389	ADP-0006112	ABR-0076583	BCI-0000354	BAS-0005315	AEA-0000422	ADO-0004878	ACA-0130341	AFS-0000429	AEG-0000375	AFT-0000429	AEF-0000463	ADR-0005149	AEM-0009227	ADY-0000402	ADV-0000321	ADJ-0005715		ABQ-0071306	ABT-0086697	BAG-0000382	ADD-0000408	BBX-0004614	BCD-0002660	ADB-0000509	BCB-0004713	BCF-0001283	BCG-0001258	BBV-0004863	BBQ-0004812	BCH-0002343	ADA-0002325	BCC-0003204	BBO-0004545	ABX-0106129	ABS-0084181	AJR-0000472	ABU-0091800	AME-0003362	AEP-0000342	AMG-0001498	ALZ-0003215	ACW-0299044	AFI-0002631	ACV-0287583	AMF-0004815	AMA-0002785	ABF-0017544
b0401	ABE-0001394	ABH-0024390	ADP-0006110	ABR-0076585	BCI-0000355	BAS-0005317	AEA-0000424	ADO-0004881	ACA-0130342	AFS-0000431	AEG-0000376	AFT-0000431	AEF-0000464	ADR-0005152	AEM-0009225	ADY-0000403	ADV-0000322	ADJ-0005716	ADU-0000369	ABQ-0071307	ABT-0086698	BAG-0000383	ADD-0000409	BBX-0004616	BCD-0002658	ADB-0000511	BCB-0004715	BCF-0001289	BCG-0001264	BBV-0004865	BBQ-0004814	BCH-0002342	ADA-0002324	BCC-0003202	BBO-0004547	ABX-0106132	ABS-0084180	AJR-0000474	ABU-0091803	AME-0003363	AEP-0000343	AMG-0001500	ALZ-0003214	ACW-0299055	AFI-0002628	ACV-0287579	AMF-0004813	AMA-0002783	ABF-0017549
b0402	ABE-0001398	ABH-0024391	ADP-0006109	ABR-0076586	BCI-0000356	BAS-0005318	AEA-0000425	ADO-0004882	ACA-0130343	AFS-0000432	AEG-0000377	AFT-0000432	AEF-0000465	ADR-0005153	AEM-0009223	ADY-0000404	ADV-0000323	ADJ-0005717	ADU-0000368	ABQ-0071308	ABT-0086699	BAG-0000384	ADD-0000410	BBX-0004617	BCD-0002657	ADB-0000512	BCB-0004716	BCF-0001295	BCG-0001268	BBV-0004866	BBQ-0004815	BCH-0002341	ADA-0002323	BCC-0003201	BBO-0004548	ABX-0106137	ABS-0084178	AJR-0000475	ABU-0091806	AME-0003364	AEP-0000344	AMG-0001501	ALZ-0003213	ACW-0299059	AFI-0002627	ACV-0287578	AMF-0004812	AMA-0002782	ABF-0017550
b0403	ABE-0001402	ABH-0024392	ADP-0006108	ABR-0076587	BCI-0000357	BAS-0005319	AEA-0000426	ADO-0004883	ACA-0130344	AFS-0000433	AEG-0000378	AFT-0000433	AEF-0000466	ADR-0005154	AEM-0009222	ADY-0000405				ABQ-0071309	ABT-0086700	BAG-0000385	ADD-0000411	BBX-0004618	BCD-0002655	ADB-0000513		BCF-0001300	BCG-0001273	BBV-0004867	BBQ-0004816	BCH-0002340	ADA-0002322	BCC-0003200	BBO-0004549	ABX-0106140	ABS-0084177	AJR-0000476	ABU-0091809	AME-0003365	AEP-0000345		ALZ-0003212				AMF-0004809
b0404	ABE-0001404	ABH-0024395	ADP-0006107	ABR-0076588	BCI-0000358	BAS-0005323	AEA-0000427	ADO-0004884	ACA-0130346	AFS-0000434	AEG-0000379	AFT-0000435	AEF-0000467	ADR-0005155	AEM-0009221	ADY-0000406	ADV-0000325	ADJ-0005719	ADU-0000362	ABQ-0071310	ABT-0086701		ADD-0000412	BBX-0004620	BCD-0002653	ADB-0000515	BCB-0004719	BCF-0001304	BCG-0001277	BBV-0004869	BBQ-0004818	BCH-0002338	ADA-0002320	BCC-0003198	BBO-0004551	ABX-0106144	ABS-0084175	AJR-0000478	ABU-0091814	AME-0003367	AEP-0000356		ALZ-0003210	ACW-0299067	AFI-0002625	ACV-0287574	AMF-0004806	AMA-0002779	ABF-0017554
b0405	ABE-0001411	ABH-0024396	ADP-0006106	ABR-0076589	BCI-0000359	BAS-0005324	AEA-0000428	ADO-0004885	ACA-0130347	AFS-0000435	AEG-0000380	AFT-0000436	AEF-0000468	ADR-0005156	AEM-0009220	ADY-0000407	ADV-0000326	ADJ-0005720	ADU-0000361	ABQ-0071311	ABT-0086702	BAG-0000387	ADD-0000413	BBX-0004621	BCD-0002651	ADB-0000516	BCB-0004720	BCF-0001306	BCG-0001279	BBV-0004870	BBQ-0004819	BCH-0002337	ADA-0002319	BCC-0003197	BBO-0004552	ABX-0106145	ABS-0084174	AJR-0000479	ABU-0091816	AME-0003368	AEP-0000357		ALZ-0003209	ACW-0299069	AFI-0002624	ACV-0287573	AMF-0004805	AMA-0002778	ABF-0017555
b0406	ABE-0001413	ABH-0024397	ADP-0006105	ABR-0076590	BCI-0000360	BAS-0005325	AEA-0000429	ADO-0004886	ACA-0130348	AFS-0000436	AEG-0000381	AFT-0000437	AEF-0000469	ADR-0005157	AEM-0009219	ADY-0000408	ADV-0000327	ADJ-0005721	ADU-0000360	ABQ-0071312	ABT-0086703	BAG-0000388	ADD-0000414	BBX-0004622	BCD-0002650	ADB-0000518	BCB-0004721	BCF-0001308	BCG-0001281	BBV-0004871	BBQ-0004821	BCH-0002336	ADA-0002318	BCC-0003195	BBO-0004554	ABX-0106146	ABS-0084173	AJR-0000481	ABU-0091819	AME-0003369	AEP-0000358		ALZ-0003208	ACW-0299080	AFI-0002623	ACV-0290730	AMF-0004804	AMA-0002777	ABF-0017556
b0407	ABE-0001415	ABH-0024398	ADP-0006104	ABR-0076591	BCI-0000361	BAS-0005326	AEA-0000430	ADO-0004887	ACA-0130349	AFS-0000437	AEG-0000382	AFT-0000438	AEF-0000470	ADR-0005158	AEM-0009218	ADY-0000409	ADV-0000328	ADJ-0005722	ADU-0000359	ABQ-0071313	ABT-0086704	BAG-0000389	ADD-0000415	BBX-0004623	BCD-0002649	ADB-0000519	BCB-0004722	BCF-0001310	BCG-0001283	BBV-0004872	BBQ-0004822	BCH-0002335	ADA-0002317	BCC-0003194	BBO-0004555	ABX-0106148	ABS-0084172	AJR-0000482	ABU-0091822	AME-0003370	AEP-0000359		ALZ-0003207	ACW-0299082	AFI-0002622	ACV-0290731	AMF-0004803	AMA-0002776	ABF-0017557
b0408	ABE-0001417	ABH-0024399	ADP-0006103	ABR-0076592	BCI-0000362	BAS-0005327	AEA-0000431	ADO-0004888	ACA-0130350	AFS-0000438	AEG-0000383	AFT-0000439	AEF-0000471	ADR-0005159	AEM-0009217	ADY-0000410	ADV-0000329	ADJ-0005723	ADU-0000358	ABQ-0071314	ABT-0086705	BAG-0000390	ADD-0000416	BBX-0004624	BCD-0002648	ADB-0000520	BCB-0004723	BCF-0001313	BCG-0001286	BBV-0004873	BBQ-0004823	BCH-0002334	ADA-0002316	BCC-0003193	BBO-0004556	ABX-0106149	ABS-0084171	AJR-0000483	ABU-0091825	AME-0003371	AEP-0000360		ALZ-0003206	ACW-0299085	AFI-0002621	ACV-0290732	AMF-0004802	AMA-0002775	ABF-0017558
b0409	ABE-0001419	ABH-0024400	ADP-0006102	ABR-0076593	BCI-0000363	BAS-0005328	AEA-0000432	ADO-0004889	ACA-0130351	AFS-0000439	AEG-0000384	AFT-0000440	AEF-0000472	ADR-0005160	AEM-0009216	ADY-0000411	ADV-0000330	ADJ-0005724	ADU-0000357	ABQ-0071315	ABT-0086706	BAG-0000391	ADD-0000417	BBX-0004625	BCD-0002647	ADB-0000521	BCB-0004724	BCF-0001319	BCG-0001292	BBV-0004874	BBQ-0004824	BCH-0002333	ADA-0002315	BCC-0003192	BBO-0004557	ABX-0106151	ABS-0084170	AJR-0000484	ABU-0091828	AME-0003372	AEP-0000361		ALZ-0003205	ACW-0299091	AFI-0002620	ACV-0290733	AMF-0004801	AMA-0002774	ABF-0017559
b0410	ABE-0001422	ABH-0024404	ADP-0006101	ABR-0076594	BCI-0000364	BAS-0005331	AEA-0000433	ADO-0004890	ACA-0130354	AFS-0000440	AEG-0000385	AFT-0000443	AEF-0000473	ADR-0005161	AEM-0009215	ADY-0000412	ADV-0000331	ADJ-0005725	ADU-0000356	ABQ-0071316	ABT-0086707	BAG-0000392	ADD-0000418	BBX-0004627	BCD-0002646	ADB-0000524	BCB-0004727	BCF-0001327	BCG-0001300	BBV-0004877	BBQ-0004827	BCH-0002330	ADA-0002312	BCC-0003189	BBO-0004559	ABX-0106154	ABS-0084167	AJR-0000487	ABU-0091835	AME-0004610	AEP-0001204		ALZ-0004196				AMF-0004459	AMA-0001868
b0411	ABE-0001425	ABH-0024405	ADP-0006100	ABR-0076595	BCI-0000365	BAS-0005332	AEA-0000434	ADO-0004892	ACA-0130355	AFS-0000442	AEG-0000386	AFT-0000444	AEF-0000474	ADR-0005163	AEM-0009213	ADY-0000413	ADV-0000332	ADJ-0005728	ADU-0000355	ABQ-0071318	ABT-0086708	BAG-0000393	ADD-0000419	BBX-0004629	BCD-0002645	ADB-0000526	BCB-0004729	BCF-0001330	BCG-0001303	BBV-0004879	BBQ-0004829	BCH-0002327	ADA-0002310	BCC-0003185	BBO-0004561	ABX-0106157	ABS-0084165	AJR-0000490	ABU-0091838	AME-0003375	AEP-0000364		ALZ-0003202	ACW-0304303	AFI-0000988	ACV-0289027	AMF-0003720	AMA-0000956	ABF-0017979
b0412	ABE-0001433	ABH-0024406	ADP-0006099	ABR-0076596	BCI-0000366	BAS-0005333	AEA-0000435	ADO-0004893	ACA-0130356	AFS-0000443	AEG-0000387		AEF-0000475	ADR-0005164	AEM-0009211	ADY-0000414	ADV-0000333	ADJ-0005729	ADU-0000354	ABQ-0071319	ABT-0086709	BAG-0000394	ADD-0000420	BBX-0004630	BCD-0002641	ADB-0000527	BCB-0004730	BCF-0001333	BCG-0001306	BBV-0004881	BBQ-0004830	BCH-0002326	ADA-0002309	BCC-0003184	BBO-0004563	ABX-0106158	ABS-0084164	AJR-0000491	ABU-0091848	AME-0003376	AEP-0000365		ALZ-0003201						ABF-0017560
b0413	ABE-0001437	ABH-0024407	ADP-0006098	ABR-0076597	BCI-0000367	BAS-0005334	AEA-0000436	ADO-0004894	ACA-0130357	AFS-0000444	AEG-0000388	AFT-0000448	AEF-0000476	ADR-0005165	AEM-0009210	ADY-0000415	ADV-0000334	ADJ-0005730	ADU-0000353	ABQ-0071320	ABT-0086710	BAG-0000395	ADD-0000421	BBX-0004632	BCD-0002640	ADB-0000528	BCB-0004732	BCF-0001336	BCG-0001309	BBV-0004883	BBQ-0004832	BCH-0002325	ADA-0002308	BCC-0003182	BBO-0004565		ABS-0084163	AJR-0000493	ABU-0091852		AEP-0000366		ALZ-0003199	ACW-0299101	AFI-0002617	ACV-0290736	AMF-0004799		ABF-0017562
b0414	ABE-0001441	ABH-0024408	ADP-0006097	ABR-0076598	BCI-0000368	BAS-0005335	AEA-0000437	ADO-0004895	ACA-0130358	AFS-0000445	AEG-0000389	AFT-0000449	AEF-0000477	ADR-0005166	AEM-0009209	ADY-0000416	ADV-0000335	ADJ-0005731	ADU-0000352	ABQ-0071321	ABT-0086711	BAG-0000396	ADD-0000422	BBX-0004633	BCD-0002639	ADB-0000529	BCB-0004733	BCF-0001338	BCG-0001311	BBV-0004884	BBQ-0004833	BCH-0002324	ADA-0002307	BCC-0003181	BBO-0004566	ABX-0106161	ABS-0084162	AJR-0000494	ABU-0091855	AME-0003378	AEP-0000367		ALZ-0003198	ACW-0299104	AFI-0002616	ACV-0290737	AMF-0004798	AMA-0002771	ABF-0017563
b0415	ABE-0001444	ABH-0024409	ADP-0006096	ABR-0076599	BCI-0000369	BAS-0005336	AEA-0000438	ADO-0004896	ACA-0130359	AFS-0000446	AEG-0000390	AFT-0000450	AEF-0000478	ADR-0005167	AEM-0009208	ADY-0000417	ADV-0000336	ADJ-0005732	ADU-0000351	ABQ-0071322	ABT-0086712	BAG-0000397	ADD-0000423	BBX-0004634	BCD-0002638	ADB-0000530	BCB-0004734	BCF-0001342	BCG-0001315	BBV-0004885	BBQ-0004834	BCH-0002323	ADA-0002306	BCC-0003180	BBO-0004567	ABX-0106165	ABS-0084161	AJR-0000495	ABU-0091858	AME-0003379	AEP-0000368		ALZ-0003197	ACW-0299108	AFI-0002615	ACV-0290738	AMF-0004797	AMA-0002770	ABF-0017564
b0416	ABE-0001447	ABH-0024410	ADP-0006095	ABR-0076601	BCI-0000370	BAS-0005337	AEA-0000440	ADO-0004897	ACA-0130360	AFS-0000447	AEG-0005226	AFT-0000451	AEF-0000479	ADR-0005168	AEM-0009207	ADY-0000418	ADV-0000337	ADJ-0005733	ADU-0000350	ABQ-0071323	ABT-0086713	BAG-0000398	ADD-0000424	BBX-0004635	BCD-0002637	ADB-0000531	BCB-0004735	BCF-0001344	BCG-0001317	BBV-0004886	BBQ-0004835	BCH-0002322	ADA-0002305	BCC-0003179	BBO-0004568	ABX-0106167	ABS-0084160	AJR-0000496	ABU-0091861	AME-0003380	AEP-0000369		ALZ-0003196	ACW-0299110	AFI-0002614	ACV-0290739		AMA-0002769	ABF-0017565
b0417	ABE-0001452	ABH-0024411	ADP-0006094	ABR-0076602	BCI-0000371	BAS-0005338	AEA-0000441	ADO-0004898	ACA-0130361	AFS-0000448	AEG-0000392	AFT-0000452	AEF-0000480	ADR-0005169	AEM-0009206	ADY-0000419	ADV-0000338	ADJ-0005734	ADU-0000349	ABQ-0071324	ABT-0086714	BAG-0000399	ADD-0000425	BBX-0004636	BCD-0002636	ADB-0000532	BCB-0004736	BCF-0001346	BCG-0001319	BBV-0004887	BBQ-0004836	BCH-0002321	ADA-0002304	BCC-0003178	BBO-0004569	ABX-0106169	ABS-0084159	AJR-0000497	ABU-0091864	AME-0003381	AEP-0000370		ALZ-0003195	ACW-0299112	AFI-0002613	ACV-0290740	AMF-0004794	AMA-0002768	ABF-0017566
b0418	ABE-0001454	ABH-0024412	ADP-0006093	ABR-0076603	BCI-0000372	BAS-0005339	AEA-0000442	ADO-0004899	ACA-0130362	AFS-0000449	AEG-0000393	AFT-0000453	AEF-0000481	ADR-0005170	AEM-0009204	ADY-0000420	ADV-0000339	ADJ-0005735	ADU-0000348	ABQ-0071325	ABT-0086715	BAG-0000400	ADD-0000426	BBX-0004637	BCD-0002635	ADB-0000533	BCB-0004737	BCF-0001348	BCG-0001321	BBV-0004888	BBQ-0004837	BCH-0002320	ADA-0002303	BCC-0003177	BBO-0004570	ABX-0106171	ABS-0084158	AJR-0000498	ABU-0091867		AEP-0000371			ACW-0299114	AFI-0002612	ACV-0290741	AMF-0004793	AMA-0002767	ABF-0017567
b0419	ABE-0001457	ABH-0024415	ADP-0006092	ABR-0076604	BCI-0000373	BAS-0005341	AEA-0000443	ADO-0004900	ACA-0130364	AFS-0000450	AEG-0000394	AFT-0000454	AEF-0000482	ADR-0005171	AEM-0009203	ADY-0000421	ADV-0000340	ADJ-0005736	ADU-0000341	ABQ-0071327	ABT-0086716	BAG-0000401	ADD-0000427	BBX-0004638		ADB-0000535	BCB-0004738	BCF-0001351	BCG-0001325	BBV-0004889	BBQ-0004838	BCH-0002319	ADA-0002302	BCC-0003176	BBO-0004571	ABX-0106172	ABS-0084157	AJR-0000500	ABU-0091869	AME-0003382	AEP-0000372		ALZ-0003194	ACW-0302894	AFI-0001366		AMF-0004792	AMA-0002766	ABF-0018819
b0420	ABE-0001461	ABH-0024416	ADP-0006091	ABR-0076605	BCI-0000374	BAS-0005342	AEA-0000444	ADO-0004901	ACA-0130365	AFS-0000451	AEG-0000395	AFT-0000455	AEF-0000483	ADR-0005172	AEM-0009202	ADY-0000422	ADV-0000341	ADJ-0005737	ADU-0000340	ABQ-0071328	ABT-0086717	BAG-0000402	ADD-0000428	BBX-0004639	BCD-0002634	ADB-0000536	BCB-0004739	BCF-0001353	BCG-0001327	BBV-0004890	BBQ-0004839	BCH-0002318	ADA-0002301	BCC-0003175	BBO-0004572	ABX-0106173	ABS-0084156	AJR-0000501	ABU-0091871	AME-0003383	AEP-0000373		ALZ-0003193	ACW-0299118	AFI-0002611	ACV-0290747	AMF-0004791	AMA-0002765	ABF-0017570
b0421	ABE-0001463	ABH-0024417	ADP-0006090	ABR-0076606	BCI-0000375	BAS-0005343	AEA-0000445	ADO-0004902	ACA-0130366	AFS-0000452	AEG-0000396	AFT-0000456	AEF-0000484	ADR-0005173	AEM-0009201	ADY-0000423	ADV-0000342	ADJ-0005738	ADU-0000339	ABQ-0071329	ABT-0086718	BAG-0000403	ADD-0000429	BBX-0004640	BCD-0002633	ADB-0000537	BCB-0004740	BCF-0001358	BCG-0001332	BBV-0004891	BBQ-0004840	BCH-0002317	ADA-0002300	BCC-0003174	BBO-0004573	ABX-0106176	ABS-0084155	AJR-0000502	ABU-0091873	AME-0003384	AEP-0000374		ALZ-0003192	ACW-0299123	AFI-0002610	ACV-0290748	AMF-0004790	AMA-0002764	ABF-0017571
b0422	ABE-0001466	ABH-0024418	ADP-0006089	ABR-0076607	BCI-0000376	BAS-0005344	AEA-0000446	ADO-0004903	ACA-0130367	AFS-0000453	AEG-0005576	AFT-0000457	AEF-0000485	ADR-0005174	AEM-0009200	ADY-0000424	ADV-0000343	ADJ-0005739	ADU-0000338	ABQ-0071330	ABT-0086719	BAG-0000404	ADD-0000430	BBX-0004641	BCD-0002632	ADB-0000538	BCB-0004741	BCF-0001363	BCG-0001337	BBV-0004892	BBQ-0004841	BCH-0002316	ADA-0002299	BCC-0003173	BBO-0004574	ABX-0106181	ABS-0084154	AJR-0000503	ABU-0091875	AME-0003385	AEP-0000375		ALZ-0003191	ACW-0299129	AFI-0002609	ACV-0290749	AMF-0004789	AMA-0002763	ABF-0017572
b0423	ABE-0001470	ABH-0024419	ADP-0006088	ABR-0076608	BCI-0000377	BAS-0005346	AEA-0000447	ADO-0004905	ACA-0130368	AFS-0000454	AEG-0000397	AFT-0000458		ADR-0005176	AEM-0009199	ADY-0000425	ADV-0000344	ADJ-0005741	ADU-0000337	ABQ-0071331	ABT-0086720	BAG-0000405	ADD-0000431	BBX-0004642	BCD-0002631	ADB-0000539	BCB-0004742	BCF-0001365	BCG-0001339	BBV-0004893	BBQ-0004842	BCH-0002315	ADA-0002298	BCC-0003172	BBO-0004575	ABX-0106182	ABS-0084153	AJR-0000504	ABU-0091878	AME-0003386	AEP-0000376		ALZ-0003190	ACW-0299132	AFI-0002608	ACV-0290750	AMF-0004788	AMA-0002762	ABF-0017574
b0424	ABE-0001472	ABH-0024420	ADP-0006087	ABR-0076609	BCI-0000378	BAS-0005347	AEA-0000448	ADO-0004906	ACA-0130369	AFS-0000455	AEG-0000398	AFT-0000459	AEF-0000488	ADR-0005177	AEM-0009198	ADY-0000426	ADV-0000345	ADJ-0005742	ADU-0000336	ABQ-0071332	ABT-0086721	BAG-0000406	ADD-0000432	BBX-0004650	BCD-0002630	ADB-0000549	BCB-0004750	BCF-0001392	BCG-0001365	BBV-0004901	BBQ-0004850	BCH-0002307	ADA-0002290		BBO-0004583	ABX-0106200	ABS-0084145	AJR-0000513	ABU-0091899	AME-0003387	AEP-0000378		ALZ-0003189	ACW-0299136	AFI-0002607	ACV-0290751	AMF-0004787	AMA-0002761	ABF-0017576
b0425	ABE-0001474	ABH-0024421	ADP-0006086	ABR-0076610	BCI-0000379	BAS-0005348	AEA-0000449	ADO-0004907	ACA-0130370	AFS-0000456	AEG-0000399	AFT-0000460	AEF-0000489	ADR-0005178	AEM-0009197	ADY-0000427	ADV-0000346	ADJ-0005743	ADU-0000335	ABQ-0071333	ABT-0086722	BAG-0000407	ADD-0000433	BBX-0004651	BCD-0002629	ADB-0000550	BCB-0004751	BCF-0001394	BCG-0001367	BBV-0004902	BBQ-0004851	BCH-0002306	ADA-0002289	BCC-0003162	BBO-0004584	ABX-0106202	ABS-0084144	AJR-0000514	ABU-0091901	AME-0003388	AEP-0000379		ALZ-0003188	ACW-0299138	AFI-0002606	ACV-0290752	AMF-0004786	AMA-0002760	ABF-0017577
b0426	ABE-0001478	ABH-0024422	ADP-0006085	ABR-0076611	BCI-0000380	BAS-0005349	AEA-0000450	ADO-0004908	ACA-0130371	AFS-0000457	AEG-0000400	AFT-0000461	AEF-0000490	ADR-0005179	AEM-0009196	ADY-0000428	ADV-0000347	ADJ-0005744	ADU-0000334	ABQ-0071334	ABT-0086723	BAG-0000408	ADD-0000434	BBX-0004652	BCD-0002628	ADB-0000551	BCB-0004752	BCF-0001397	BCG-0001370	BBV-0004903	BBQ-0004852	BCH-0002305	ADA-0002288	BCC-0003161	BBO-0004585	ABX-0106203	ABS-0084143	AJR-0000515	ABU-0091904	AME-0003389	AEP-0000380		ALZ-0003187	ACW-0299141	AFI-0002605	ACV-0290753	AMF-0004785	AMA-0002759	ABF-0017578
b0427	ABE-0001481	ABH-0024423	ADP-0006084	ABR-0076612	BCI-0000381	BAS-0005350	AEA-0000451	ADO-0004909	ACA-0130372	AFS-0000458	AEG-0000401	AFT-0000462	AEF-0000491	ADR-0005180	AEM-0009195	ADY-0000429	ADV-0000348	ADJ-0005745	ADU-0000333			BAG-0000411	ADD-0000435	BBX-0004653	BCD-0002626	ADB-0000553	BCB-0004753	BCF-0001399	BCG-0001372	BBV-0004904	BBQ-0004853	BCH-0002304	ADA-0002287	BCC-0003160	BBO-0004586	ABX-0106204	ABS-0084142	AJR-0000516	ABU-0091905	AME-0003390	AEP-0000381		ALZ-0003186	ACW-0299144	AFI-0002604	ACV-0290754	AMF-0004784	AMA-0002758	ABF-0046953
b0428	ABE-0001484	ABH-0024424	ADP-0006083	ABR-0076613	BCI-0000382	BAS-0005351	AEA-0000452	ADO-0004913	ACA-0130373	AFS-0000462	AEG-0000402	AFT-0000467	AEF-0000492	ADR-0005184	AEM-0009194	ADY-0000430	ADV-0000349	ADJ-0005746		ABQ-0071342	ABT-0086729		ADD-0000444	BBX-0004656	BCD-0002623	ADB-0000557	BCB-0004756	BCF-0001414	BCG-0001389	BBV-0004907	BBQ-0004856	BCH-0002300	ADA-0002283	BCC-0003156	BBO-0004587	ABX-0106211	ABS-0084136	AJR-0000520	ABU-0091914	AME-0003391	AEP-0000391		ALZ-0003185	ACW-0299147	AFI-0002603	ACV-0290755	AMF-0004783	AMA-0002757	ABF-0017589
b0429	ABE-0001487	ABH-0024425	ADP-0006082	ABR-0076614	BCI-0000383	BAS-0005352	AEA-0000453	ADO-0004914	ACA-0130374	AFS-0000463	AEG-0000403	AFT-0000468	AEF-0000493	ADR-0005185	AEM-0009193	ADY-0000431	ADV-0000350	ADJ-0005747		ABQ-0071343	ABT-0086730	BAG-0000417	ADD-0000445	BBX-0004657	BCD-0002622	ADB-0000558	BCB-0004757	BCF-0001420	BCG-0001395	BBV-0004908	BBQ-0004857	BCH-0002299	ADA-0002282	BCC-0003155	BBO-0004588	ABX-0106215	ABS-0084135	AJR-0000521	ABU-0091917	AME-0003392	AEP-0000392		ALZ-0003184	ACW-0299151	AFI-0002602	ACV-0290756	AMF-0004782	AMA-0002756	ABF-0017590
b0430	ABE-0001491	ABH-0024426	ADP-0006081	ABR-0076615	BCI-0000384	BAS-0005353	AEA-0000455	ADO-0004915	ACA-0130375	AFS-0000464	AEG-0000404	AFT-0000469	AEF-0000494	ADR-0005186	AEM-0009192	ADY-0000432	ADV-0000351	ADJ-0005748		ABQ-0071344	ABT-0086731	BAG-0000418	ADD-0000446	BBX-0004658	BCD-0002621	ADB-0000559	BCB-0004758	BCF-0001423	BCG-0001398	BBV-0004909	BBQ-0004858	BCH-0002298	ADA-0002281	BCC-0003154	BBO-0004589	ABX-0106216	ABS-0084134	AJR-0000522	ABU-0091919	AME-0003393	AEP-0000393		ALZ-0003183	ACW-0299154	AFI-0002601	ACV-0290757	AMF-0004781	AMA-0002755	ABF-0017592
b0431	ABE-0001493	ABH-0024427	ADP-0006080	ABR-0076616	BCI-0000385	BAS-0005354	AEA-0000456	ADO-0004916	ACA-0130376	AFS-0000465	AEG-0000405	AFT-0000470	AEF-0000495	ADR-0005187	AEM-0009191	ADY-0000433	ADV-0000352	ADJ-0005749		ABQ-0071345	ABT-0086732		ADD-0000447	BBX-0004659	BCD-0002620	ADB-0000560	BCB-0004759	BCF-0001426	BCG-0001401	BBV-0004910	BBQ-0004859	BCH-0002297	ADA-0002280	BCC-0003153	BBO-0004590	ABX-0106218	ABS-0084133	AJR-0000523	ABU-0091922	AME-0003394	AEP-0000394		ALZ-0003182	ACW-0299157	AFI-0002600	ACV-0290758	AMF-0004780	AMA-0002754	ABF-0017593
b0432	ABE-0001495	ABH-0024428	ADP-0006079	ABR-0076617	BCI-0000386	BAS-0005355	AEA-0000457	ADO-0004917	ACA-0130377	AFS-0000466	AEG-0000406	AFT-0000471	AEF-0000496	ADR-0005188	AEM-0009189	ADY-0000434	ADV-0000353	ADJ-0005750		ABQ-0071346			ADD-0000448	BBX-0004660	BCD-0002619	ADB-0000561	BCB-0004760	BCF-0001431	BCG-0001405	BBV-0004911	BBQ-0004860	BCH-0002296	ADA-0002279	BCC-0003152	BBO-0004591	ABX-0106221	ABS-0084132	AJR-0000524	ABU-0091926	AME-0003395	AEP-0000395		ALZ-0003181	ACW-0299161	AFI-0002599	ACV-0290759	AMF-0004779	AMA-0002753	ABF-0017594
b0433	ABE-0001501	ABH-0024429	ADP-0006078	ABR-0076618	BCI-0000387	BAS-0005356	AEA-0000458	ADO-0004918	ACA-0130378	AFS-0000467	AEG-0000407	AFT-0000473	AEF-0000497	ADR-0005189	AEM-0009187	ADY-0000435	ADV-0000354	ADJ-0005751	ADU-0000329	ABQ-0071353	ABT-0086735	BAG-0000427	ADD-0000449	BBX-0004662	BCD-0002617	ADB-0000562	BCB-0004762	BCF-0001437	BCG-0001411	BBV-0004913	BBQ-0004862	BCH-0002295	ADA-0002278	BCC-0003150	BBO-0004593	ABX-0106222	ABS-0084131	AJR-0000525	ABU-0091932	AME-0003396	AEP-0000397		ALZ-0003176	ACW-0299167	AFI-0002598	ACV-0290760	AMF-0004778	AMA-0002752	ABF-0017597
b0434	ABE-0001504	ABH-0024430	ADP-0006077	ABR-0076620	BCI-0000388	BAS-0005357	AEA-0000459	ADO-0004919	ACA-0130379	AFS-0000468	AEG-0000408	AFT-0000474	AEF-0000498	ADR-0005190	AEM-0009185	ADY-0000436	ADV-0000355	ADJ-0005752	ADU-0000328	ABQ-0071354	ABT-0086736	BAG-0000428	ADD-0000450		BCD-0002616	ADB-0000563		BCF-0001441	BCG-0001415			BCH-0002294	ADA-0002277	BCC-0003149		ABX-0106223	ABS-0084130	AJR-0000526	ABU-0091935	AME-0003397	AEP-0000398		ALZ-0003175	ACW-0299171	AFI-0002597	ACV-0290761	AMF-0004777	AMA-0002751	ABF-0017598
b0435	ABE-0001508	ABH-0024431	ADP-0006076	ABR-0076622	BCI-0000389	BAS-0005359	AEA-0000461	ADO-0004920	ACA-0130380	AFS-0000469	AEG-0000409	AFT-0000476	AEF-0000499	ADR-0005192	AEM-0009184	ADY-0000437	ADV-0000356	ADJ-0005753	ADU-0000327	ABQ-0071355	ABT-0086737	BAG-0004736	ADD-0000451	BBX-0004664	BCD-0002615	ADB-0000564	BCB-0004764	BCF-0001444	BCG-0001418	BBV-0004915	BBQ-0004865	BCH-0002293	ADA-0002276	BCC-0003147	BBO-0004595	ABX-0106225	ABS-0084129	AJR-0000528	ABU-0091939	AME-0003398	AEP-0000399		ALZ-0003174	ACW-0299175	AFI-0002596	ACV-0290762	AMF-0004776		ABF-0020522
b0436	ABE-0001511	ABH-0024432	ADP-0006074	ABR-0076625	BCI-0000390	BAS-0005361	AEA-0005363	ADO-0004922	ACA-0130381	AFS-0000471	AEG-0000410	AFT-0000478	AEF-0000501	ADR-0005194	AEM-0009182	ADY-0000438	ADV-0000357	ADJ-0005755	ADU-0000325	ABQ-0071356	ABT-0086739	BAG-0000429	ADD-0000452	BBX-0004665	BCD-0002614	ADB-0000565	BCB-0004765	BCF-0001446	BCG-0001420	BBV-0004916	BBQ-0004866	BCH-0002292	ADA-0002275	BCC-0003145	BBO-0004596	ABX-0106227	ABS-0084128	AJR-0000530	ABU-0091942	AME-0003399	AEP-0000400		ALZ-0003173	ACW-0299177	AFI-0002595	ACV-0290763	AMF-0004775	AMA-0002750	ABF-0020523
b0437	ABE-0001515	ABH-0024433	ADP-0006073	ABR-0076627	BCI-0000391		AEA-0000466	ADO-0004923	ACA-0130382	AFS-0000472	AEG-0000411	AFT-0000479	AEF-0000502	ADR-0005195	AEM-0009181	ADY-0000439	ADV-0000358	ADJ-0005756	ADU-0000324	ABQ-0071357	ABT-0086740	BAG-0000430	ADD-0000453	BBX-0004666	BCD-0002613	ADB-0000566	BCB-0004766	BCF-0001450	BCG-0001424	BBV-0004917	BBQ-0004867	BCH-0002291	ADA-0002274	BCC-0003144	BBO-0004597	ABX-0106228	ABS-0084127	AJR-0000531	ABU-0091945	AME-0003400	AEP-0000401		ALZ-0003172	ACW-0299181	AFI-0002593	ACV-0290764	AMF-0004774	AMA-0002749	ABF-0019560
b0438	ABE-0001517	ABH-0024434	ADP-0006072	ABR-0076628	BCI-0000392	BAS-0005363	AEA-0000467	ADO-0004924	ACA-0130383	AFS-0000473	AEG-0000412	AFT-0000480	AEF-0000503	ADR-0005196	AEM-0009180	ADY-0000440	ADV-0000359	ADJ-0005757	ADU-0000323	ABQ-0071358	ABT-0086741	BAG-0000431	ADD-0000454	BBX-0004667	BCD-0002612	ADB-0000567	BCB-0004767	BCF-0001454	BCG-0001428	BBV-0004918	BBQ-0004868	BCH-0002290	ADA-0002273	BCC-0003141	BBO-0004598	ABX-0106232	ABS-0084126	AJR-0000533	ABU-0091948	AME-0003401	AEP-0000402		ALZ-0003171			ACV-0290765	AMF-0004773	AMA-0002748	ABF-0019559
b0439	ABE-0001521	ABH-0024435	ADP-0006071	ABR-0076629	BCI-0000393	BAS-0005364	AEA-0000468	ADO-0004925	ACA-0130384	AFS-0000474	AEG-0000413	AFT-0000481	AEF-0000504	ADR-0005197	AEM-0009179	ADY-0000441	ADV-0000360	ADJ-0005758	ADU-0000322	ABQ-0071359	ABT-0086742	BAG-0000432	ADD-0000455	BBX-0004668	BCD-0002609	ADB-0000568	BCB-0004768	BCF-0001458	BCG-0001432	BBV-0004919	BBQ-0004869	BCH-0002289	ADA-0002272	BCC-0003140	BBO-0004599	ABX-0106235	ABS-0084125	AJR-0000534	ABU-0091951	AME-0003402	AEP-0000403	AMG-0001503	ALZ-0003170	ACW-0299200	AFI-0002589	ACV-0290766	AMF-0004772	AMA-0002747	ABF-0046547
b0440	ABE-0001527	ABH-0024436	ADP-0006070	ABR-0076630	BCI-0000394	BAS-0005365	AEA-0000469	ADO-0004926	ACA-0130385	AFS-0000475	AEG-0000414	AFT-0000482	AEF-0000505	ADR-0005198	AEM-0009178	ADY-0000442	ADV-0000361	ADJ-0005759	ADU-0000321	ABQ-0071360	ABT-0086743	BAG-0000433	ADD-0000456	BBX-0004669	BCD-0002607	ADB-0000569	BCB-0004769	BCF-0001466	BCG-0001439	BBV-0004920	BBQ-0004870	BCH-0002288	ADA-0002271	BCC-0003139	BBO-0004600	ABX-0106240	ABS-0084124	AJR-0000535	ABU-0091956	AME-0003403	AEP-0000404	AMG-0001504	ALZ-0003169	ACW-0299207	AFI-0002588	ACV-0290767	AMF-0004771	AMA-0002746	ABF-0019556
b0441	ABE-0001531	ABH-0024437	ADP-0006069	ABR-0076631	BCI-0000395	BAS-0005366	AEA-0000470	ADO-0004927	ACA-0130386	AFS-0000476	AEG-0000415	AFT-0000483	AEF-0000506	ADR-0005199	AEM-0009177	ADY-0000443	ADV-0000362	ADJ-0005760	ADU-0000320	ABQ-0071361	ABT-0086744	BAG-0000434	ADD-0000457	BBX-0004670	BCD-0002606	ADB-0000570	BCB-0004770	BCF-0001469	BCG-0001442	BBV-0004921	BBQ-0004871	BCH-0002287	ADA-0002270	BCC-0003138	BBO-0004601	ABX-0106243	ABS-0084123	AJR-0000536	ABU-0091959	AME-0003404	AEP-0000405	AMG-0001505	ALZ-0003168	ACW-0299210	AFI-0002587	ACV-0290768	AMF-0004770	AMA-0002745	ABF-0019555
b0442	ABE-0001534	ABH-0024438	ADP-0006068	ABR-0076632	BCI-0000396	BAS-0005367	AEA-0000471	ADO-0004928	ACA-0130387	AFS-0000477	AEG-0000416	AFT-0000484	AEF-0000507	ADR-0005200	AEM-0009175	ADY-0000444	ADV-0000363	ADJ-0005761	ADU-0000319	ABQ-0071362	ABT-0086745	BAG-0000435	ADD-0000466	BBX-0004671	BCD-0002605	ADB-0000571	BCB-0004771	BCF-0001473	BCG-0001446	BBV-0004922	BBQ-0004872	BCH-0002286	ADA-0002269	BCC-0003137	BBO-0004602	ABX-0106246	ABS-0084122	AJR-0000538	ABU-0091962	AME-0003405	AEP-0000406			ACW-0299214	AFI-0002586		AMF-0004769	AMA-0002744	ABF-0019554
b0443	ABE-0001537	ABH-0024439	ADP-0006067	ABR-0076633	BCI-0000397	BAS-0005368	AEA-0000472	ADO-0004929	ACA-0130388	AFS-0000478	AEG-0000417	AFT-0000485	AEF-0000508	ADR-0005201	AEM-0009174	ADY-0000445	ADV-0000364	ADJ-0005762	ADU-0000315	ABQ-0071363	ABT-0086746	BAG-0000436	ADD-0000467	BBX-0004672	BCD-0002604	ADB-0000572	BCB-0004772	BCF-0001475		BBV-0004923	BBQ-0004873	BCH-0002285	ADA-0002268	BCC-0003136	BBO-0004603	ABX-0106247	ABS-0084121	AJR-0000539	ABU-0091965	AME-0003406	AEP-0000407	AMG-0001507	ALZ-0003166	ACW-0299217	AFI-0002585	ACV-0290770	AMF-0004768	AMA-0002743
b0444	ABE-0001539	ABH-0024440	ADP-0006066	ABR-0076634	BCI-0000398	BAS-0005369	AEA-0000473	ADO-0004930	ACA-0130389	AFS-0000479	AEG-0000418	AFT-0000486	AEF-0000509	ADR-0005202	AEM-0009173	ADY-0000446	ADV-0000365	ADJ-0005763	ADU-0000314	ABQ-0071364	ABT-0086747	BAG-0000437	ADD-0000468	BBX-0004673	BCD-0002603	ADB-0000573	BCB-0004773	BCF-0001477	BCG-0001450	BBV-0004924	BBQ-0004874	BCH-0002284	ADA-0002267	BCC-0003134	BBO-0004604	ABX-0106248	ABS-0084120	AJR-0000540	ABU-0091967	AME-0003407	AEP-0000408	AMG-0001510	ALZ-0003165	ACW-0299219	AFI-0002584	ACV-0290771	AMF-0004767	AMA-0002742	ABF-0019552
b0445	ABE-0001542	ABH-0024441	ADP-0006065	ABR-0076635	BCI-0000399	BAS-0005370	AEA-0000474	ADO-0004931	ACA-0130390	AFS-0000480	AEG-0000419	AFT-0000487	AEF-0000510	ADR-0005203	AEM-0009172	ADY-0000447	ADV-0000366	ADJ-0005764	ADU-0000313		ABT-0086748	BAG-0000438	ADD-0000469	BBX-0004674	BCD-0002602	ADB-0000574		BCF-0001479	BCG-0001452	BBV-0004925	BBQ-0004875	BCH-0002283	ADA-0002266	BCC-0003133	BBO-0004605	ABX-0106250	ABS-0084119	AJR-0000541	ABU-0091970	AME-0003408	AEP-0000409	AMG-0001511	ALZ-0003164				AMF-0004766	AMA-0002741
b0446	ABE-0001548	ABH-0024442	ADP-0006064	ABR-0076636	BCI-0000400	BAS-0005372	AEA-0000475	ADO-0004932	ACA-0130391	AFS-0000481	AEG-0000420	AFT-0000488	AEF-0000511	ADR-0005204	AEM-0009171	ADY-0000448	ADV-0000367	ADJ-0005765		ABQ-0071366	ABT-0086749	BAG-0000439	ADD-0000470	BBX-0004675	BCD-0002601	ADB-0000575	BCB-0004776	BCF-0001481	BCG-0001454	BBV-0004926	BBQ-0004876	BCH-0002282	ADA-0002265	BCC-0003132	BBO-0004606	ABX-0106253	ABS-0084118	AJR-0000542	ABU-0091974	AME-0003409	AEP-0000410	AMG-0001512	ALZ-0003163				AMF-0004765	AMA-0002740
b0447	ABE-0001553	ABH-0024443	ADP-0006063	ABR-0076639	BCI-0000401	BAS-0005374	AEA-0000476	ADO-0004933	ACA-0130392	AFS-0000482	AEG-0000421	AFT-0000489	AEF-0000512	ADR-0005205	AEM-0009150	ADY-0000449	ADV-0000368	ADJ-0005766	ADU-0000429	ABQ-0071367	ABT-0086750	BAG-0000440	ADD-0000471	BBX-0004677	BCD-0002599	ADB-0000577	BCB-0004778	BCF-0001487	BCG-0001460	BBV-0004928	BBQ-0004878	BCH-0002280	ADA-0002263	BCC-0003130	BBO-0004608	ABX-0106261	ABS-0084115	AJR-0000544	ABU-0091980	AME-0003411	AEP-0000412	AMG-0001514	ALZ-0003161	ACW-0299227	AFI-0002582	ACV-0287972	AMF-0004763	AMA-0002737	ABF-0019550
b0448	ABE-0001555	ABH-0024444	ADP-0006062	ABR-0076640	BCI-0000402	BAS-0005375	AEA-0000477	ADO-0004934	ACA-0130393	AFS-0000483	AEG-0000422	AFT-0000490	AEF-0000513	ADR-0005206	AEM-0009149	ADY-0000450	ADV-0000369	ADJ-0005767	ADU-0000430	ABQ-0071368	ABT-0086751	BAG-0000441	ADD-0000472	BBX-0004678	BCD-0002598	ADB-0000578	BCB-0004779	BCF-0001490		BBV-0004929	BBQ-0004879	BCH-0002279	ADA-0002262	BCC-0003129	BBO-0004609	ABX-0106264	ABS-0084114	AJR-0000545	ABU-0091983	AME-0003412	AEP-0000413	AMG-0001515	ALZ-0003160	ACW-0299230	AFI-0002581	ACV-0290776	AMF-0004762	AMA-0002736	ABF-0019549
b0449	ABE-0001557	ABH-0024445	ADP-0006061	ABR-0076641	BCI-0000403	BAS-0005376	AEA-0000478	ADO-0004935	ACA-0130394	AFS-0000484	AEG-0000423	AFT-0000491	AEF-0000514	ADR-0005207	AEM-0009147	ADY-0000451	ADV-0000371		ADU-0000431	ABQ-0071369	ABT-0086752	BAG-0000442	ADD-0000473	BBX-0004679	BCD-0002597	ADB-0000579	BCB-0004780	BCF-0001497	BCG-0001466	BBV-0004930	BBQ-0004880	BCH-0002278	ADA-0002261	BCC-0003128	BBO-0004610	ABX-0106269	ABS-0084113	AJR-0000546	ABU-0091986	AME-0003413	AEP-0000414	AMG-0001516	ALZ-0003159	ACW-0299237	AFI-0002580	ACV-0290777	AMF-0004761	AMA-0002735	ABF-0019547
b0450	ABE-0001562	ABH-0024446	ADP-0006059	ABR-0076643	BCI-0000404	BAS-0005378	AEA-0000479	ADO-0004936	ACA-0130395	AFS-0000485	AEG-0000424	AFT-0000493	AEF-0000515	ADR-0005208	AEM-0009146	ADY-0000452	ADV-0000372	ADJ-0005773	ADU-0000432	ABQ-0071370	ABT-0086753	BAG-0000443	ADD-0000474	BBX-0004681	BCD-0002596	ADB-0000581	BCB-0004782	BCF-0001504	BCG-0001473	BBV-0004931	BBQ-0004882	BCH-0002277	ADA-0002260	BCC-0003126	BBO-0004612	ABX-0106275	ABS-0084112	AJR-0000547	ABU-0091989	AME-0003414	AEP-0000415	AMG-0001517	ALZ-0003158	ACW-0299244	AFI-0002578	ACV-0290778	AMF-0004759	AMA-0002734	ABF-0019546
b0451	ABE-0001564	ABH-0024447	ADP-0006058	ABR-0076645	BCI-0000405	BAS-0005379	AEA-0000480	ADO-0004937	ACA-0130396	AFS-0000486	AEG-0000425	AFT-0000494	AEF-0000516	ADR-0005209	AEM-0009144	ADY-0000453	ADV-0000373	ADJ-0005774	ADU-0000433	ABQ-0071371	ABT-0086754	BAG-0000444	ADD-0000475	BBX-0004682	BCD-0002594	ADB-0000583	BCB-0004783	BCF-0001508	BCG-0001477	BBV-0004932	BBQ-0004883	BCH-0002276	ADA-0002259	BCC-0003125	BBO-0004613	ABX-0106278	ABS-0084111	AJR-0000548	ABU-0091992	AME-0003415	AEP-0000416	AMG-0001518	ALZ-0003157	ACW-0299248	AFI-0002577	ACV-0290779	AMF-0004758	AMA-0002733	ABF-0019545
b0452	ABE-0001566	ABH-0024448	ADP-0006057	ABR-0076646	BCI-0000406	BAS-0005380	AEA-0000481	ADO-0004938	ACA-0130397	AFS-0000487	AEG-0000426	AFT-0000495	AEF-0000517	ADR-0005210	AEM-0009143	ADY-0000454	ADV-0000374	ADJ-0005775	ADU-0000434	ABQ-0071372	ABT-0086755	BAG-0000445	ADD-0000476	BBX-0004683	BCD-0002593	ADB-0000584	BCB-0004784	BCF-0001515	BCG-0001482	BBV-0004933	BBQ-0004884	BCH-0002275	ADA-0002258	BCC-0003124	BBO-0004614	ABX-0106281	ABS-0084110	AJR-0000549	ABU-0091994	AME-0003416	AEP-0000417	AMG-0001519	ALZ-0003156	ACW-0299253	AFI-0002576	ACV-0290780	AMF-0004757	AMA-0002732	ABF-0019544
b0453	ABE-0001574	ABH-0024449	ADP-0006056	ABR-0076647	BCI-0000407	BAS-0005382	AEA-0000482	ADO-0004939	ACA-0130398	AFS-0000488	AEG-0000427	AFT-0000496	AEF-0000518	ADR-0005211	AEM-0009141	ADY-0000455	ADV-0000375			ABQ-0071373	ABT-0086756	BAG-0000446	ADD-0000477	BBX-0004684	BCD-0002592	ADB-0000585	BCB-0004785	BCF-0001518	BCG-0001485	BBV-0004934	BBQ-0004885	BCH-0002273	ADA-0002257	BCC-0003123	BBO-0004615	ABX-0106282	ABS-0084109	AJR-0000550	ABU-0091998	AME-0003417	AEP-0000418	AMG-0001520	ALZ-0003155	ACW-0299256	AFI-0002575	ACV-0290781	AMF-0004756	AMA-0002730	ABF-0019543
b0454	ABE-0001576	ABH-0024450	ADP-0006055	ABR-0076648	BCI-0000410	BAS-0005383	AEA-0000483	ADO-0004940	ACA-0130399	AFS-0000489	AEG-0000428	AFT-0000497	AEF-0000520	ADR-0005212	AEM-0009140	ADY-0000456	ADV-0000376	ADJ-0005779	ADU-0000436	ABQ-0071376	ABT-0086758	BAG-0000449	ADD-0000478	BBX-0004685	BCD-0002591	ADB-0000586	BCB-0004786	BCF-0001521	BCG-0001488	BBV-0004935	BBQ-0004886	BCH-0002272	ADA-0002256	BCC-0003122	BBO-0004616	ABX-0106284	ABS-0084108	AJR-0000551	ABU-0092000		AEP-0000419	AMG-0001521	ALZ-0003154	ACW-0299259	AFI-0002574		AMF-0004755	AMA-0002729	ABF-0019542
b0456	ABE-0001582	ABH-0024452	ADP-0006053	ABR-0076649	BCI-0000412	BAS-0005385	AEA-0000484	ADO-0004941	ACA-0130401	AFS-0000490	AEG-0000429	AFT-0000498	AEF-0000521	ADR-0005214	AEM-0009138	ADY-0000458	ADV-0000377	ADJ-0005781	ADU-0000437	ABQ-0071378	ABT-0086760	BAG-0000450	ADD-0000479																	AME-0003425		AMG-0001551					AMF-0003285
b0457	ABE-0001584	ABH-0024453	ADP-0006052	ABR-0076650	BCI-0000413	BAS-0005386	AEA-0000485	ADO-0004942	ACA-0130402	AFS-0000491	AEG-0000430	AFT-0000499	AEF-0000522	ADR-0005215	AEM-0009136	ADY-0000459	ADV-0000381	ADJ-0005782	ADU-0000438	ABQ-0071379	ABT-0086761	BAG-0000451	ADD-0000480	BBX-0004687	BCD-0002588	ADB-0000587	BCB-0004788	BCF-0001523	BCG-0001490	BBV-0004937	BBQ-0004888	BCH-0002270	ADA-0002254	BCC-0003120	BBO-0004618	ABX-0106287	ABS-0084106	AJR-0000553	ABU-0092004		AEP-0000427
b0458	ABE-0001587	ABH-0024454	ADP-0006051	ABR-0076651	BCI-0000414	BAS-0005387	AEA-0000486	ADO-0004943	ACA-0130403	AFS-0000492	AEG-0000431	AFT-0000500	AEF-0000523	ADR-0005216	AEM-0009135	ADY-0000460		ADJ-0005785	ADU-0000513	ABQ-0071380	ABT-0086762	BAG-0000452	ADD-0000481	BBX-0004690	BCD-0002585	ADB-0000590	BCB-0004791	BCF-0001530	BCG-0001497	BBV-0004940	BBQ-0004891	BCH-0002267	ADA-0002251	BCC-0003117	BBO-0004621	ABX-0106293	ABS-0084103	AJR-0000556	ABU-0092013	AME-0003428	AEP-0000441	AMG-0001562	ALZ-0000803	ACW-0305424	AFI-0000496				ABF-0017364
b0459	ABE-0001591	ABH-0024455	ADP-0006050	ABR-0076652		BAS-0005388	AEA-0000487	ADO-0004944	ACA-0130404	AFS-0000493	AEG-0000432	AFT-0000501	AEF-0000524	ADR-0005217	AEM-0009134	ADY-0000461	ADV-0000389	ADJ-0005786	ADU-0000512	ABQ-0071381	ABT-0086763	BAG-0000453	ADD-0000482	BBX-0004691	BCD-0002584	ADB-0000591	BCB-0004792	BCF-0001532	BCG-0001499	BBV-0004941	BBQ-0004892	BCH-0002266	ADA-0002250	BCC-0003116	BBO-0004622	ABX-0106294	ABS-0084102	AJR-0000557	ABU-0092016		AEP-0000442	AMG-0001563	ALZ-0000804				AMF-0001395
b0460	ABE-0001594	ABH-0024456	ADP-0006049	ABR-0076653	BCI-0000416	BAS-0005389	AEA-0000488	ADO-0009733	ACA-0130405	AFS-0000494	AEG-0000433	AFT-0000502	AEF-0000525	ADR-0005218	AEM-0009133	ADY-0000462	ADV-0000390	ADJ-0005787	ADU-0000511	ABQ-0071382	ABT-0255917	BAG-0004737	ADD-0000483	BBX-0004692	BCD-0002583	ADB-0000592	BCB-0004793	BCF-0001537	BCG-0001504	BBV-0004942	BBQ-0004893	BCH-0002265	ADA-0002249	BCC-0003115	BBO-0004623	ABX-0106299	ABS-0084101	AJR-0000558	ABU-0092019	AME-0003429	AEP-0000443	AMG-0001564	ALZ-0000805	ACW-0299263	AFI-0002572		AMF-0004754	AMA-0002724	ABF-0019540
b0461	ABE-0001596	ABH-0024457	ADP-0006048	ABR-0076654	BCI-0000417	BAS-0005390	AEA-0000489	ADO-0004945	ACA-0130406	AFS-0000495	AEG-0005448	AFT-0000503	AEF-0000526	ADR-0005219	AEM-0009132	ADY-0000463	ADV-0000391		ADU-0000510	ABQ-0071383	ABT-0086764	BAG-0000454	ADD-0000484	BBX-0004693	BCD-0002582	ADB-0000593	BCB-0004794	BCF-0001539	BCG-0001506	BBV-0004943	BBQ-0004894	BCH-0002264	ADA-0002248	BCC-0003114	BBO-0004624	ABX-0106300	ABS-0084100	AJR-0000559	ABU-0092022		AEP-0000444	AMG-0001565	ALZ-0000806	ACW-0299265	AFI-0002571	ACV-0290786	AMF-0004753	AMA-0002723	ABF-0019538
b0462	ABE-0001601	ABH-0024458		ABR-0076655	BCI-0000418	BAS-0005391	AEA-0000490	ADO-0004946	ACA-0130407	AFS-0000496	AEG-0000434	AFT-0000504	AEF-0000527	ADR-0005220	AEM-0009131	ADY-0000464	ADV-0000392	ADJ-0005789	ADU-0000509	ABQ-0071384	ABT-0086765	BAG-0000455	ADD-0000485													ABX-0106301			ABU-0092025										ABF-0019534
b0463	ABE-0001603	ABH-0024459	ADP-0006046	ABR-0076656	BCI-0000419	BAS-0005392	AEA-0000491	ADO-0004947	ACA-0130408	AFS-0000497	AEG-0000435	AFT-0000505	AEF-0000528	ADR-0005221	AEM-0009129	ADY-0000465	ADV-0000393	ADJ-0005790	ADU-0000508	ABQ-0071385	ABT-0086766	BAG-0000456	ADD-0000486	BBX-0004695	BCD-0002580	ADB-0000602	BCB-0004796	BCF-0001544	BCG-0001511	BBV-0004945	BBQ-0004896	BCH-0002262	ADA-0002246	BCC-0003112	BBO-0004626	ABX-0106304	ABS-0084098	AJR-0000561	ABU-0092028	AME-0003432	AEP-0000446	AMG-0001567	ALZ-0000808	ACW-0299277	AFI-0002563	ACV-0290795	AMF-0004744	AMA-0002715	ABF-0019532
b0464	ABE-0001608	ABH-0024460	ADP-0006045	ABR-0076657	BCI-0000420	BAS-0005393	AEA-0000492	ADO-0004948	ACA-0130409	AFS-0000498	AEG-0000436	AFT-0000506	AEF-0000529	ADR-0005222	AEM-0009128	ADY-0000466	ADV-0000394	ADJ-0005791	ADU-0000507	ABQ-0071386	ABT-0086767	BAG-0000457	ADD-0000487	BBX-0004696	BCD-0002579		BCB-0004797	BCF-0001548	BCG-0001515	BBV-0004946	BBQ-0004897	BCH-0002261	ADA-0002245	BCC-0003111	BBO-0004627	ABX-0106307	ABS-0084097	AJR-0000562	ABU-0092030	AME-0003433	AEP-0000447	AMG-0001568	ALZ-0000809	ACW-0299281	AFI-0002562	ACV-0290796	AMF-0004743		ABF-0019531
b0465	ABE-0001613	ABH-0024461	ADP-0006044	ABR-0076659	BCI-0000421	BAS-0005394	AEA-0000493	ADO-0004950	ACA-0130410	AFS-0000499	AEG-0000437	AFT-0000507	AEF-0000530	ADR-0005223	AEM-0009126	ADY-0000467	ADV-0000395	ADJ-0005792	ADU-0000506	ABQ-0071387	ABT-0086768	BAG-0000458	ADD-0000488	BBX-0004697	BCD-0002577	ADB-0000605	BCB-0004798	BCF-0001552	BCG-0001519	BBV-0004947	BBQ-0004898	BCH-0002260	ADA-0002244	BCC-0003109	BBO-0004628	ABX-0106310	ABS-0084096	AJR-0000564	ABU-0092031	AME-0003434	AEP-0000448	AMG-0001569	ALZ-0000810				AMF-0004741	AMA-0002713	ABF-0019529
b0466	ABE-0001616	ABH-0024462	ADP-0006043	ABR-0076660	BCI-0000422	BAS-0005395	AEA-0000494	ADO-0004952	ACA-0130411	AFS-0000500	AEG-0005248	AFT-0000508	AEF-0000531	ADR-0005225	AEM-0009125	ADY-0000468	ADV-0000396	ADJ-0005793	ADU-0000505	ABQ-0071389	ABT-0086769	BAG-0000459	ADD-0000489	BBX-0004699	BCD-0002574	ADB-0000607	BCB-0004800	BCF-0001560	BCG-0001527	BBV-0004950	BBQ-0004900	BCH-0002258	ADA-0002242	BCC-0003107	BBO-0004630	ABX-0106315	ABS-0084094	AJR-0000566	ABU-0092036	AME-0003435	AEP-0000450	AMG-0001570	ALZ-0000811	ACW-0299286	AFI-0002561	ACV-0290797	AMF-0004740	AMA-0002712	ABF-0019528
b0467	ABE-0001619	ABH-0024463	ADP-0006042	ABR-0076661	BCI-0000423	BAS-0005396	AEA-0000495	ADO-0004953	ACA-0130412	AFS-0000501	AEG-0000438	AFT-0000509	AEF-0000532	ADR-0005226	AEM-0009124	ADY-0000469	ADV-0000397	ADJ-0005794	ADU-0000504	ABQ-0071390	ABT-0086770	BAG-0000460	ADD-0000490	BBX-0004700	BCD-0002573	ADB-0000608	BCB-0004801	BCF-0001561	BCG-0001528	BBV-0004951	BBQ-0004901	BCH-0002257	ADA-0002241	BCC-0003106	BBO-0004631	ABX-0106316		AJR-0000567	ABU-0092038		AEP-0000451			ACW-0299290	AFI-0002560				ABF-0019526
b0468	ABE-0001625	ABH-0024464	ADP-0006041	ABR-0076662	BCI-0000424	BAS-0005397	AEA-0000496	ADO-0004954	ACA-0130413	AFS-0000502	AEG-0000439	AFT-0000510	AEF-0000533	ADR-0005227	AEM-0009123	ADY-0000470	ADV-0000398		ADU-0000503	ABQ-0071391	ABT-0086771	BAG-0000461	ADD-0000491	BBX-0004704	BCD-0002572	ADB-0000609	BCB-0004802	BCF-0001563	BCG-0001530	BBV-0004952	BBQ-0004902	BCH-0002256	ADA-0002240	BCC-0003105	BBO-0004632	ABX-0106317	ABS-0084092	AJR-0000568	ABU-0092039	AME-0003437	AEP-0000452	AMG-0001572	ALZ-0000813	ACW-0299292	AFI-0002559	ACV-0290799	AMF-0004738	AMA-0002710	ABF-0019524
b0469	ABE-0001628	ABH-0024465	ADP-0006040	ABR-0076663	BCI-0000425	BAS-0005398	AEA-0000497	ADO-0004956	ACA-0130414	AFS-0000503	AEG-0000440	AFT-0000511	AEF-0000534	ADR-0005228	AEM-0009122	ADY-0000471	ADV-0000399	ADJ-0005796	ADU-0000502	ABQ-0071392	ABT-0086772	BAG-0000462	ADD-0000492	BBX-0004705	BCD-0002571	ADB-0000610	BCB-0004803	BCF-0001566	BCG-0001534	BBV-0004953	BBQ-0004903	BCH-0002255	ADA-0002239	BCC-0003103	BBO-0004633	ABX-0106318	ABS-0084091	AJR-0000569	ABU-0092042	AME-0003438	AEP-0000453	AMG-0001573	ALZ-0000814	ACW-0299296	AFI-0002558	ACV-0290800	AMF-0004737	AMA-0002709	ABF-0019521
b0470	ABE-0001633	ABH-0024466	ADP-0006038	ABR-0076664	BCI-0000426	BAS-0005399	AEA-0000498	ADO-0004957	ACA-0130415	AFS-0000504	AEG-0000441	AFT-0000512	AEF-0000535	ADR-0005229	AEM-0009121	ADY-0000472	ADV-0000400	ADJ-0005797	ADU-0000501	ABQ-0071393	ABT-0086773	BAG-0000463	ADD-0000493	BBX-0004706		ADB-0000611	BCB-0004804	BCF-0001569	BCG-0001537	BBV-0004954	BBQ-0004904	BCH-0002254	ADA-0002238	BCC-0003101	BBO-0004634	ABX-0106321	ABS-0084090	AJR-0000570	ABU-0092043	AME-0003439	AEP-0000454		ALZ-0000815	ACW-0299299	AFI-0002557	ACV-0290801	AMF-0004736	AMA-0002708	ABF-0019520
b0471	ABE-0001636	ABH-0024467	ADP-0006037	ABR-0076666	BCI-0000427	BAS-0005401	AEA-0000500	ADO-0004959	ACA-0130416	AFS-0000505	AEG-0000442	AFT-0000513	AEF-0000536	ADR-0005230	AEM-0009120	ADY-0000473	ADV-0000401	ADJ-0005799	ADU-0000500	ABQ-0071394	ABT-0086774	BAG-0000464	ADD-0000494	BBX-0004708	BCD-0002569	ADB-0000612	BCB-0004806	BCF-0001572	BCG-0001540	BBV-0004956	BBQ-0004906	BCH-0002253	ADA-0002237	BCC-0003100	BBO-0004636	ABX-0106323	ABS-0084089	AJR-0000571	ABU-0092046	AME-0003440	AEP-0000455	AMG-0001576	ALZ-0000816	ACW-0299304	AFI-0002556	ACV-0290802	AMF-0004735	AMA-0002707	ABF-0019519
b0472	ABE-0001638	ABH-0024468	ADP-0006036	ABR-0076667	BCI-0000428	BAS-0005402	AEA-0000501	ADO-0004960	ACA-0130417	AFS-0000506	AEG-0000443	AFT-0000514	AEF-0000537	ADR-0005231	AEM-0009119	ADY-0000474	ADV-0000402	ADJ-0005800	ADU-0000499	ABQ-0071395	ABT-0086775	BAG-0000465	ADD-0000495	BBX-0004709	BCD-0002568	ADB-0000613	BCB-0004807	BCF-0001574	BCG-0001542	BBV-0004957	BBQ-0004907	BCH-0002252	ADA-0002236	BCC-0003099	BBO-0004637	ABX-0106324	ABS-0084088	AJR-0000572	ABU-0092049	AME-0003441	AEP-0000456	AMG-0001577	ALZ-0000819	ACW-0299306	AFI-0002555	ACV-0290803	AMF-0004734	AMA-0002706	ABF-0019517
b0473	ABE-0001642	ABH-0024469	ADP-0006035	ABR-0076668	BCI-0000429	BAS-0005403	AEA-0000502	ADO-0004961	ACA-0130418	AFS-0000507	AEG-0000444	AFT-0000515	AEF-0000538	ADR-0005232	AEM-0009118	ADY-0000475	ADV-0000403	ADJ-0005801	ADU-0000498	ABQ-0071396	ABT-0086776		ADD-0000496	BBX-0004710	BCD-0002567	ADB-0000614	BCB-0004808	BCF-0001578	BCG-0001546	BBV-0004958	BBQ-0004908	BCH-0002251	ADA-0002235	BCC-0003098	BBO-0004638	ABX-0106328	ABS-0084087	AJR-0000573	ABU-0092050	AME-0003442	AEP-0000457	AMG-0001579	ALZ-0000820	ACW-0299310	AFI-0002554	ACV-0290804	AMF-0004733	AMA-0002705	ABF-0019514
b0474	ABE-0001645	ABH-0024470	ADP-0006034	ABR-0076669	BCI-0000430	BAS-0005405	AEA-0000503	ADO-0004962	ACA-0130419	AFS-0000508	AEG-0000445	AFT-0000517	AEF-0000539	ADR-0005233	AEM-0009117	ADY-0000476	ADV-0000404	ADJ-0005802	ADU-0000497	ABQ-0071397	ABT-0086777	BAG-0000467	ADD-0000497	BBX-0004711	BCD-0002566	ADB-0000616	BCB-0004810	BCF-0001582	BCG-0001550	BBV-0004959	BBQ-0004909	BCH-0002250	ADA-0002234	BCC-0003094	BBO-0004640	ABX-0106332	ABS-0084086	AJR-0000575	ABU-0092053	AME-0003443	AEP-0000458	AMG-0001580	ALZ-0000822	ACW-0299327	AFI-0002548	ACV-0290805	AMF-0004732	AMA-0002699	ABF-0019513
b0475	ABE-0001649	ABH-0024472	ADP-0006033	ABR-0076670	BCI-0000431	BAS-0005406	AEA-0000504	ADO-0004963	ACA-0130420	AFS-0000509	AEG-0000446	AFT-0000518	AEF-0000540	ADR-0005234	AEM-0009116	ADY-0000477	ADV-0000405	ADJ-0005803	ADU-0000496	ABQ-0071398	ABT-0086778	BAG-0000468	ADD-0000498	BBX-0004713	BCD-0002565	ADB-0000619	BCB-0004812	BCF-0001586	BCG-0001554	BBV-0004961	BBQ-0004911	BCH-0002249	ADA-0002233	BCC-0003092	BBO-0004641	ABX-0106335	ABS-0084085	AJR-0000577	ABU-0092056	AME-0003444		AMG-0001581	ALZ-0000823	ACW-0299331	AFI-0002547	ACV-0287214	AMF-0004728	AMA-0002697	ABF-0019511
b0476	ABE-0001651	ABH-0024473	ADP-0006032	ABR-0076671	BCI-0000432	BAS-0005407	AEA-0000505	ADO-0004964	ACA-0130421	AFS-0000510	AEG-0000447	AFT-0000519	AEF-0000541	ADR-0005235	AEM-0009115	ADY-0000478	ADV-0000406	ADJ-0005804		ABQ-0071399	ABT-0086779	BAG-0000469	ADD-0000499	BBX-0004714	BCD-0002564	ADB-0000620	BCB-0004813	BCF-0001589			BBQ-0004912	BCH-0002248	ADA-0002232	BCC-0003091	BBO-0004642	ABX-0106338	ABS-0084084	AJR-0000578	ABU-0092058				ALZ-0000824
b0477	ABE-0001655	ABH-0024474	ADP-0006031	ABR-0076672	BCI-0000433	BAS-0005408	AEA-0000506	ADO-0004965	ACA-0130422	AFS-0000511	AEG-0000448	AFT-0000520	AEF-0000542	ADR-0005236	AEM-0009114	ADY-0000479	ADV-0000407	ADJ-0005805	ADU-0000494	ABQ-0071400	ABT-0086780	BAG-0000470	ADD-0000500	BBX-0004715	BCD-0002563	ADB-0000621	BCB-0004814	BCF-0001592	BCG-0001559	BBV-0004963	BBQ-0004913	BCH-0002247	ADA-0002231	BCC-0003090	BBO-0004643	ABX-0106340	ABS-0084083	AJR-0000579	ABU-0092060	AME-0003445	AEP-0000460	AMG-0001582	ALZ-0000825	ACW-0299334	AFI-0002546	ACV-0290808	AMF-0004727	AMA-0002696
b0478	ABE-0001658	ABH-0024475	ADP-0006030	ABR-0076673	BCI-0000434	BAS-0005409	AEA-0000507	ADO-0004966	ACA-0130423	AFS-0000512	AEG-0000449	AFT-0000521	AEF-0000543	ADR-0005237	AEM-0009113	ADY-0000480	ADV-0000408	ADJ-0005806	ADU-0000493	ABQ-0071402	ABT-0086781	BAG-0000471	ADD-0000501	BBX-0004716	BCD-0002562	ADB-0000622	BCB-0004815	BCF-0001595	BCG-0001562	BBV-0004964	BBQ-0004914	BCH-0002246	ADA-0002230	BCC-0003089	BBO-0004644	ABX-0106343	ABS-0084082	AJR-0000580	ABU-0092062	AME-0003446	AEP-0000461	AMG-0001583	ALZ-0000826	ACW-0299338	AFI-0002545	ACV-0290809	AMF-0004726	AMA-0002688	ABF-0019510
b0479	ABE-0001661	ABH-0024476	ADP-0006029	ABR-0076674	BCI-0000435	BAS-0005410	AEA-0000508	ADO-0004967	ACA-0130424	AFS-0000513	AEG-0000450	AFT-0000522	AEF-0000544	ADR-0005238	AEM-0009112	ADY-0000481				ABQ-0071403	ABT-0086782	BAG-0000472	ADD-0000505	BBX-0004717	BCD-0002560	ADB-0000623	BCB-0004817	BCF-0001600	BCG-0001567	BBV-0004965	BBQ-0004916	BCH-0002245	ADA-0002229	BCC-0003087	BBO-0004646	ABX-0106346	ABS-0084081	AJR-0000582	ABU-0092064	AME-0003447	AEP-0000462	AMG-0001584	ALZ-0000827	ACW-0299342	AFI-0002544		AMF-0004725	AMA-0002687
b0480	ABE-0001668	ABH-0024477	ADP-0006028	ABR-0076675	BCI-0000436	BAS-0005411	AEA-0000509	ADO-0004968	ACA-0130425	AFS-0000514	AEG-0000451	AFT-0000523	AEF-0000545	ADR-0005239	AEM-0009110	ADY-0000482	ADV-0000413	ADJ-0005811		ABQ-0071404	ABT-0086783		ADD-0000506	BBX-0004718	BCD-0002559	ADB-0000624	BCB-0004818	BCF-0001603	BCG-0001570	BBV-0004966	BBQ-0004917	BCH-0002244	ADA-0002228	BCC-0003086	BBO-0004647			AJR-0000583	ABU-0092067	AME-0003448	AEP-0000463	AMG-0001585	ALZ-0000828	ACW-0299345	AFI-0002543	ACV-0290810	AMF-0004724		ABF-0046959
b0481	ABE-0001670	ABH-0024478	ADP-0006027	ABR-0076676	BCI-0000437	BAS-0005412	AEA-0000512	ADO-0004969	ACA-0130426	AFS-0000515	AEG-0000454	AFT-0000524	AEF-0000548	ADR-0005240	AEM-0009109	ADY-0000483	ADV-0000414	ADJ-0005812	ADU-0000488	ABQ-0071405	ABT-0086784	BAG-0000474	ADD-0000507	BBX-0004719	BCD-0002558	ADB-0000626	BCB-0004819	BCF-0001609	BCG-0001575	BBV-0004967	BBQ-0004918	BCH-0002243	ADA-0002227	BCC-0003085	BBO-0004648	ABX-0106352	ABS-0084079	AJR-0000584	ABU-0092069	AME-0003449	AEP-0000464	AMG-0001586	ALZ-0000829	ACW-0299359	AFI-0002540	ACV-0290813	AMF-0004722	AMA-0002686	ABF-0020790
b0482	ABE-0001673	ABH-0024479	ADP-0006025	ABR-0076677	BCI-0000439	BAS-0005414	AEA-0000513	ADO-0004970	ACA-0130427	AFS-0000516	AEG-0000455	AFT-0000525	AEF-0000549	ADR-0005242	AEM-0009108	ADY-0000484	ADV-0000415	ADJ-0005814	ADU-0000487	ABQ-0071406	ABT-0086785	BAG-0000475	ADD-0000508	BBX-0004721	BCD-0002556	ADB-0000627	BCB-0004821	BCF-0001611	BCG-0001577	BBV-0004969	BBQ-0004920	BCH-0002242	ADA-0002226	BCC-0003083	BBO-0004650	ABX-0106353	ABS-0084078	AJR-0000585	ABU-0092072		AEP-0000465	AMG-0001588	ALZ-0000830	ACW-0299361	AFI-0002539	ACV-0290814	AMF-0004721	AMA-0002685	ABF-0020791
b0483	ABE-0001677	ABH-0024480	ADP-0006024	ABR-0076678	BCI-0000440	BAS-0005415	AEA-0000515	ADO-0004971	ACA-0130428	AFS-0000517	AEG-0000457		AEF-0000551	ADR-0005243	AEM-0009107	ADY-0000485	ADV-0000416	ADJ-0005815	ADU-0000486	ABQ-0071407	ABT-0086786	BAG-0000476	ADD-0000509
b0484	ABE-0001681	ABH-0024481	ADP-0006023	ABR-0076679	BCI-0000441	BAS-0005416	AEA-0000516	ADO-0004972	ACA-0130429	AFS-0000518	AEG-0000458	AFT-0000526	AEF-0000553	ADR-0005246	AEM-0009106	ADY-0000486	ADV-0000417	ADJ-0005816	ADU-0000485	ABQ-0071409	ABT-0086787	BAG-0000477	ADD-0000510	BBX-0004723	BCD-0002555	ADB-0000629	BCB-0004823	BCF-0001615	BCG-0001581	BBV-0004971	BBQ-0004922	BCH-0002240	ADA-0002224	BCC-0003081	BBO-0004652	ABX-0106355	ABS-0084076	AJR-0000587	ABU-0092078	AME-0003451	AEP-0000466	AMG-0001589	ALZ-0000831	ACW-0299363	AFI-0002538	ACV-0290815	AMF-0004720		ABF-0020793
b0485	ABE-0001688	ABH-0024482	ADP-0006022	ABR-0076680	BCI-0000442	BAS-0005417	AEA-0000517	ADO-0004973	ACA-0130430	AFS-0000519	AEG-0000459	AFT-0000527	AEF-0000554	ADR-0005247	AEM-0009105	ADY-0000487	ADV-0000418	ADJ-0005817		ABQ-0071410	ABT-0086788	BAG-0000478	ADD-0000511
b0486	ABE-0001690	ABH-0024483	ADP-0006021	ABR-0076681	BCI-0000443	BAS-0005418	AEA-0000518	ADO-0004974	ACA-0130431	AFS-0000520	AEG-0000460	AFT-0000528	AEF-0000555	ADR-0005248	AEM-0009104	ADY-0000488	ADV-0000419	ADJ-0005818	ADU-0000483	ABQ-0071411	ABT-0086789	BAG-0000479	ADD-0000512
b0487	ABE-0001693	ABH-0024490	ADP-0006020	ABR-0076682	BCI-0000444	BAS-0005425	AEA-0000519	ADO-0004975	ACA-0130437	AFS-0000521	AEG-0000461	AFT-0000529	AEF-0000556	ADR-0005249	AEM-0009103	ADY-0000489	ADV-0000420	ADJ-0005819	ADU-0000464	ABQ-0071412	ABT-0086790	BAG-0000480	ADD-0000513	BBX-0004724	BCD-0002554	ADB-0000631	BCB-0004824	BCF-0001627	BCG-0001591	BBV-0004972	BBQ-0004923	BCH-0002239	ADA-0002223	BCC-0003080	BBO-0004653	ABX-0106363	ABS-0084075	AJR-0000588	ABU-0092082	AME-0003452	AEP-0000467	AMG-0001590	ALZ-0000832	ACW-0299373	AFI-0002537	ACV-0290852	AMF-0004703		ABF-0020794
b0488	ABE-0001695	ABH-0024495	ADP-0006019	ABR-0076684	BCI-0000449	BAS-0005431	AEA-0000524	ADO-0004976	ACA-0130443	AFS-0000522	AEG-0000465	AFT-0000536	AEF-0000558	ADR-0005250	AEM-0009102	ADY-0000490	ADV-0000421	ADJ-0005820	ADU-0000458	ABQ-0071413	ABT-0086791	BAG-0000481	ADD-0000514	BBX-0004725	BCD-0002553	ADB-0000632	BCB-0004825	BCF-0001631	BCG-0001595	BBV-0004973	BBQ-0004924	BCH-0002238	ADA-0002222	BCC-0003079	BBO-0004654	ABX-0106366	ABS-0084074	AJR-0000589	ABU-0092084	AME-0003455	AEP-0000468	AMG-0001591	ALZ-0000833	ACW-0299377	AFI-0002536	ACV-0290853	AMF-0004702	AMA-0002683	ABF-0020795
b0489	ABE-0001697	ABH-0024496	ADP-0006018	ABR-0076685	BCI-0000450	BAS-0005432	AEA-0000525	ADO-0004977	ACA-0130444	AFS-0000523	AEG-0000466	AFT-0000537	AEF-0000559	ADR-0005251	AEM-0009101	ADY-0000491	ADV-0000422	ADJ-0005821	ADU-0000457	ABQ-0071414	ABT-0086792	BAG-0000482	ADD-0000515	BBX-0004726	BCD-0002552	ADB-0000633	BCB-0004826	BCF-0001634	BCG-0001598	BBV-0004974	BBQ-0004925			BCC-0003078	BBO-0004655	ABX-0106367	ABS-0084073	AJR-0000590	ABU-0092086	AME-0003456	AEP-0000469	AMG-0001592	ALZ-0000834	ACW-0299380	AFI-0002535	ACV-0290854	AMF-0004701	AMA-0002682	ABF-0020796
b0490	ABE-0001703	ABH-0024497	ADP-0006017	ABR-0076686	BCI-0000451	BAS-0005433	AEA-0000526	ADO-0004978	ACA-0130445	AFS-0000524	AEG-0000467	AFT-0000538	AEF-0000560	ADR-0005252	AEM-0009100	ADY-0000492	ADV-0000423	ADJ-0005822	ADU-0000456	ABQ-0071415	ABT-0086793	BAG-0000483	ADD-0000516	BBX-0004727	BCD-0002551	ADB-0000634	BCB-0004827	BCF-0001638	BCG-0001602	BBV-0004975	BBQ-0004926	BCH-0002236	ADA-0002220	BCC-0003077	BBO-0004656	ABX-0106369	ABS-0084072	AJR-0000591	ABU-0092091		AEP-0000470	AMG-0001593			AFI-0002457		AMF-0001178	AMA-0001587
b0491	ABE-0001705	ABH-0024498	ADP-0006016	ABR-0076687	BCI-0000452	BAS-0005434	AEA-0000527	ADO-0004979	ACA-0130446	AFS-0000525	AEG-0000468	AFT-0000539	AEF-0000561	ADR-0005253	AEM-0009098	ADY-0000493	ADV-0000424	ADJ-0005823	ADU-0000455	ABQ-0071416	ABT-0086794	BAG-0000484	ADD-0000517	BBX-0004728	BCD-0002550	ADB-0000635	BCB-0004828	BCF-0001642	BCG-0001606	BBV-0004976	BBQ-0004927	BCH-0002235	ADA-0002219	BCC-0003076	BBO-0004657	ABX-0106373	ABS-0084071	AJR-0000592	ABU-0092094		AEP-0000471	AMG-0001594			AFI-0002456	ACV-0289246	AMF-0001179	AMA-0001586
b0492	ABE-0001707	ABH-0024499	ADP-0006015	ABR-0076688	BCI-0000453	BAS-0005435	AEA-0000528	ADO-0004980	ACA-0130447	AFS-0000526	AEG-0000469	AFT-0000540	AEF-0000562	ADR-0005254	AEM-0009097	ADY-0000494		ADJ-0005824	ADU-0000454	ABQ-0071417	ABT-0086795	BAG-0000485	ADD-0000518	BBX-0004729	BCD-0002549	ADB-0000636	BCB-0004829	BCF-0001647		BBV-0004977	BBQ-0004928	BCH-0002234	ADA-0002218	BCC-0003075	BBO-0004658	ABX-0106374	ABS-0084070	AJR-0000593	ABU-0092095	AME-0003457	AEP-0000472	AMG-0001595	ALZ-0000836	ACW-0299384	AFI-0002534	ACV-0290856	AMF-0004699	AMA-0002681	ABF-0017311
b0493	ABE-0001709	ABH-0024500	ADP-0006014	ABR-0076689	BCI-0000454	BAS-0005436	AEA-0000529	ADO-0004981	ACA-0130448	AFS-0000527	AEG-0000470	AFT-0000541	AEF-0000563	ADR-0005255	AEM-0009096	ADY-0000495	ADV-0000426	ADJ-0005825	ADU-0000453	ABQ-0071418	ABT-0086796	BAG-0000486	ADD-0000519	BBX-0004730	BCD-0002548	ADB-0000637	BCB-0004830	BCF-0001649	BCG-0001612	BBV-0004978	BBQ-0004929	BCH-0002233	ADA-0002217	BCC-0003074	BBO-0004659	ABX-0106376	ABS-0084069	AJR-0000594	ABU-0092097	AME-0003458	AEP-0000473	AMG-0001596	ALZ-0000837	ACW-0299386	AFI-0002533	ACV-0290857	AMF-0004698	AMA-0002680	ABF-0017312
b0494	ABE-0001713	ABH-0024501	ADP-0006013	ABR-0076690	BCI-0000455	BAS-0005437	AEA-0000530	ADO-0004982	ACA-0130449	AFS-0000528	AEG-0000471	AFT-0000542	AEF-0000564	ADR-0005256	AEM-0009094	ADY-0000496	ADV-0000427	ADJ-0005826	ADU-0000452	ABQ-0071419			ADD-0000520	BBX-0004731	BCD-0002547	ADB-0000638	BCB-0004831	BCF-0001652	BCG-0001615	BBV-0004979	BBQ-0004930	BCH-0002232	ADA-0002216	BCC-0003073	BBO-0004660	ABX-0106379	ABS-0084068	AJR-0000595	ABU-0092100	AME-0003459	AEP-0000474	AMG-0001597	ALZ-0000838	ACW-0299402	AFI-0002529	ACV-0290858	AMF-0004697	AMA-0002679	ABF-0017313
b0495	ABE-0001717	ABH-0024502	ADP-0006012	ABR-0076691	BCI-0000456	BAS-0005438	AEA-0000531	ADO-0004983	ACA-0130450	AFS-0000529	AEG-0000472	AFT-0000543	AEF-0000566	ADR-0005257	AEM-0009093	ADY-0000497	ADV-0000428	ADJ-0005827	ADU-0000451	ABQ-0071420	ABT-0255918	BAG-0000488	ADD-0000521	BBX-0004732	BCD-0002546	ADB-0000639	BCB-0004832	BCF-0001657	BCG-0001620	BBV-0004980	BBQ-0004931	BCH-0002231	ADA-0002215	BCC-0003072	BBO-0004661	ABX-0106382	ABS-0084067	AJR-0000596	ABU-0092103	AME-0003460	AEP-0000475	AMG-0001598	ALZ-0000839	ACW-0299407	AFI-0002528		AMF-0004696	AMA-0002678	ABF-0017314
b0496	ABE-0001720	ABH-0024503	ADP-0006011	ABR-0076692	BCI-0000457	BAS-0005439	AEA-0000532	ADO-0004984	ACA-0130451	AFS-0000530	AEG-0000473	AFT-0000544	AEF-0000567	ADR-0005258	AEM-0009091	ADY-0000498		ADJ-0005828			ABT-0086798	BAG-0000489	ADD-0000522	BBX-0004733	BCD-0002545	ADB-0000640	BCB-0004833	BCF-0001661		BBV-0004981	BBQ-0004932	BCH-0002230	ADA-0002214	BCC-0003071	BBO-0004662	ABX-0106386	ABS-0084066	AJR-0000597	ABU-0092107	AME-0003461	AEP-0000476	AMG-0001599	ALZ-0000840	ACW-0299411	AFI-0002527	ACV-0290862	AMF-0004695	AMA-0002677	ABF-0017315
b0497	ABE-0001724							ADO-0004985		AFS-0000532						ADY-0000499
b0498	ABE-0001726		ADP-0006009					ADO-0004986		AFS-0000533						ADY-0000500
b0503	ABE-0001740	ABH-0024509	ADP-0006004	ABR-0076693	BCI-0000459	BAS-0005444	AEA-0000533	ADO-0004989	ACA-0130456	AFS-0000538	AEG-0000474	AFT-0000545	AEF-0000568	ADR-0005259	AEM-0009090	ADY-0000504	ADV-0000437	ADJ-0005835	ADU-0000445	ABQ-0071423	ABT-0086799	BAG-0000490	ADD-0000523	BBX-0004738	BCD-0002541	ADB-0000645	BCB-0004838	BCF-0001680	BCG-0001639	BBV-0004986	BBQ-0004937	BCH-0002225	ADA-0002209	BCC-0003064	BBO-0004667	ABX-0106397	ABS-0084061	AJR-0000604	ABU-0092121	AME-0003463	AEP-0000478	AMG-0001603	ALZ-0000850				AMF-0003058
b0504	ABE-0001742	ABH-0024510	ADP-0006003	ABR-0076694	BCI-0000460	BAS-0005445	AEA-0000534	ADO-0004990	ACA-0130457	AFS-0000539	AEG-0000475	AFT-0000546	AEF-0000569	ADR-0005260	AEM-0009089	ADY-0000505		ADJ-0005836	ADU-0000444	ABQ-0071424	ABT-0086800	BAG-0000491		BBX-0004739		ADB-0000646	BCB-0004839	BCF-0001682		BBV-0004987	BBQ-0004938	BCH-0002224	ADA-0002208	BCC-0003063		ABX-0106399	ABS-0084060	AJR-0000605	ABU-0092124									AMA-0000153
b0505	ABE-0001747	ABH-0024511	ADP-0006002	ABR-0076695	BCI-0000461	BAS-0005446	AEA-0000535	ADO-0004991	ACA-0130458	AFS-0000540	AEG-0000476	AFT-0000547	AEF-0000570	ADR-0005261	AEM-0009088	ADY-0000506	ADV-0000442	ADJ-0005837	ADU-0000443	ABQ-0071425	ABT-0086801	BAG-0000492		BBX-0004740		ADB-0000647	BCB-0004840	BCF-0001685	BCG-0001644	BBV-0004988	BBQ-0004939	BCH-0002223	ADA-0002207	BCC-0003062				AJR-0000606	ABU-0092128									AMA-0003311
b0506	ABE-0001750	ABH-0024512	ADP-0006001	ABR-0076696	BCI-0000462	BAS-0005447	AEA-0000536	ADO-0004992	ACA-0130459	AFS-0000541	AEG-0000477	AFT-0000548	AEF-0000571	ADR-0005262	AEM-0009087	ADY-0000507	ADV-0000443	ADJ-0005838	ADU-0000442	ABQ-0071426	ABT-0086802	BAG-0000493		BBX-0004741		ADB-0000648	BCB-0004841	BCF-0001687	BCG-0001646	BBV-0004989	BBQ-0004940	BCH-0002222	ADA-0002206	BCC-0003061		ABX-0106402	ABS-0084058	AJR-0000607	ABU-0092131									AMA-0000152
b0507	ABE-0001754	ABH-0024513	ADP-0006000	ABR-0076697	BCI-0000463	BAS-0005448	AEA-0000537	ADO-0004993	ACA-0130460	AFS-0000542	AEG-0000478	AFT-0000549	AEF-0000572	ADR-0005263	AEM-0009086	ADY-0000508	ADV-0000444	ADJ-0005839	ADU-0000441	ABQ-0071427	ABT-0086803	BAG-0000494		BBX-0004742		ADB-0000649	BCB-0004842	BCF-0001691	BCG-0001650	BBV-0004990	BBQ-0004941	BCH-0002221	ADA-0002205	BCC-0003059		ABX-0106405	ABS-0084057	AJR-0000608	ABU-0092134									AMA-0000151
b0508	ABE-0001756	ABH-0024514	ADP-0005999	ABR-0076698	BCI-0000464	BAS-0005449	AEA-0000538	ADO-0004994	ACA-0130461	AFS-0000543	AEG-0000479	AFT-0000550	AEF-0000573	ADR-0005264	AEM-0009085	ADY-0000509	ADV-0005152			ABQ-0071428	ABT-0286362	BAG-0004724	ADD-0000542	BBX-0004743		ADB-0000650	BCB-0004843	BCF-0001695	BCG-0001654	BBV-0004991	BBQ-0004942	BCH-0002220	ADA-0002204	BCC-0003058		ABX-0106407	ABS-0084056	AJR-0000609	ABU-0092137									AMA-0000150
b0509	ABE-0001759	ABH-0024515	ADP-0005998	ABR-0076699	BCI-0000465	BAS-0005450	AEA-0000539	ADO-0004995	ACA-0130462	AFS-0000544	AEG-0000480	AFT-0000551	AEF-0000574	ADR-0005265	AEM-0009084	ADY-0000510								BBX-0004744		ADB-0000651	BCB-0004844	BCF-0001698	BCG-0001657	BBV-0004992	BBQ-0004943	BCH-0002219	ADA-0002203	BCC-0003057		ABX-0106408	ABS-0084055	AJR-0000610	ABU-0092140
b0511	ABE-0001764	ABH-0024517	ADP-0005997	ABR-0076700	BCI-0000466	BAS-0005451	AEA-0000540	ADO-0004996	ACA-0130464	AFS-0000545	AEG-0000481	AFT-0000552	AEF-0000575	ADR-0005266	AEM-0009083	ADY-0000512								BBX-0004746		ADB-0000653	BCB-0004846	BCF-0001705	BCG-0001663	BBV-0004994	BBQ-0004945			BCC-0003055		ABX-0106412		AJR-0000613	ABU-0092145
b0512	ABE-0001768	ABH-0285152	ADP-0005996	ABR-0076701	BCI-0000467		AEA-0000541	ADO-0004997	ACA-0285094	AFS-0000546	AEG-0000482	AFT-0000553	AEF-0000576	ADR-0005267	AEM-0009082	ADY-0000513							ADD-0000541	BBX-0004747		ADB-0000654	BCB-0004847	BCF-0001709	BCG-0001667	BBV-0004995	BBQ-0004946	BCH-0002216	ADA-0002200	BCC-0003054		ABX-0106415	ABS-0084052	AJR-0000614	ABU-0092148
b0513	ABE-0001771	ABH-0024520	ADP-0005995	ABR-0076702	BCI-0000468	BAS-0005454	AEA-0000542	ADO-0004998	ACA-0130467	AFS-0000547	AEG-0000484		AEF-0000577	ADR-0005268	AEM-0009081	ADY-0000514								BBX-0004748		ADB-0000655	BCB-0004848	BCF-0001711	BCG-0001669	BBV-0004996	BBQ-0004947	BCH-0002215	ADA-0002199	BCC-0003053		ABX-0106417	ABS-0084051	AJR-0000615	ABU-0092151
b0514	ABE-0001773	ABH-0024521	ADP-0005994	ABR-0076703	BCI-0000469	BAS-0005455	AEA-0000543	ADO-0005000	ACA-0130468	AFS-0000548	AEG-0000485	AFT-0000558	AEF-0000578	ADR-0005269	AEM-0009080	ADY-0000515								BBX-0004749		ADB-0000656	BCB-0004849	BCF-0001716	BCG-0001673	BBV-0004997	BBQ-0004948	BCH-0002214	ADA-0002198	BCC-0003052		ABX-0106419	ABS-0084050	AJR-0000616	ABU-0092154
b0515	ABE-0001775	ABH-0024522	ADP-0005993	ABR-0076704	BCI-0000470	BAS-0005456	AEA-0000544	ADO-0005002	ACA-0130469	AFS-0000549	AEG-0000486	AFT-0000559	AEF-0000579	ADR-0005271	AEM-0009079	ADY-0000516				ABQ-0071432	ABT-0086806	BAG-0000497		BBX-0004750		ADB-0000657	BCB-0004850	BCF-0001719	BCG-0001676	BBV-0004998	BBQ-0004949	BCH-0002213	ADA-0002197	BCC-0003051		ABX-0106421	ABS-0084049	AJR-0000617	ABU-0092156									AMA-0000147
b0516	ABE-0001777	ABH-0024523	ADP-0005992	ABR-0076705	BCI-0000471	BAS-0005457	AEA-0000545	ADO-0005003	ACA-0130470	AFS-0000550	AEG-0000487	AFT-0000560	AEF-0000580	ADR-0005272	AEM-0009077	ADY-0000517				ABQ-0071433	ABT-0086807	BAG-0000498		BBX-0004751		ADB-0000658	BCB-0004851	BCF-0001722	BCG-0001679	BBV-0004999	BBQ-0004950	BCH-0002212	ADA-0002196	BCC-0003050		ABX-0106422	ABS-0084048	AJR-0000618	ABU-0092159									AMA-0000145	ABF-0016005
b0517	ABE-0001780	ABH-0024524	ADP-0005991	ABR-0076706	BCI-0000472	BAS-0005458	AEA-0000546	ADO-0005004	ACA-0130471	AFS-0000551	AEG-0000488	AFT-0000561	AEF-0000581	ADR-0005273	AEM-0009076	ADY-0000518								BBX-0004752		ADB-0000659	BCB-0004852	BCF-0001725	BCG-0001682	BBV-0005000	BBQ-0004951	BCH-0002211	ADA-0002195	BCC-0003049		ABX-0106424	ABS-0084047	AJR-0000619	ABU-0092162									AMA-0000144
b0518	ABE-0001784	ABH-0024525	ADP-0005990	ABR-0076707	BCI-0000473	BAS-0005459	AEA-0000547	ADO-0005005	ACA-0130472	AFS-0000552	AEG-0000489	AFT-0000562	AEF-0000582	ADR-0005274	AEM-0009075	ADY-0000519			ADU-0000293					BBX-0004753		ADB-0000660	BCB-0004853	BCF-0001729		BBV-0005002	BBQ-0004952			BCC-0003048		ABX-0106425	ABS-0084046	AJR-0000620	ABU-0092166									AMA-0000142
b0520	ABE-0001789	ABH-0024527	ADP-0005988	ABR-0076709	BCI-0000475	BAS-0005461	AEA-0000549	ADO-0005007	ACA-0130474	AFS-0000554	AEG-0000491	AFT-0000564	AEF-0000584	ADR-0005276	AEM-0009073	ADY-0000523	ADV-0000457	ADJ-0005852	ADU-0000295	ABQ-0071434	ABT-0086808	BAG-0000499		BBX-0004755		ADB-0000662	BCB-0004855	BCF-0001734	BCG-0001689	BBV-0005004	BBQ-0004954	BCH-0002208	ADA-0002192	BCC-0003046		ABX-0106428	ABS-0084044	AJR-0000622	ABU-0092170
b0521	ABE-0001791	ABH-0024528	ADP-0005987	ABR-0076710	BCI-0000476	BAS-0005462	AEA-0000550	ADO-0005008	ACA-0130475	AFS-0000555	AEG-0000492	AFT-0000565	AEF-0000585	ADR-0005277	AEM-0009072	ADY-0000524				ABQ-0071435	ABT-0086809	BAG-0000500	ADD-0000535	BBX-0004756		ADB-0000663	BCB-0004856	BCF-0001735	BCG-0001690	BBV-0005005	BBQ-0004955	BCH-0002207	ADA-0002191	BCC-0003045		ABX-0106429	ABS-0084043	AJR-0000623	ABU-0092173				ALZ-0000131					AMA-0000139
b0522	ABE-0001794	ABH-0024529	ADP-0005986	ABR-0076711	BCI-0000477	BAS-0005463	AEA-0000551	ADO-0005010	ACA-0130476	AFS-0000556	AEG-0000493	AFT-0000566	AEF-0000586	ADR-0005279	AEM-0009071	ADY-0000525	ADV-0000455	ADJ-0005850	ADU-0000300	ABQ-0071437	ABT-0086810	BAG-0000501	ADD-0000534	BBX-0004757	BCD-0002540	ADB-0000664	BCB-0004857	BCF-0001737	BCG-0001692	BBV-0005006	BBQ-0004956	BCH-0002206	ADA-0002190	BCC-0003044	BBO-0004668	ABX-0106431	ABS-0084042	AJR-0000624	ABU-0092175	AME-0003464	AEP-0000479	AMG-0001604	ALZ-0000851	ACW-0299417	AFI-0002526	ACV-0290863	AMF-0004693	AMA-0002676	ABF-0017169
b0523	ABE-0001796	ABH-0024530	ADP-0005985	ABR-0076712	BCI-0000478	BAS-0005464	AEA-0000552	ADO-0005011	ACA-0130477	AFS-0000557	AEG-0000494	AFT-0000567	AEF-0000587	ADR-0005280	AEM-0009070	ADY-0000526	ADV-0000454	ADJ-0005849	ADU-0000301	ABQ-0071438	ABT-0086811	BAG-0000502	ADD-0000533	BBX-0004758	BCD-0002539	ADB-0000665	BCB-0004858	BCF-0001739	BCG-0001694	BBV-0005007	BBQ-0004957	BCH-0002205	ADA-0002189	BCC-0003043	BBO-0004669	ABX-0106433	ABS-0084041	AJR-0000625	ABU-0092177	AME-0003465	AEP-0000480	AMG-0001605	ALZ-0000852	ACW-0299419	AFI-0002525	ACV-0290864	AMF-0004692	AMA-0002675	ABF-0017168
b0524	ABE-0001804	ABH-0024531	ADP-0005984	ABR-0076714	BCI-0000479	BAS-0005465	AEA-0000554	ADO-0005012	ACA-0130478	AFS-0000558	AEG-0000496	AFT-0000568	AEF-0000589	ADR-0005281	AEM-0009069	ADY-0000527	ADV-0000453	ADJ-0005848	ADU-0000302	ABQ-0071439	ABT-0086812	BAG-0000503	ADD-0000532	BBX-0004759	BCD-0002538	ADB-0000666	BCB-0004859	BCF-0001741	BCG-0001696	BBV-0005008	BBQ-0004958	BCH-0002204	ADA-0002188	BCC-0003042	BBO-0004670	ABX-0106435	ABS-0084040	AJR-0000626	ABU-0092183	AME-0003468	AEP-0000482	AMG-0001606	ALZ-0000853	ACW-0299421	AFI-0002524	ACV-0290865	AMF-0004691	AMA-0002673	ABF-0017166
b0525	ABE-0001806	ABH-0024532	ADP-0005983	ABR-0076716	BCI-0000480	BAS-0005466	AEA-0000555	ADO-0005013	ACA-0130479	AFS-0000559	AEG-0005227	AFT-0000569	AEF-0000590	ADR-0005282	AEM-0009068	ADY-0000528	ADV-0000452	ADJ-0005847	ADU-0000303	ABQ-0071440	ABT-0086813	BAG-0000504	ADD-0000531	BBX-0004760	BCD-0002537	ADB-0000667	BCB-0004860	BCF-0001743	BCG-0001698	BBV-0005009	BBQ-0004959	BCH-0002203	ADA-0002187	BCC-0003041	BBO-0004671	ABX-0106436	ABS-0084039	AJR-0000627	ABU-0092185	AME-0003469	AEP-0000483	AMG-0001607	ALZ-0000854	ACW-0299423	AFI-0002523	ACV-0290866	AMF-0004690	AMA-0002672	ABF-0017165
b0526	ABE-0001810	ABH-0024533		ABR-0076717	BCI-0000481	BAS-0005467	AEA-0000556	ADO-0005014	ACA-0130480	AFS-0000560	AEG-0000498	AFT-0000570	AEF-0000591	ADR-0005283	AEM-0009067	ADY-0000529	ADV-0000451	ADJ-0005846	ADU-0000304	ABQ-0071441	ABT-0086814	BAG-0000505	ADD-0000530	BBX-0004761	BCD-0002535	ADB-0000668	BCB-0004861	BCF-0001746	BCG-0001701	BBV-0005010	BBQ-0004960	BCH-0002202	ADA-0002186	BCC-0003040	BBO-0004672	ABX-0106439	ABS-0084038	AJR-0000628	ABU-0092189	AME-0003470	AEP-0000484	AMG-0001608	ALZ-0000855	ACW-0299426	AFI-0002521	ACV-0290867	AMF-0004689	AMA-0002671	ABF-0017162
b0527	ABE-0001812	ABH-0024534	ADP-0005981	ABR-0076718	BCI-0000482	BAS-0005468	AEA-0000557	ADO-0005015	ACA-0130481	AFS-0000561	AEG-0000499	AFT-0000571	AEF-0000592	ADR-0005284	AEM-0009066	ADY-0000530	ADV-0000450	ADJ-0005845	ADU-0000305	ABQ-0071442	ABT-0086815	BAG-0000506	ADD-0000529	BBX-0004764		ADB-0000671	BCB-0004864	BCF-0001753	BCG-0001708	BBV-0005013	BBQ-0004963	BCH-0002201	ADA-0002185	BCC-0003037	BBO-0004675	ABX-0106441	ABS-0084037	AJR-0000631	ABU-0092195	AME-0003471
b0528	ABE-0001816	ABH-0024535	ADP-0005980	ABR-0076719	BCI-0000483	BAS-0005469	AEA-0000559	ADO-0005016	ACA-0130482	AFS-0000562	AEG-0005249	AFT-0000572	AEF-0000593	ADR-0009336	AEM-0009065	ADY-0000531	ADV-0000449	ADJ-0005844		ABQ-0071443	ABT-0086816	BAG-0000507	ADD-0000528	BBX-0004765	BCD-0002533	ADB-0000672	BCB-0004865	BCF-0001756	BCG-0001711	BBV-0005014	BBQ-0004964	BCH-0002200	ADA-0002184	BCC-0003036	BBO-0004676	ABX-0106442	ABS-0084036	AJR-0000632	ABU-0092198	AME-0003474	AEP-0000485	AMG-0001611	ALZ-0003103	ACW-0299433	AFI-0002518	ACV-0290869	AMF-0004688	AMA-0002670	ABF-0017161
b0529	ABE-0001818	ABH-0024536	ADP-0005979	ABR-0076720	BCI-0000484	BAS-0005470	AEA-0000560	ADO-0005017	ACA-0130483	AFS-0000563	AEG-0000500	AFT-0000573	AEF-0000594	ADR-0005285	AEM-0009064	ADY-0000532	ADV-0000448	ADJ-0005843	ADU-0000307	ABQ-0071444	ABT-0086817	BAG-0000508	ADD-0000527	BBX-0004766	BCD-0002532	ADB-0000673	BCB-0004866	BCF-0001757	BCG-0001712	BBV-0005015	BBQ-0004965	BCH-0002199	ADA-0002183	BCC-0003035	BBO-0004677	ABX-0106443	ABS-0084035	AJR-0000633	ABU-0092200	AME-0003475	AEP-0000486	AMG-0001612	ALZ-0003104	ACW-0299434	AFI-0002517	ACV-0290870	AMF-0004687	AMA-0002669	ABF-0017160
b0530	ABE-0001825	ABH-0024537	ADP-0005978			BAS-0005471		ADO-0005018	ACA-0130484	AFS-0000564		AFT-0000574		ADR-0005286	AEM-0009062	ADY-0000533				ABQ-0071445	ABT-0086818	BAG-0000509			BCD-0002531	ADB-0000674		BCF-0001764	BCG-0001719				ADA-0002182			ABX-0106448	ABS-0084034	AJR-0000636	ABU-0092205				ALZ-0000204
b0531	ABE-0001828	ABH-0024538	ADP-0005977			BAS-0005472		ADO-0005020	ACA-0130485	AFS-0000565		AFT-0000575		ADR-0005288	AEM-0009060	ADY-0000534			ADU-0005592	ABQ-0071446	ABT-0086819	BAG-0000510				ADB-0005525							ADA-0002180			ABX-0106452	ABS-0084032		ABU-0092211				ALZ-0000206		AFI-0003411
b0532	ABE-0001830	ABH-0024539				BAS-0005473			ACA-0130486	AFS-0000566		AFT-0000576		ADR-0005289	AEM-0009058	ADY-0000535				ABQ-0285065	ABT-0286243	BAG-0000511	ADD-0005300			ADB-0000680							ADA-0002179			ABX-0106455	ABS-0084031		ABU-0092214
b0534	ABE-0001834	ABH-0024541	ADP-0005974			BAS-0005475		ADO-0009734	ACA-0130488	AFS-0000568		AFT-0000578		ADR-0005291	AEM-0009054	ADY-0000537						BAG-0000516	ADD-0000547			ADB-0000682							ADA-0002177			ABX-0106459	ABS-0084029		ABU-0092220
b0535	ABE-0001836	ABH-0024542	ADP-0005973			BAS-0005476		ADO-0005024	ACA-0130489	AFS-0000569		AFT-0000579		ADR-0005292	AEM-0009053	ADY-0000538	ADV-0000465	ADJ-0005860		ABQ-0285067	ABT-0286244	BAG-0000520	ADD-0005301	BBX-0004773		ADB-0000683	BCB-0004874	BCF-0001785	BCG-0001741	BBV-0005024	BBQ-0004972	BCH-0002192	ADA-0002176	BCC-0003027	BBO-0004684	ABX-0106461	ABS-0084028	AJR-0000642	ABU-0092222			AMG-0001619	ALZ-0000210
b0537	ABE-0001842			ABR-0081817		BAS-0005129	AEA-0005430			AFS-0000571						ADY-0000540									BCD-0002822		BCB-0004879			BBV-0004732		BCH-0002458			BBO-0004690
b0540	ABE-0001855
b0541	ABE-0001857
b0543	ABE-0001863															ADY-0000546																											ALZ-0002039		AFI-0003513		AMF-0003189
b0544	ABE-0001866					BAS-0008067				AFS-0000589						ADY-0000547																																AMA-0004219
b0545	ABE-0001869									AFS-0002201						ADY-0000548																																AMA-0001682
b0546	ABE-0001871					BAS-0008065				AFS-0002200						ADY-0000549
b4588	ABE-0285174
b0547	ABE-0001874					BAS-0008064				AFS-0000591						ADY-0000550
b0548	ABE-0001876	ABH-0285360				BAS-0006447				AFS-0000592						ADY-0000551
b0549	ABE-0001878	ABH-0285361			BCI-0001057	BAS-0006448				AFS-0000593						ADY-0000552																BCH-0002430														ACV-0285995
b0550	ABE-0001880					BAS-0008062				AFS-0000594						ADY-0000553
b4509	ABE-0285030					BAS-0008061				AFS-0000595						ADY-0000554
b0551	ABE-0001883		ADP-0009241			BAS-0008060				AFS-0000596						ADY-0000555																												ACW-0300825	AFI-0002046		AMF-0002461
b0552	ABE-0001886
b0554	ABE-0001895									AFS-0000598		AFT-0001180				ADY-0000558
b0555	ABE-0001898															ADY-0000559														BBV-0004760					BBO-0004719
b0556	ABE-0001900	ABH-0025673			BCI-0001508	BAS-0006454				AFS-0000600		AFT-0001183				ADY-0000560		ADJ-0006676										BCF-0003787	BCG-0003718		BBQ-0005435							AJR-0002462
b4510	ABE-0285031															ADY-0000561
b0557	ABE-0001902					BAS-0008362				AFS-0000601						ADY-0000562									BCD-0001821																				AFI-0000747
b0558	ABE-0001907					BAS-0006456										ADY-0000563
b0559	ABE-0001912					BAS-0006457										ADY-0000564
b4589	ABE-0285175
b0560	ABE-0001915					BAS-0006459									AEM-0007827	ADY-0000565
b0564	ABE-0001929															ADY-0000569
b0565	ABE-0001931				BCI-0000490	BAS-0006493				AFS-0000631		AFT-0005044				ADY-0000570									BCD-0001822																			ACW-0296791				AMA-0000981
b0566	ABE-0001935	ABH-0024544	ADP-0005971			BAS-0005479		ADO-0005026	ACA-0130491	AFS-0000632		AFT-0000582			AEM-0009051	ADY-0000571				ABQ-0071452	ABT-0086825	BAG-0000522	ADD-0000554
b0567	ABE-0001937	ABH-0024545	ADP-0005970	ABR-0076729	BCI-0000491	BAS-0005480	AEA-0000569	ADO-0005027	ACA-0130492	AFS-0000633	AEG-0000505	AFT-0000583	AEF-0000602		AEM-0009049	ADY-0000572			ADU-0000288	ABQ-0071453	ABT-0086826	BAG-0000523	ADD-0000555
b0568	ABE-0001939	ABH-0024546	ADP-0005969	ABR-0076730	BCI-0000492	BAS-0005481	AEA-0000570	ADO-0005028	ACA-0130493	AFS-0000634	AEG-0000506	AFT-0000584	AEF-0000603		AEM-0009047	ADY-0000573					ABT-0086827		ADD-0000556
b0569	ABE-0001942	ABH-0024547	ADP-0005968	ABR-0076731	BCI-0000493	BAS-0005482	AEA-0000571		ACA-0130494	AFS-0000635	AEG-0000507	AFT-0000585	AEF-0000604		AEM-0009046	ADY-0000574			ADU-0000290		ABT-0255919	BAG-0000525																					ALZ-0002038
b0570	ABE-0001946	ABH-0024555	ADP-0005961	ABR-0076732	BCI-0000494	BAS-0005490	AEA-0000572	ADO-0005035	ACA-0130502	AFS-0000644	AEG-0000508	AFT-0000586	AEF-0000605	ADR-0005298	AEM-0009038	ADY-0000575				ABQ-0071456	ABT-0086828	BAG-0000526	ADD-0000564																		AEP-0004791	AMG-0001202
b0571	ABE-0001948	ABH-0024556	ADP-0005960	ABR-0076733	BCI-0000495	BAS-0005491	AEA-0000573	ADO-0005036	ACA-0130503	AFS-0000645	AEG-0000509	AFT-0000587	AEF-0000606	ADR-0005299	AEM-0009037	ADY-0000576				ABQ-0071457	ABT-0086829	BAG-0000527	ADD-0000565																	AME-0004588	AEP-0004790	AMG-0001203	ALZ-0001946				AMF-0004305	AMA-0000938
b0572	ABE-0001958	ABH-0024557	ADP-0005958	ABR-0076734	BCI-0000496	BAS-0005493	AEA-0000574	ADO-0005037	ACA-0130504	AFS-0000646		AFT-0000589	AEF-0000607	ADR-0005300	AEM-0009036	ADY-0000577				ABQ-0071458	ABT-0086830		ADD-0000566																			AMG-0001204
b0573	ABE-0001967	ABH-0024558	ADP-0005957	ABR-0076735	BCI-0000497	BAS-0005494	AEA-0000575	ADO-0005038	ACA-0130505	AFS-0000647	AEG-0000511	AFT-0000590	AEF-0000608	ADR-0005301	AEM-0009034	ADY-0000578				ABQ-0071459	ABT-0086831	BAG-0000529	ADD-0000567																		AEP-0004788
b0574	ABE-0001969	ABH-0024559	ADP-0005956	ABR-0076736	BCI-0000498	BAS-0005495	AEA-0000576	ADO-0005039	ACA-0130506	AFS-0000648	AEG-0000512	AFT-0000591	AEF-0000609	ADR-0005302	AEM-0009032	ADY-0000579	ADV-0000473	ADJ-0005865		ABQ-0071460			ADD-0000568																	AME-0004585	AEP-0004787	AMG-0001206							ABF-0020554
b0575	ABE-0001971	ABH-0024560	ADP-0005955	ABR-0076737	BCI-0000499	BAS-0005496	AEA-0000577	ADO-0005040	ACA-0130507	AFS-0000649	AEG-0000517	AFT-0000592	AEF-0000610	ADR-0005303	AEM-0009031	ADY-0000580	ADV-0000474			ABQ-0071468	ABT-0086836	BAG-0000541	ADD-0000569																		AEP-0004786	AMG-0001207	ALZ-0003035					AMA-0000958	ABF-0020553
b0576	ABE-0001976	ABH-0024561	ADP-0005954	ABR-0076738	BCI-0000500	BAS-0005497	AEA-0000578	ADO-0005041	ACA-0130508	AFS-0000650	AEG-0000518	AFT-0000593	AEF-0000611	ADR-0005304	AEM-0009030	ADY-0000581	ADV-0000475	ADJ-0005867	ADU-0000548	ABQ-0071470	ABT-0086837	BAG-0000542	ADD-0000570	BBX-0004791	BCD-0002489	ADB-0000718	BCB-0004945	BCF-0001829	BCG-0001785	BBV-0005044	BBQ-0004990	BCH-0002173	ADA-0002159	BCC-0003004	BBO-0004825	ABX-0106492	ABS-0084007	AJR-0000664	ABU-0092270	AME-0003481	AEP-0000539	AMG-0001693	ALZ-0003248
b0577	ABE-0001978	ABH-0024562	ADP-0005953	ABR-0076739	BCI-0000501	BAS-0005498	AEA-0000579	ADO-0005042	ACA-0130509	AFS-0000651	AEG-0000519	AFT-0000594	AEF-0000612	ADR-0005305	AEM-0009029	ADY-0000582	ADV-0000476	ADJ-0005868	ADU-0000549	ABQ-0071471	ABT-0086838	BAG-0000543	ADD-0000571	BBX-0004792	BCD-0002488	ADB-0000719	BCB-0004946	BCF-0001834	BCG-0001789	BBV-0005045	BBQ-0004991	BCH-0002172	ADA-0002158	BCC-0003003	BBO-0004826	ABX-0106495	ABS-0084006	AJR-0000665	ABU-0092272	AME-0003488	AEP-0000545	AMG-0001694	ALZ-0001286	ACW-0303501	AFI-0001176		AMF-0004810
b0578	ABE-0001981	ABH-0024563	ADP-0005952	ABR-0076740	BCI-0000502	BAS-0005499	AEA-0000580	ADO-0005043	ACA-0130510	AFS-0000652	AEG-0000520	AFT-0000595	AEF-0000613	ADR-0005306	AEM-0009028	ADY-0000583	ADV-0000477	ADJ-0005869	ADU-0000550	ABQ-0071472		BAG-0000544	ADD-0000572	BBX-0004795	BCD-0002478	ADB-0000722	BCB-0004950	BCF-0001842	BCG-0001796	BBV-0005055	BBQ-0005001	BCH-0002170	ADA-0002156	BCC-0002999		ABX-0106499	ABS-0084004	AJR-0000675	ABU-0092299	AME-0003493	AEP-0000555	AMG-0001699	ALZ-0001297
b0579	ABE-0001986	ABH-0024564	ADP-0005951	ABR-0076741	BCI-0000503	BAS-0005500	AEA-0000581	ADO-0005045	ACA-0130511	AFS-0000653	AEG-0000522	AFT-0000596	AEF-0000614	ADR-0005307	AEM-0009027	ADY-0000584	ADV-0000478	ADJ-0005870	ADU-0000551	ABQ-0071473	ABT-0086840	BAG-0000545	ADD-0000573	BBX-0004796	BCD-0002477	ADB-0000723	BCB-0004951	BCF-0001844	BCG-0001798	BBV-0005056	BBQ-0005002	BCH-0002169	ADA-0002155	BCC-0002998		ABX-0106501	ABS-0084003	AJR-0000676	ABU-0092302	AME-0003494	AEP-0000556	AMG-0001700
b0580	ABE-0001988	ABH-0024565	ADP-0005950	ABR-0076742	BCI-0000504	BAS-0005501	AEA-0000582	ADO-0005046	ACA-0130512	AFS-0000654	AEG-0005250	AFT-0000597	AEF-0000615	ADR-0005308	AEM-0009025	ADY-0000585	ADV-0000479	ADJ-0005871	ADU-0000552	ABQ-0071474	ABT-0086841	BAG-0000546		BBX-0004799	BCD-0002474	ADB-0000726	BCB-0004954	BCF-0001853	BCG-0001806	BBV-0005059	BBQ-0005005		ADA-0002152	BCC-0002995	BBO-0004830	ABX-0106508	ABS-0084000	AJR-0000680	ABU-0092310	AME-0003500	AEP-0000559	AMG-0001707	ALZ-0003123	ACW-0306843	AFI-0003487	ACV-0288356
b0581	ABE-0001992	ABH-0024566		ABR-0076743	BCI-0000505	BAS-0005502	AEA-0000583	ADO-0005047	ACA-0130513	AFS-0000655	AEG-0000523	AFT-0000598	AEF-0000616	ADR-0005309	AEM-0009024	ADY-0000586	ADV-0000480	ADJ-0005873	ADU-0000553	ABQ-0071475	ABT-0086842	BAG-0000547	ADD-0000575	BBX-0004800	BCD-0002473	ADB-0000727	BCB-0004955	BCF-0001855	BCG-0001810	BBV-0005060	BBQ-0005006	BCH-0002166	ADA-0002151	BCC-0002994	BBO-0004831	ABX-0106509	ABS-0083999	AJR-0000681	ABU-0092311	AME-0003505	AEP-0000565
b4415	ABE-0047279		ADP-0005946	ABR-0081752	BCI-0000507		AEA-0005374				AEG-0005251	AFT-0000599	AEF-0000617	ADR-0005310	AEM-0009022	ADY-0000587	ADV-0005160
b0582	ABE-0002007
b0583	ABE-0002009	ABH-0024570	ADP-0005943	ABR-0076744	BCI-0000508	BAS-0005506	AEA-0000585	ADO-0005048	ACA-0130516	AFS-0000658	AEG-0000525	AFT-0000600	AEF-0000618	ADR-0005312	AEM-0009020	ADY-0000589	ADV-0000481	ADJ-0005881	ADU-0000573	ABQ-0071481	ABT-0086849	BAG-0000559	ADD-0000576			ADB-0000728							ADA-0002150			ABX-0106510	ABS-0083998		ABU-0092313		AEP-0000603			ACW-0303128
b0584	ABE-0002014	ABH-0024571	ADP-0005942	ABR-0076745	BCI-0000509	BAS-0005507	AEA-0000586	ADO-0005050	ACA-0130517	AFS-0000659	AEG-0000526	AFT-0000601	AEF-0000619	ADR-0005313	AEM-0009018	ADY-0000590	ADV-0000482	ADJ-0005882	ADU-0000574	ABQ-0071483	ABT-0086850	BAG-0000560	ADD-0000577			ADB-0000729							ADA-0002149			ABX-0106512	ABS-0083997		ABU-0092316	AME-0003534			ALZ-0003142				AMF-0000649		ABF-0046527
b0585	ABE-0002019	ABH-0024572	ADP-0005940	ABR-0076747	BCI-0000510	BAS-0005509	AEA-0000588	ADO-0005051	ACA-0130518	AFS-0000661	AEG-0000527	AFT-0000603	AEF-0000620	ADR-0005315	AEM-0009017	ADY-0000591	ADV-0000483	ADJ-0005883	ADU-0000575	ABQ-0071484	ABT-0086851	BAG-0000561	ADD-0000578	BBX-0004803	BCD-0002469	ADB-0000730	BCB-0004958	BCF-0001866	BCG-0001820	BBV-0005063	BBQ-0005009	BCH-0002163	ADA-0002148	BCC-0002990	BBO-0004834	ABX-0106515	ABS-0083996	AJR-0000685	ABU-0092322	AME-0003535	AEP-0000605	AMG-0001717					AMF-0000647		ABF-0019153
b4511	ABE-0285032	ABH-0024573	ADP-0005939	ABR-0076748	BCI-0000511	BAS-0005510	AEA-0000589	ADO-0005052	ACA-0285313	AFS-0000662	AEG-0005454	AFT-0000604	AEF-0000621	ADR-0005316	AEM-0009016	ADY-0000592	ADV-0000484	ADJ-0005884	ADU-0000576	ABQ-0285934		BAG-0000562	ADD-0000579	BBX-0004804	BCD-0002468	ADB-0000731	BCB-0004959	BCF-0001868	BCG-0001822	BBV-0005064	BBQ-0005010	BCH-0002162	ADA-0002147	BCC-0002989	BBO-0004835	ABX-0106516	ABS-0083995	AJR-0000686	ABU-0092325	AME-0003536	AEP-0000606						AMF-0000646
b0586	ABE-0002021	ABH-0024574	ADP-0005938	ABR-0076749	BCI-0000512	BAS-0005511	AEA-0000590	ADO-0005053	ACA-0130519	AFS-0000663	AEG-0000528	AFT-0000605	AEF-0000622	ADR-0005317	AEM-0009015	ADY-0000593	ADV-0000485	ADJ-0005885	ADU-0000577	ABQ-0071485	ABT-0086852	BAG-0000563	ADD-0000580	BBX-0004805	BCD-0002467	ADB-0000732	BCB-0004960	BCF-0001870	BCG-0001824	BBV-0005065	BBQ-0005011	BCH-0002161	ADA-0002146	BCC-0002988	BBO-0004836	ABX-0106518	ABS-0083994	AJR-0000687	ABU-0092328	AME-0003537	AEP-0000607	AMG-0001719
b0587	ABE-0002023	ABH-0024575	ADP-0005937	ABR-0076750		BAS-0005512	AEA-0000591	ADO-0005054	ACA-0130520	AFS-0000664	AEG-0000529	AFT-0000606	AEF-0000623	ADR-0005319	AEM-0009014	ADY-0000594	ADV-0000486	ADJ-0005886	ADU-0000581	ABQ-0285073	ABT-0286248		ADD-0000581	BBX-0004806	BCD-0002466	ADB-0000733	BCB-0004961	BCF-0001877	BCG-0001831	BBV-0005066	BBQ-0005012	BCH-0002160	ADA-0002145	BCC-0002987	BBO-0004837	ABX-0285035	ABS-0285031	AJR-0000688	ABU-0092331
b0588	ABE-0002025	ABH-0024576	ADP-0005936	ABR-0076751	BCI-0000514	BAS-0005513	AEA-0000592	ADO-0005055	ACA-0130521	AFS-0000665	AEG-0000530	AFT-0000607	AEF-0000624	ADR-0005320	AEM-0009013	ADY-0000595	ADV-0000487	ADJ-0005887	ADU-0000582	ABQ-0071490	ABT-0255923	BAG-0000568	ADD-0000582	BBX-0004807	BCD-0002465	ADB-0000734	BCB-0004962	BCF-0001881	BCG-0001834	BBV-0005067	BBQ-0005013	BCH-0002159	ADA-0002144	BCC-0002986	BBO-0004838	ABX-0106525	ABS-0083992	AJR-0000689	ABU-0092333	AME-0003538	AEP-0000608	AMG-0001720			AFI-0000505		AMF-0002273		ABF-0019148
b0589	ABE-0002027	ABH-0024577	ADP-0005935	ABR-0076752	BCI-0000515	BAS-0005514	AEA-0000593	ADO-0005056	ACA-0130522	AFS-0000666	AEG-0000531	AFT-0000608	AEF-0000625	ADR-0005321	AEM-0009011	ADY-0000596	ADV-0000488	ADJ-0005888	ADU-0000583	ABQ-0071491	ABT-0086856	BAG-0000569	ADD-0000583	BBX-0004808	BCD-0002464	ADB-0000735	BCB-0004963	BCF-0001885	BCG-0001838	BBV-0005068	BBQ-0005014	BCH-0002158	ADA-0002143	BCC-0002985	BBO-0004839	ABX-0106529	ABS-0083991	AJR-0000690	ABU-0092335	AME-0003539	AEP-0000609	AMG-0001721					AMF-0002274		ABF-0019147
b0590	ABE-0002031	ABH-0024578	ADP-0005934	ABR-0076753	BCI-0000516	BAS-0005515	AEA-0000594	ADO-0005057	ACA-0130523	AFS-0000667	AEG-0000532	AFT-0000609	AEF-0000626	ADR-0005322	AEM-0009009	ADY-0000597	ADV-0000489	ADJ-0005889	ADU-0000584	ABQ-0071492	ABT-0086857	BAG-0000570	ADD-0000584	BBX-0004809	BCD-0002461	ADB-0000736	BCB-0004964	BCF-0001890	BCG-0001843	BBV-0005069	BBQ-0005015	BCH-0002157	ADA-0002142	BCC-0002984	BBO-0004840	ABX-0106531	ABS-0083990	AJR-0000691	ABU-0092338	AME-0003540	AEP-0000610	AMG-0001722			AFI-0000506		AMF-0002275		ABF-0019146
b0591	ABE-0002036	ABH-0024579	ADP-0005933	ABR-0076754	BCI-0000517	BAS-0005516	AEA-0000595	ADO-0005058	ACA-0130524	AFS-0000668	AEG-0000533	AFT-0000610	AEF-0000627	ADR-0005323	AEM-0009008	ADY-0000598	ADV-0000490	ADJ-0005890	ADU-0000585	ABQ-0071493	ABT-0086858	BAG-0000571	ADD-0000585	BBX-0004810	BCD-0002460	ADB-0000737	BCB-0004965	BCF-0001894	BCG-0001847	BBV-0005070	BBQ-0005016	BCH-0002156	ADA-0002141	BCC-0002983	BBO-0004841	ABX-0106533	ABS-0083989	AJR-0000692	ABU-0092343	AME-0003541	AEP-0000611	AMG-0001723					AMF-0000643		ABF-0019145
b0592	ABE-0002038	ABH-0024580	ADP-0005932	ABR-0076755	BCI-0000518	BAS-0005517	AEA-0000596	ADO-0005059	ACA-0130525	AFS-0000669	AEG-0000534	AFT-0000611	AEF-0000628	ADR-0005324	AEM-0009006	ADY-0000599	ADV-0000491	ADJ-0005891	ADU-0000586	ABQ-0071494	ABT-0086859	BAG-0000572	ADD-0000586	BBX-0004811	BCD-0002459	ADB-0000738	BCB-0004966	BCF-0001898	BCG-0001850	BBV-0005071	BBQ-0005017	BCH-0002155	ADA-0002140	BCC-0002982	BBO-0004842	ABX-0106534	ABS-0083988	AJR-0000693	ABU-0092347	AME-0003542	AEP-0000612	AMG-0001724					AMF-0002276		ABF-0019144
b0593	ABE-0002047	ABH-0024581	ADP-0005931	ABR-0076756	BCI-0000519	BAS-0005518	AEA-0000597	ADO-0005060	ACA-0130526	AFS-0000670	AEG-0000535	AFT-0000612	AEF-0000629	ADR-0005325	AEM-0009005	ADY-0000600	ADV-0000492	ADJ-0005892	ADU-0000587	ABQ-0285071	ABT-0286246		ADD-0000587	BBX-0004812	BCD-0002458	ADB-0000740	BCB-0004967	BCF-0001901	BCG-0001853	BBV-0005072	BBQ-0005018	BCH-0002154	ADA-0002139	BCC-0002981	BBO-0004843	ABX-0106536	ABS-0083987	AJR-0000694	ABU-0092355	AME-0003543	AEP-0000613	AMG-0001725					AMF-0000642
b0594	ABE-0002049	ABH-0024582	ADP-0005930	ABR-0076757	BCI-0000520	BAS-0005519	AEA-0000598	ADO-0005061	ACA-0130527	AFS-0000671	AEG-0000536	AFT-0000613	AEF-0000630	ADR-0005326	AEM-0009004	ADY-0000601	ADV-0000493	ADJ-0005893	ADU-0000588	ABQ-0071496	ABT-0255924	BAG-0000574	ADD-0000588	BBX-0004813	BCD-0002457	ADB-0000741	BCB-0004968	BCF-0001903	BCG-0001855	BBV-0005073	BBQ-0005019	BCH-0002153	ADA-0002138	BCC-0002980	BBO-0004844	ABX-0106538	ABS-0083986	AJR-0000695	ABU-0092358	AME-0003544	AEP-0000614	AMG-0001726					AMF-0000641		ABF-0018255
b0595	ABE-0002052	ABH-0024583	ADP-0005929	ABR-0076758	BCI-0000521	BAS-0005520	AEA-0000599	ADO-0005062	ACA-0130528	AFS-0000672	AEG-0000537	AFT-0000614	AEF-0000631	ADR-0005327	AEM-0009003	ADY-0000602	ADV-0000494	ADJ-0005894	ADU-0000589	ABQ-0071497	ABT-0086861	BAG-0000575	ADD-0000589	BBX-0004814	BCD-0002456	ADB-0000742	BCB-0004969	BCF-0001906	BCG-0001858	BBV-0005074	BBQ-0005020	BCH-0002152	ADA-0002137	BCC-0002979	BBO-0004845	ABX-0106541	ABS-0083985	AJR-0000696	ABU-0092361	AME-0003545	AEP-0000615	AMG-0001727					AMF-0000640		ABF-0018254
b0596	ABE-0002054	ABH-0024584	ADP-0005928	ABR-0076759	BCI-0000522	BAS-0005521	AEA-0000600	ADO-0005063	ACA-0130529	AFS-0000673	AEG-0000538	AFT-0000615	AEF-0000632	ADR-0005328	AEM-0009002	ADY-0000603	ADV-0000495	ADJ-0005895	ADU-0000590	ABQ-0071498	ABT-0086862	BAG-0000576	ADD-0000590	BBX-0004815	BCD-0002455	ADB-0000743	BCB-0004970	BCF-0001909	BCG-0001861	BBV-0005075	BBQ-0005021	BCH-0002151	ADA-0002136	BCC-0002978	BBO-0004846	ABX-0106544	ABS-0083984	AJR-0000697	ABU-0092364	AME-0003546	AEP-0000616	AMG-0001728					AMF-0002623		ABF-0018252
b0597	ABE-0002057	ABH-0024585	ADP-0005927	ABR-0076760	BCI-0000523	BAS-0005522	AEA-0000601	ADO-0005064	ACA-0130530	AFS-0000674	AEG-0000539	AFT-0000616	AEF-0000633	ADR-0005329	AEM-0009001	ADY-0000604	ADV-0000496	ADJ-0005896	ADU-0000591	ABQ-0071499	ABT-0086863	BAG-0000577	ADD-0000591	BBX-0004816	BCD-0002454	ADB-0000744	BCB-0004971	BCF-0001912	BCG-0001864	BBV-0005076	BBQ-0005022	BCH-0002150	ADA-0002135	BCC-0002977	BBO-0004847	ABX-0106548	ABS-0083983	AJR-0000698	ABU-0092367	AME-0003547	AEP-0000617	AMG-0001729
b0598	ABE-0002061	ABH-0024586		ABR-0076761	BCI-0000524	BAS-0005523	AEA-0000602	ADO-0005065	ACA-0130531	AFS-0000675	AEG-0000540	AFT-0000617	AEF-0000634	ADR-0005330	AEM-0008999	ADY-0000605	ADV-0000497	ADJ-0005897		ABQ-0071500	ABT-0086864	BAG-0000578	ADD-0000592
b4512	ABE-0285033	ABH-0285156	ADP-0005925	ABR-0076762	BCI-0000525	BAS-0005524	AEA-0000603	ADO-0005066	ACA-0285103	AFS-0000676	AEG-0005252	AFT-0000618	AEF-0000635	ADR-0005331	AEM-0008998	ADY-0000606	ADV-0000498	ADJ-0005898	ADU-0000593	ABQ-0285607	ABT-0086865	BAG-0000579	ADD-0000593	BBX-0004818	BCD-0002452	ADB-0000750	BCB-0004973	BCF-0001921	BCG-0001870	BBV-0005078	BBQ-0005024	BCH-0002148	ADA-0002133	BCC-0002974	BBO-0004849	ABX-0106550	ABS-0083981	AJR-0000701	ABU-0092373	AME-0003553	AEP-0000619	AMG-0001734	ALZ-0003140
b0599	ABE-0002065	ABH-0024587	ADP-0005924	ABR-0076763	BCI-0000526	BAS-0005525	AEA-0000604	ADO-0005067	ACA-0130532	AFS-0000677	AEG-0000541	AFT-0000619	AEF-0000636	ADR-0005332	AEM-0008997	ADY-0000607	ADV-0000499	ADJ-0005899	ADU-0000594	ABQ-0071503	ABT-0086866	BAG-0000580	ADD-0000594	BBX-0004819	BCD-0002451	ADB-0000752		BCF-0001923	BCG-0001872	BBV-0005079	BBQ-0005025	BCH-0002147	ADA-0002132	BCC-0002973	BBO-0004850	ABX-0106551	ABS-0083980	AJR-0000702	ABU-0092375	AME-0003555	AEP-0000623		ALZ-0000784						ABF-0047057
b0600	ABE-0002069	ABH-0024588	ADP-0005923	ABR-0076764	BCI-0000527	BAS-0005526	AEA-0000605	ADO-0005068	ACA-0130533	AFS-0000678	AEG-0000542	AFT-0000620	AEF-0000637	ADR-0005333	AEM-0008996	ADY-0000608			ADU-0000595	ABQ-0071504	ABT-0086867	BAG-0000581	ADD-0000595	BBX-0004820	BCD-0002450	ADB-0000753	BCB-0004975	BCF-0001926	BCG-0001875	BBV-0005080	BBQ-0005026	BCH-0002146	ADA-0002131	BCC-0002972	BBO-0004851	ABX-0106553	ABS-0083979	AJR-0000703	ABU-0092379	AME-0003565	AEP-0000647		ALZ-0000777	ACW-0298859	AFI-0002695	ACV-0290685	AMF-0000280	AMA-0000522	ABF-0016007
b0601	ABE-0002071	ABH-0024589	ADP-0005922	ABR-0076765	BCI-0000528	BAS-0005527	AEA-0000606	ADO-0005069	ACA-0130534	AFS-0000679	AEG-0000543	AFT-0000621	AEF-0000638	ADR-0005334	AEM-0008995	ADY-0000609			ADU-0000596			BAG-0000582	ADD-0000596	BBX-0004821	BCD-0002449	ADB-0000754	BCB-0004976	BCF-0001929	BCG-0001879	BBV-0005081	BBQ-0005027	BCH-0002145	ADA-0002130	BCC-0002971	BBO-0004852	ABX-0106556	ABS-0083978	AJR-0000704	ABU-0092381		AEP-0000648	AMG-0001736
b0602	ABE-0002073	ABH-0024590	ADP-0005921	ABR-0076766	BCI-0000529	BAS-0005528	AEA-0000607	ADO-0005070	ACA-0130535	AFS-0000680	AEG-0000544	AFT-0000622	AEF-0000639	ADR-0005335	AEM-0008994	ADY-0000610	ADV-0000501							BBX-0004822	BCD-0002448	ADB-0000755	BCB-0004977	BCF-0001931	BCG-0001881	BBV-0005082	BBQ-0005028	BCH-0002144	ADA-0002129	BCC-0002970	BBO-0004853	ABX-0106558	ABS-0083977	AJR-0000705	ABU-0092383		AEP-0000649	AMG-0001737	ALZ-0002636
b0603	ABE-0002077	ABH-0024591	ADP-0005920	ABR-0076767	BCI-0000530	BAS-0005529	AEA-0000608	ADO-0005071	ACA-0130536	AFS-0000681	AEG-0000545	AFT-0000623	AEF-0000640	ADR-0005336	AEM-0008993	ADY-0000611				ABQ-0285608	ABT-0086872	BAG-0000590														ABX-0106559			ABU-0092387
b0604	ABE-0002084	ABH-0024592	ADP-0005919	ABR-0076768	BCI-0000531	BAS-0005530	AEA-0000609	ADO-0005072	ACA-0130537	AFS-0000682	AEG-0000546	AFT-0000624	AEF-0000641	ADR-0005337	AEM-0008991	ADY-0000612				ABQ-0071513	ABT-0086873	BAG-0000591	ADD-0000600	BBX-0004824	BCD-0002446	ADB-0000757	BCB-0004979	BCF-0001937	BCG-0001887	BBV-0005084	BBQ-0005030	BCH-0002142	ADA-0002127	BCC-0002968	BBO-0004855	ABX-0106562	ABS-0083975	AJR-0000707	ABU-0092390		AEP-0000651	AMG-0001740
b0605	ABE-0002090	ABH-0024593	ADP-0005918	ABR-0076770	BCI-0000532	BAS-0005531	AEA-0000610	ADO-0005073	ACA-0130538	AFS-0000683	AEG-0000547	AFT-0000625	AEF-0000642	ADR-0005338	AEM-0008990	ADY-0000613	ADV-0000511	ADJ-0005916	ADU-0000605	ABQ-0071514	ABT-0086874	BAG-0000592	ADD-0000601	BBX-0004825	BCD-0002445	ADB-0000758	BCB-0004980	BCF-0001939	BCG-0001889	BBV-0005085	BBQ-0005031	BCH-0002141	ADA-0002126	BCC-0002967	BBO-0004856	ABX-0106563	ABS-0083974	AJR-0000708	ABU-0092397	AME-0003567	AEP-0000652	AMG-0001741	ALZ-0000857	ACW-0299064	AFI-0002626	ACV-0289586			ABF-0018570
b0606	ABE-0002093	ABH-0024594	ADP-0005916	ABR-0076771	BCI-0000533	BAS-0005532	AEA-0000611	ADO-0005074	ACA-0130539	AFS-0000684	AEG-0000548	AFT-0000626	AEF-0000643	ADR-0005339	AEM-0008989	ADY-0000614	ADV-0000512	ADJ-0005917	ADU-0000606	ABQ-0071516	ABT-0086875	BAG-0000593	ADD-0000602		BCD-0002444	ADB-0000759		BCF-0001941	BCG-0001891			BCH-0002140	ADA-0002125	BCC-0002966		ABX-0106565	ABS-0083973	AJR-0000709	ABU-0092400	AME-0003568	AEP-0000653	AMG-0001742	ALZ-0000856			ACV-0289585			ABF-0018568
b0607	ABE-0002095	ABH-0024595	ADP-0005915	ABR-0076772	BCI-0000534	BAS-0005533	AEA-0000612	ADO-0005075	ACA-0130540	AFS-0000685	AEG-0000549	AFT-0000627	AEF-0000644	ADR-0005340	AEM-0008988	ADY-0000615	ADV-0000513	ADJ-0005918	ADU-0000607	ABQ-0071517	ABT-0086876	BAG-0000594	ADD-0000603	BBX-0004831	BCD-0002439	ADB-0000764	BCB-0004986	BCF-0001961	BCG-0001910	BBV-0005091	BBQ-0005037	BCH-0002135	ADA-0002120	BCC-0002961	BBO-0004862	ABX-0106580	ABS-0083967	AJR-0000714	ABU-0092414	AME-0003569	AEP-0000654	AMG-0001743	ALZ-0003118						ABF-0017186
b0608	ABE-0002099	ABH-0024596	ADP-0005914			BAS-0005535		ADO-0005077	ACA-0130541	AFS-0000686				ADR-0005341	AEM-0008987	ADY-0000616	ADV-0000514			ABQ-0071518	ABT-0086877	BAG-0000595	ADD-0000604	BBX-0004833	BCD-0002437		BCB-0004988	BCF-0001963	BCG-0001912	BBV-0005093	BBQ-0005039			BCC-0002958	BBO-0004864	ABX-0106582	ABS-0083966	AJR-0000717	ABU-0092418	AME-0003570	AEP-0001152
b0610	ABE-0002104	ABH-0024598	ADP-0005912	ABR-0076774	BCI-0000535	BAS-0005537	AEA-0000614	ADO-0005079	ACA-0130543	AFS-0000688	AEG-0000550	AFT-0000628	AEF-0000645	ADR-0005342	AEM-0008986	ADY-0000617	ADV-0000516	ADJ-0005921		ABQ-0071520	ABT-0086878	BAG-0000596	ADD-0000606	BBX-0004834	BCD-0002436	ADB-0000766	BCB-0004989	BCF-0001968	BCG-0001916	BBV-0005094	BBQ-0005040	BCH-0002133	ADA-0002118	BCC-0002957	BBO-0004865	ABX-0106585	ABS-0083965	AJR-0000718	ABU-0092420	AME-0003571	AEP-0000655	AMG-0001744	ALZ-0003047				AMF-0001464	AMA-0000052	ABF-0015670
b0611	ABE-0002107	ABH-0024599	ADP-0005911	ABR-0076775	BCI-0000536	BAS-0005539	AEA-0000615	ADO-0005080	ACA-0130544	AFS-0000689	AEG-0000551	AFT-0000629	AEF-0000646	ADR-0005343	AEM-0008984	ADY-0000618	ADV-0000517	ADJ-0005922		ABQ-0071521	ABT-0086879	BAG-0000597	ADD-0000607	BBX-0004835	BCD-0002435			BCF-0001970	BCG-0001918	BBV-0005095	BBQ-0005041	BCH-0002132	ADA-0002117	BCC-0002956	BBO-0004866	ABX-0106586	ABS-0083964	AJR-0000719	ABU-0092422	AME-0003573		AMG-0001746	ALZ-0003041
b0612	ABE-0002110	ABH-0024600	ADP-0005910	ABR-0076776	BCI-0000537	BAS-0005540	AEA-0000616	ADO-0005081	ACA-0130545	AFS-0000690	AEG-0000552	AFT-0000630	AEF-0000647	ADR-0005344	AEM-0008983	ADY-0000619	ADV-0000518			ABQ-0071522	ABT-0086880	BAG-0000598	ADD-0000608	BBX-0004836	BCD-0002434	ADB-0000768		BCF-0001974	BCG-0001922	BBV-0005096	BBQ-0005042	BCH-0002131	ADA-0002116	BCC-0002955	BBO-0004867	ABX-0106590	ABS-0083963	AJR-0000720	ABU-0092424								AMF-0002618
b0613	ABE-0002114	ABH-0024601	ADP-0005909	ABR-0076777	BCI-0000538	BAS-0005541	AEA-0000617	ADO-0005082	ACA-0130546	AFS-0000691	AEG-0000553	AFT-0000631	AEF-0000648	ADR-0005345	AEM-0008982	ADY-0000620	ADV-0000519	ADJ-0005924		ABQ-0071523		BAG-0000599	ADD-0000609	BBX-0004837	BCD-0002433	ADB-0000769	BCB-0004993	BCF-0001979		BBV-0005097	BBQ-0005043	BCH-0002130	ADA-0002115	BCC-0002954	BBO-0004868	ABX-0106594	ABS-0083962	AJR-0000721	ABU-0092427		AEP-0000039						AMF-0002617		ABF-0014563
b0614	ABE-0002116	ABH-0024602	ADP-0005908	ABR-0076778	BCI-0000539	BAS-0005542	AEA-0000618	ADO-0005083	ACA-0130547	AFS-0000692	AEG-0000554	AFT-0000632	AEF-0000649	ADR-0005346	AEM-0008981	ADY-0000621	ADV-0000520	ADJ-0005925		ABQ-0071524	ABT-0255927	BAG-0000600	ADD-0000610	BBX-0004838	BCD-0002432	ADB-0000770	BCB-0004994	BCF-0001981	BCG-0001927	BBV-0005098	BBQ-0005044	BCH-0002129	ADA-0002114	BCC-0002953	BBO-0004869	ABX-0106596	ABS-0083961	AJR-0000722	ABU-0092429								AMF-0002616		ABF-0047078
b0615	ABE-0002119	ABH-0024603	ADP-0005907	ABR-0076780	BCI-0000540	BAS-0005543	AEA-0000620	ADO-0005084	ACA-0130548	AFS-0000693	AEG-0000555	AFT-0000633	AEF-0000650	ADR-0005347	AEM-0008980	ADY-0000622	ADV-0000521	ADJ-0005926		ABQ-0071525	ABT-0255928	BAG-0000601	ADD-0000611		BCD-0002431	ADB-0000771							ADA-0002113			ABX-0106598	ABS-0083960		ABU-0092432		AEP-0000038	AMG-0002469	ALZ-0003638				AMF-0002615		ABF-0015313, ABF-0047012
b0616	ABE-0002122	ABH-0024604	ADP-0005906	ABR-0076782	BCI-0000541	BAS-0005544	AEA-0000622	ADO-0005085	ACA-0130549	AFS-0000694	AEG-0000556	AFT-0000634	AEF-0000651	ADR-0005348	AEM-0008979	ADY-0000623	ADV-0000522	ADJ-0005927		ABQ-0071526	ABT-0086881	BAG-0000602	ADD-0000612	BBX-0004840	BCD-0002430	ADB-0000773	BCB-0004996	BCF-0001987	BCG-0001933	BBV-0005100	BBQ-0005046	BCH-0002127	ADA-0002112	BCC-0002951	BBO-0004871	ABX-0106599	ABS-0083959	AJR-0000724	ABU-0092436		AEP-0000037	AMG-0002470	ALZ-0003639				AMF-0002614		ABF-0047010, ABF-0047075
b0617	ABE-0002124	ABH-0024605	ADP-0005905	ABR-0081778	BCI-0000542	BAS-0005545	AEA-0000623	ADO-0005086	ACA-0130550	AFS-0000695	AEG-0005577	AFT-0000635	AEF-0000652	ADR-0005349	AEM-0008978	ADY-0000624	ADV-0000523	ADJ-0005928		ABQ-0071527	ABT-0086882	BAG-0000603	ADD-0000613	BBX-0004841	BCD-0002429	ADB-0000774	BCB-0004997	BCF-0001990	BCG-0001935	BBV-0005101	BBQ-0005047	BCH-0002126	ADA-0002111	BCC-0002950	BBO-0004872	ABX-0106600	ABS-0083958	AJR-0000725	ABU-0092438								AMF-0002613		ABF-0047009, ABF-0047074
b0618	ABE-0002126	ABH-0024606	ADP-0005904	ABR-0076785	BCI-0000543	BAS-0005546	AEA-0000624		ACA-0130551	AFS-0000696	AEG-0000557	AFT-0000636	AEF-0000653	ADR-0005350	AEM-0008977	ADY-0000625	ADV-0000524	ADJ-0005929		ABQ-0071528	ABT-0086883	BAG-0000604		BBX-0004842	BCD-0002428	ADB-0000775	BCB-0004998	BCF-0001992	BCG-0001937	BBV-0005102	BBQ-0005048	BCH-0002125	ADA-0002110	BCC-0002949	BBO-0004873	ABX-0106601	ABS-0083957	AJR-0000726	ABU-0092441		AEP-0000035						AMF-0002612		ABF-0047008, ABF-0047073
b0619	ABE-0002129	ABH-0024607	ADP-0005903	ABR-0076786	BCI-0000544	BAS-0005547	AEA-0000625	ADO-0005089	ACA-0130552	AFS-0000697	AEG-0000558	AFT-0000637	AEF-0000654	ADR-0005351	AEM-0008975	ADY-0000626	ADV-0000525						ADD-0000617	BBX-0004844	BCD-0002425	ADB-0000777		BCF-0001995	BCG-0001940	BBV-0005105	BBQ-0005050			BCC-0002946	BBO-0004874	ABX-0106603	ABS-0083956	AJR-0000728	ABU-0092446										ABF-0019047
b0620	ABE-0002131	ABH-0024608	ADP-0005902	ABR-0076787	BCI-0000545	BAS-0005548	AEA-0000626	ADO-0005090	ACA-0130553	AFS-0000698	AEG-0000559	AFT-0000638	AEF-0000655	ADR-0005352	AEM-0008974	ADY-0000627	ADV-0000526	ADJ-0005932					ADD-0000618	BBX-0004845	BCD-0002424	ADB-0000778		BCF-0002000	BCG-0001945	BBV-0005106	BBQ-0005051	BCH-0002123	ADA-0002108	BCC-0002945	BBO-0004875	ABX-0106606	ABS-0083955	AJR-0000729	ABU-0092449								AMF-0002611		ABF-0019048
b0621	ABE-0002133	ABH-0024609	ADP-0005901	ABR-0076788	BCI-0000546	BAS-0005549	AEA-0000627	ADO-0005091	ACA-0130554	AFS-0000699	AEG-0000560	AFT-0000639	AEF-0000656		AEM-0008973	ADY-0000631	ADV-0000527	ADJ-0005933		ABQ-0071678	ABT-0087009	BAG-0000739	ADD-0000619	BBX-0004846	BCD-0002423	ADB-0000779	BCB-0005002	BCF-0002002	BCG-0001947	BBV-0005107	BBQ-0005052	BCH-0002122	ADA-0002107	BCC-0002944	BBO-0004876	ABX-0106608	ABS-0083954	AJR-0000730	ABU-0092451	AME-0003574	AEP-0000656	AMG-0001747	ALZ-0003040				AMF-0004233	AMA-0001604
b0622	ABE-0002139	ABH-0024610	ADP-0005900	ABR-0076789	BCI-0000547	BAS-0005551	AEA-0000628	ADO-0005094	ACA-0130555	AFS-0000700	AEG-0000561		AEF-0000657	ADR-0005355	AEM-0008971	ADY-0000632	ADV-0000528			ABQ-0071677	ABT-0087008	BAG-0000738	ADD-0000622	BBX-0004847	BCD-0002422		BCB-0005003	BCF-0002005	BCG-0001950	BBV-0005108	BBQ-0005053	BCH-0002121	ADA-0002106	BCC-0002942	BBO-0004877	ABX-0106609	ABS-0083953	AJR-0000732	ABU-0092453	AME-0003576	AEP-0000657	AMG-0001748	ALZ-0003034	ACW-0299567	AFI-0002444	ACV-0287431	AMF-0004860	AMA-0002816	ABF-0017713
b0623	ABE-0002142	ABH-0024611	ADP-0005899	ABR-0076790	BCI-0000548	BAS-0005552	AEA-0000629	ADO-0005095	ACA-0130556	AFS-0000701	AEG-0005253	AFT-0000643	AEF-0000658	ADR-0005356	AEM-0008970	ADY-0000633	ADV-0000529	ADJ-0005935	ADU-0000612	ABQ-0071676	ABT-0087007	BAG-0000737	ADD-0000623	BBX-0004848	BCD-0002421	ADB-0000781	BCB-0005004	BCF-0002009	BCG-0001954	BBV-0005109	BBQ-0005054	BCH-0002120	ADA-0002105	BCC-0002941	BBO-0004878	ABX-0106610	ABS-0083952	AJR-0000733	ABU-0092456	AME-0003577	AEP-0000658	AMG-0001749	ALZ-0003033	ACW-0299570	AFI-0002443	ACV-0287430		AMA-0000705	ABF-0018347
b0624	ABE-0002144	ABH-0024612	ADP-0005898	ABR-0076791	BCI-0000549	BAS-0005553	AEA-0000630	ADO-0005096	ACA-0130557	AFS-0000702	AEG-0000562	AFT-0000644	AEF-0000659	ADR-0005357	AEM-0008969	ADY-0000634	ADV-0000530	ADJ-0005936	ADU-0000613	ABQ-0071675	ABT-0087006	BAG-0000736	ADD-0000624	BBX-0004849	BCD-0002420	ADB-0000783	BCB-0005005	BCF-0002012	BCG-0001957	BBV-0005110	BBQ-0005055	BCH-0002119	ADA-0002104	BCC-0002938	BBO-0004879	ABX-0106613	ABS-0083951	AJR-0000734	ABU-0092458	AME-0003578	AEP-0000659	AMG-0001750	ALZ-0003031	ACW-0298913	AFI-0002672		AMF-0004669	AMA-0000709	ABF-0018343
b0627	ABE-0002153	ABH-0024614	ADP-0005896	ABR-0076793	BCI-0000551	BAS-0005555	AEA-0000632	ADO-0005098	ACA-0130559	AFS-0000704	AEG-0005254	AFT-0000646	AEF-0000661	ADR-0005359	AEM-0008967	ADY-0000637	ADV-0000532	ADJ-0005938	ADU-0000615	ABQ-0071672	ABT-0087004	BAG-0000734	ADD-0000626	BBX-0004851	BCD-0002418	ADB-0000785	BCB-0005007	BCF-0002018	BCG-0001963	BBV-0005112	BBQ-0005057	BCH-0002117	ADA-0002102	BCC-0002936	BBO-0004881	ABX-0106617	ABS-0083949	AJR-0000737	ABU-0092465	AME-0003580	AEP-0000661	AMG-0001752	ALZ-0003029	ACW-0299576	AFI-0002441	ACV-0287426		AMA-0000717	ABF-0018341
b0628	ABE-0002155	ABH-0024615	ADP-0005895	ABR-0076794	BCI-0000552	BAS-0005556	AEA-0000633	ADO-0005099	ACA-0130560	AFS-0000705	AEG-0000564	AFT-0000647	AEF-0000662	ADR-0005360	AEM-0008966	ADY-0000638	ADV-0000533	ADJ-0005939	ADU-0000616	ABQ-0071671	ABT-0087003	BAG-0000733	ADD-0000629	BBX-0004852	BCD-0002417	ADB-0000786	BCB-0005008	BCF-0002021	BCG-0001966	BBV-0005113	BBQ-0005058	BCH-0002116	ADA-0002101	BCC-0002935	BBO-0004882	ABX-0106618	ABS-0083948	AJR-0000738	ABU-0092467	AME-0003581	AEP-0000662	AMG-0001753	ALZ-0003028	ACW-0299579	AFI-0002440	ACV-0287425	AMF-0004665	AMA-0000718	ABF-0018340
b0629	ABE-0002158	ABH-0024616	ADP-0005894	ABR-0076795		BAS-0005557	AEA-0005485	ADO-0005101	ACA-0130561	AFS-0000706		AFT-0000648		ADR-0005362	AEM-0008965	ADY-0000639	ADV-0000534		ADU-0000617	ABQ-0071670	ABT-0087002	BAG-0000732	ADD-0000630	BBX-0004854	BCD-0002416	ADB-0000787	BCB-0005010	BCF-0002023	BCG-0001968	BBV-0005115	BBQ-0005060	BCH-0002115	ADA-0002100	BCC-0002933	BBO-0004884	ABX-0106619	ABS-0083947	AJR-0000740	ABU-0092470		AEP-0000663		ALZ-0003027
b0630	ABE-0002160	ABH-0024617	ADP-0005893	ABR-0076796	BCI-0000554	BAS-0005558	AEA-0000634	ADO-0005102	ACA-0130562	AFS-0000707	AEG-0000566	AFT-0000649	AEF-0000664	ADR-0005363	AEM-0008964	ADY-0000640	ADV-0000535	ADJ-0006018	ADU-0000618	ABQ-0071669	ABT-0087001	BAG-0000731	ADD-0000631	BBX-0004855	BCD-0002415	ADB-0000788	BCB-0005011	BCF-0002027	BCG-0001972	BBV-0005116	BBQ-0005061	BCH-0002114	ADA-0002099	BCC-0002931	BBO-0004885	ABX-0106622	ABS-0083946	AJR-0000742	ABU-0092473	AME-0003583	AEP-0000664	AMG-0001755	ALZ-0003026	ACW-0299581	AFI-0002439	ACV-0287424	AMF-0004664	AMA-0000719	ABF-0018338
b0631	ABE-0002162	ABH-0024618	ADP-0005892	ABR-0076797	BCI-0000555	BAS-0005559	AEA-0000635	ADO-0005103	ACA-0130563	AFS-0000708	AEG-0000567	AFT-0000650	AEF-0000665	ADR-0005364	AEM-0008963	ADY-0000641	ADV-0000536	ADJ-0006017	ADU-0000619	ABQ-0071668	ABT-0087000	BAG-0000730	ADD-0000632	BBX-0004856	BCD-0002414	ADB-0000789	BCB-0005012	BCF-0002031	BCG-0001976	BBV-0005117	BBQ-0005062	BCH-0002113	ADA-0002098	BCC-0002929	BBO-0004886	ABX-0106625	ABS-0083945	AJR-0000744	ABU-0092476	AME-0003584	AEP-0000665	AMG-0001756	ALZ-0003025	ACW-0299584	AFI-0002438	ACV-0287423	AMF-0004663	AMA-0000720	ABF-0018337
b0632	ABE-0002168	ABH-0024619	ADP-0005891	ABR-0076798	BCI-0000556	BAS-0005560	AEA-0000636	ADO-0005104	ACA-0130564	AFS-0000709	AEG-0000568	AFT-0000651	AEF-0000666		AEM-0008961	ADY-0000642	ADV-0000537	ADJ-0006016	ADU-0000620	ABQ-0071667	ABT-0086999	BAG-0000729	ADD-0000633	BBX-0004857	BCD-0002413	ADB-0000790	BCB-0005013	BCF-0002033	BCG-0001978	BBV-0005118	BBQ-0005063	BCH-0002112	ADA-0002097	BCC-0002928	BBO-0004887	ABX-0106626	ABS-0083944	AJR-0000745	ABU-0092478	AME-0003585	AEP-0000666	AMG-0001757	ALZ-0003024	ACW-0299586	AFI-0002437	ACV-0287422	AMF-0004662	AMA-0000721	ABF-0018336
b0633	ABE-0002171	ABH-0024620	ADP-0005889	ABR-0076800	BCI-0000557	BAS-0005562	AEA-0000637	ADO-0005106	ACA-0130565	AFS-0000711	AEG-0000569	AFT-0000652	AEF-0000667	ADR-0005366	AEM-0008959	ADY-0000643	ADV-0000538	ADJ-0006015	ADU-0000621	ABQ-0071666	ABT-0086998	BAG-0000728	ADD-0000634	BBX-0004858	BCD-0002411	ADB-0000792	BCB-0005014	BCF-0002037	BCG-0001982	BBV-0005119	BBQ-0005064	BCH-0002111	ADA-0002096	BCC-0002927	BBO-0004888	ABX-0106628	ABS-0083943	AJR-0000747	ABU-0092480	AME-0003586	AEP-0000667	AMG-0001758	ALZ-0003023	ACW-0299590	AFI-0002436		AMF-0004661	AMA-0000722	ABF-0018335
b0634	ABE-0002173	ABH-0024621	ADP-0005888	ABR-0076801	BCI-0000558	BAS-0005563	AEA-0000638	ADO-0005107	ACA-0130566	AFS-0000712	AEG-0000570	AFT-0000653	AEF-0000668	ADR-0005367	AEM-0008957	ADY-0000644	ADV-0000539	ADJ-0006014	ADU-0000622	ABQ-0071665	ABT-0086997	BAG-0000727	ADD-0000635	BBX-0004859	BCD-0002410	ADB-0000793	BCB-0005015	BCF-0002042	BCG-0001987	BBV-0005120	BBQ-0005065	BCH-0002110	ADA-0002095	BCC-0002926	BBO-0004889	ABX-0106630	ABS-0083942	AJR-0000748	ABU-0092483	AME-0003587	AEP-0000668	AMG-0001759	ALZ-0003022	ACW-0299595	AFI-0002435	ACV-0287420	AMF-0004660	AMA-0000723	ABF-0018334
b0635	ABE-0002178	ABH-0024622	ADP-0005887	ABR-0076802	BCI-0000559	BAS-0005564	AEA-0000639	ADO-0005108	ACA-0130567	AFS-0000713	AEG-0000571	AFT-0000654	AEF-0000669	ADR-0005368	AEM-0008956	ADY-0000645	ADV-0000540	ADJ-0006013	ADU-0000623	ABQ-0071664	ABT-0086996	BAG-0000726	ADD-0000636													ABX-0106633	ABS-0083941		ABU-0092485	AME-0003588		AMG-0001760	ALZ-0003021	ACW-0299600	AFI-0002434				ABF-0018333
b0636	ABE-0002180	ABH-0024623	ADP-0005886	ABR-0076803	BCI-0000560	BAS-0005565	AEA-0000640	ADO-0005109	ACA-0130568	AFS-0000714	AEG-0000572	AFT-0000655	AEF-0000670	ADR-0005369	AEM-0008955	ADY-0000646	ADV-0000541	ADJ-0006012	ADU-0000624	ABQ-0071663	ABT-0086995	BAG-0000725	ADD-0000637	BBX-0004861	BCD-0002408	ADB-0000796	BCB-0005017	BCF-0002052	BCG-0001997	BBV-0005122	BBQ-0005067	BCH-0002108	ADA-0002093	BCC-0002924	BBO-0004891	ABX-0106635	ABS-0083940	AJR-0000750	ABU-0092489	AME-0003589	AEP-0000670	AMG-0001761	ALZ-0003020	ACW-0299604	AFI-0002433	ACV-0287418	AMF-0004658	AMA-0000725	ABF-0018331
b0637	ABE-0002183	ABH-0024624	ADP-0005885	ABR-0076804	BCI-0000561	BAS-0005566	AEA-0000641	ADO-0005110	ACA-0130569	AFS-0000715	AEG-0005255	AFT-0000656	AEF-0000671	ADR-0005370	AEM-0008954	ADY-0000647	ADV-0000542	ADJ-0006011	ADU-0000625	ABQ-0071662	ABT-0086994	BAG-0000724	ADD-0000638	BBX-0004862	BCD-0002407	ADB-0000797	BCB-0005018	BCF-0002054	BCG-0001999	BBV-0005123	BBQ-0005068	BCH-0002107	ADA-0002092	BCC-0002923	BBO-0004892	ABX-0106636	ABS-0083939	AJR-0000751	ABU-0092491	AME-0003590	AEP-0000671	AMG-0001762	ALZ-0003019	ACW-0299606	AFI-0002432		AMF-0004657	AMA-0000726	ABF-0018329
b0638	ABE-0002185	ABH-0024625	ADP-0005884	ABR-0076805	BCI-0000562	BAS-0005567	AEA-0000643	ADO-0005111	ACA-0130570	AFS-0000717	AEG-0000574	AFT-0000657	AEF-0000672	ADR-0005371	AEM-0008953	ADY-0000648				ABQ-0071661	ABT-0086993	BAG-0000723	ADD-0000639	BBX-0004864	BCD-0002406	ADB-0000798	BCB-0005020	BCF-0002057	BCG-0002002	BBV-0005124	BBQ-0005070	BCH-0002106	ADA-0002091	BCC-0002920	BBO-0004893	ABX-0106638	ABS-0083938	AJR-0000752	ABU-0092495		AEP-0000672	AMG-0001763
b0639	ABE-0002187	ABH-0024626	ADP-0005883	ABR-0076806	BCI-0000563	BAS-0005568	AEA-0000644	ADO-0005112	ACA-0130571	AFS-0000718	AEG-0000575	AFT-0000658	AEF-0000673	ADR-0005372	AEM-0008952	ADY-0000649	ADV-0000544	ADJ-0006009	ADU-0000627	ABQ-0071660	ABT-0086992	BAG-0000722	ADD-0000640	BBX-0004866	BCD-0002404	ADB-0000800	BCB-0005022	BCF-0002063	BCG-0002007	BBV-0005126	BBQ-0005072	BCH-0002104	ADA-0002089	BCC-0002918	BBO-0004895	ABX-0106643	ABS-0083936	AJR-0000754	ABU-0092501	AME-0003591	AEP-0000673	AMG-0001764	ALZ-0003017	ACW-0299608	AFI-0002431	ACV-0287416	AMF-0004656	AMA-0000727	ABF-0018328
b0640	ABE-0002192	ABH-0024627	ADP-0005882	ABR-0076807	BCI-0000564	BAS-0005569	AEA-0000645	ADO-0005113	ACA-0130572	AFS-0000719	AEG-0000576	AFT-0000659	AEF-0000674	ADR-0005373	AEM-0008951	ADY-0000650	ADV-0000545	ADJ-0006008	ADU-0000628	ABQ-0071659	ABT-0086991	BAG-0000721	ADD-0000641	BBX-0004867	BCD-0002403	ADB-0000801	BCB-0005023	BCF-0002065	BCG-0002009	BBV-0005127	BBQ-0005073	BCH-0002103	ADA-0002088	BCC-0002917	BBO-0004896	ABX-0106644	ABS-0083935	AJR-0000755	ABU-0092502	AME-0003592	AEP-0000674	AMG-0001765	ALZ-0003016	ACW-0299610	AFI-0002430	ACV-0287415	AMF-0004655	AMA-0000728	ABF-0018327
b0641	ABE-0002194	ABH-0024628	ADP-0005881	ABR-0076808	BCI-0000565	BAS-0005570	AEA-0000646	ADO-0005114	ACA-0130573	AFS-0000720	AEG-0000577	AFT-0000660	AEF-0000675	ADR-0005374	AEM-0008950	ADY-0000651	ADV-0000546	ADJ-0006007	ADU-0000629	ABQ-0071658	ABT-0086990	BAG-0000720	ADD-0000642	BBX-0004868	BCD-0002402	ADB-0000802	BCB-0005024	BCF-0002067	BCG-0002011	BBV-0005128	BBQ-0005074	BCH-0002102	ADA-0002087	BCC-0002916	BBO-0004897	ABX-0106645	ABS-0083934	AJR-0000756	ABU-0092505	AME-0003593	AEP-0000675	AMG-0001766	ALZ-0003015	ACW-0299612	AFI-0002429	ACV-0287414	AMF-0004654	AMA-0000729	ABF-0018326
b0642	ABE-0002196	ABH-0024629	ADP-0005880	ABR-0076809	BCI-0000566	BAS-0005571	AEA-0000647	ADO-0005115	ACA-0130574	AFS-0000721	AEG-0000578	AFT-0000661	AEF-0000676	ADR-0005375	AEM-0008949	ADY-0000652	ADV-0000547	ADJ-0006006	ADU-0000630	ABQ-0071657	ABT-0086989	BAG-0000719	ADD-0000643	BBX-0004869	BCD-0002401	ADB-0000803	BCB-0005025	BCF-0002071	BCG-0002015	BBV-0005129	BBQ-0005075	BCH-0002101	ADA-0002086	BCC-0002915	BBO-0004898	ABX-0106647	ABS-0083933	AJR-0000757	ABU-0092508	AME-0003594	AEP-0000676	AMG-0001767		ACW-0299616	AFI-0002428	ACV-0287413	AMF-0004653	AMA-0000730	ABF-0018325
b0643	ABE-0002199	ABH-0024630	ADP-0005879	ABR-0076810	BCI-0000567	BAS-0005572	AEA-0000648	ADO-0005116	ACA-0130575	AFS-0000722	AEG-0000579	AFT-0000662	AEF-0000677	ADR-0005376	AEM-0008948	ADY-0000653	ADV-0000548	ADJ-0006005	ADU-0000634	ABQ-0071656	ABT-0086988	BAG-0000718	ADD-0000644	BBX-0004874	BCD-0002400	ADB-0000808	BCB-0005031	BCF-0002090	BCG-0002029	BBV-0005135	BBQ-0005080	BCH-0002096	ADA-0002081	BCC-0002910	BBO-0004903	ABX-0106657	ABS-0083928	AJR-0000762	ABU-0092522	AME-0003595	AEP-0000677	AMG-0001768	ALZ-0003012	ACW-0299621	AFI-0002427	ACV-0287412	AMF-0004652	AMA-0000731	ABF-0018324
b0644	ABE-0002201	ABH-0285153	ADP-0005878					ADO-0005117	ACA-0130576	AFS-0000723		AFT-0000664			AEM-0008947	ADY-0000654	ADV-0000549	ADJ-0006004	ADU-0000635	ABQ-0071655	ABT-0086987	BAG-0000717	ADD-0000645
b0645	ABE-0002208	ABH-0024633	ADP-0005877			BAS-0005575		ADO-0005120	ACA-0130577	AFS-0000724		AFT-0000665			AEM-0008946	ADY-0000655	ADV-0000550			ABQ-0071654	ABT-0086986	BAG-0000716	ADD-0000646																ABU-0092528
b0646	ABE-0002210	ABH-0024634	ADP-0005876			BAS-0005576		ADO-0005121	ACA-0130578	AFS-0000725		AFT-0000666			AEM-0008945	ADY-0000656	ADV-0000551			ABQ-0071653	ABT-0086985	BAG-0000715	ADD-0000647
b0647	ABE-0002213	ABH-0024635	ADP-0005875			BAS-0005577		ADO-0005122	ACA-0130579	AFS-0000726		AFT-0000667			AEM-0008944	ADY-0000657				ABQ-0071652	ABT-0086984	BAG-0000714	ADD-0000648
b0648	ABE-0002220	ABH-0024636	ADP-0005874			BAS-0005578		ADO-0005123	ACA-0130580	AFS-0000727		AFT-0000668			AEM-0008943	ADY-0000658				ABQ-0071651	ABT-0086983	BAG-0000713	ADD-0000649																ABU-0092534
b0649	ABE-0002222	ABH-0285385	ADP-0005873			BAS-0010933		ADO-0005124	ACA-0285306	AFS-0000728		AFT-0000669			AEM-0008942	ADY-0000659		ADJ-0005997		ABQ-0071650	ABT-0255936	BAG-0000712	ADD-0000650
b0650	ABE-0002225	ABH-0024637	ADP-0005872			BAS-0005582		ADO-0005125	ACA-0130583	AFS-0000730		AFT-0000670			AEM-0008941	ADY-0000660	ADV-0000555	ADJ-0005996		ABQ-0071648	ABT-0086982	BAG-0000711	ADD-0000651	BBX-0004880		ADB-0000814	BCB-0005037	BCF-0002111	BCG-0002048	BBV-0005141	BBQ-0005086			BCC-0002904				AJR-0000768	ABU-0092538
b0651	ABE-0002227	ABH-0024638	ADP-0005871	ABR-0076811	BCI-0000568	BAS-0005583	AEA-0000649	ADO-0005126	ACA-0130584	AFS-0000731	AEG-0000580	AFT-0000671	AEF-0000678	ADR-0005377	AEM-0008940	ADY-0000661	ADV-0000556	ADJ-0005995		ABQ-0071647	ABT-0086981	BAG-0000710	ADD-0000652	BBX-0004882	BCD-0002399	ADB-0000816	BCB-0005039	BCF-0002117	BCG-0002054	BBV-0005143	BBQ-0005088	BCH-0002094	ADA-0002079	BCC-0002902	BBO-0004904	ABX-0106659	ABS-0083926	AJR-0000770	ABU-0092543	AME-0003596	AEP-0001917						AMF-0004650
b0652	ABE-0002232	ABH-0024639	ADP-0005870	ABR-0076812	BCI-0000569	BAS-0005584	AEA-0000650	ADO-0005127	ACA-0130585	AFS-0000732	AEG-0000581	AFT-0000672	AEF-0000679	ADR-0005378	AEM-0008939	ADY-0000662	ADV-0000557	ADJ-0005994		ABQ-0071646	ABT-0086980	BAG-0000709	ADD-0000653	BBX-0004883	BCD-0002398	ADB-0000817	BCB-0005040	BCF-0002120	BCG-0002057	BBV-0005144	BBQ-0005089	BCH-0002093	ADA-0002078	BCC-0002901	BBO-0004905	ABX-0106662	ABS-0083925	AJR-0000771	ABU-0092546	AME-0003597	AEP-0000680	AMG-0001769	ALZ-0003011	ACW-0299623	AFI-0002426	ACV-0287411	AMF-0004649	AMA-0000732	ABF-0018323
b0653	ABE-0002234	ABH-0024640	ADP-0005869	ABR-0076813	BCI-0000570	BAS-0005585	AEA-0000651	ADO-0005128	ACA-0130586	AFS-0000733	AEG-0000582	AFT-0000673	AEF-0000680	ADR-0005379	AEM-0008938	ADY-0000663	ADV-0000558	ADJ-0005993	ADU-0000660	ABQ-0071645	ABT-0086979	BAG-0000708	ADD-0000654	BBX-0004884	BCD-0002397	ADB-0000818	BCB-0005041	BCF-0002124	BCG-0002061	BBV-0005145	BBQ-0005090	BCH-0002092	ADA-0002077	BCC-0002900	BBO-0004906	ABX-0106666	ABS-0083924	AJR-0000772	ABU-0092548	AME-0003598	AEP-0000681	AMG-0001770	ALZ-0003010	ACW-0299627	AFI-0002425	ACV-0287410	AMF-0004648	AMA-0000733	ABF-0018322
b0654	ABE-0002239	ABH-0024641	ADP-0005868	ABR-0076814	BCI-0000571	BAS-0005586	AEA-0000652	ADO-0005129	ACA-0130587	AFS-0000734	AEG-0000583	AFT-0000674	AEF-0000681	ADR-0005380	AEM-0008937	ADY-0000664	ADV-0000559	ADJ-0005992		ABQ-0071644	ABT-0086978	BAG-0000707	ADD-0000655	BBX-0004885	BCD-0002396	ADB-0000819	BCB-0005042	BCF-0002127	BCG-0002064	BBV-0005146	BBQ-0005091		ADA-0002076	BCC-0002899	BBO-0004907	ABX-0106668	ABS-0083923	AJR-0000773	ABU-0092551	AME-0003599	AEP-0000682	AMG-0001771	ALZ-0003009	ACW-0299630	AFI-0002424	ACV-0287409	AMF-0004647	AMA-0000734	ABF-0018321
b0655	ABE-0002241	ABH-0024642	ADP-0005866	ABR-0076815	BCI-0000573	BAS-0005588	AEA-0000653	ADO-0005130	ACA-0130588	AFS-0000735	AEG-0000584	AFT-0000675	AEF-0000682	ADR-0005382	AEM-0008935	ADY-0000665	ADV-0000560		ADU-0000665	ABQ-0071643	ABT-0086977	BAG-0000706	ADD-0000656	BBX-0004887	BCD-0002394	ADB-0000820	BCB-0005044	BCF-0002130		BBV-0005148	BBQ-0005093	BCH-0002089	ADA-0002075	BCC-0002897	BBO-0004909	ABX-0106670	ABS-0083922	AJR-0000774	ABU-0092555	AME-0003600	AEP-0000683	AMG-0001772	ALZ-0003008	ACW-0299634	AFI-0002423	ACV-0287408	AMF-0004646	AMA-0000735	ABF-0018320
b0656	ABE-0002246
b0657	ABE-0002250	ABH-0024643	ADP-0005864	ABR-0076818	BCI-0000575	BAS-0005590	AEA-0000657	ADO-0005133	ACA-0130589	AFS-0000738	AEG-0000586	AFT-0000678	AEF-0000684	ADR-0005385	AEM-0008931	ADY-0000667	ADV-0000564	ADJ-0005987	ADU-0000666	ABQ-0071641	ABT-0086976	BAG-0000705	ADD-0000658	BBX-0004888	BCD-0002393	ADB-0000821	BCB-0005045	BCF-0002133	BCG-0002069	BBV-0005149	BBQ-0005095	BCH-0002088	ADA-0002074	BCC-0002896	BBO-0004910	ABX-0106672	ABS-0083921	AJR-0000776	ABU-0092558	AME-0003601	AEP-0000684	AMG-0001773	ALZ-0003006	ACW-0299637	AFI-0002422	ACV-0291303	AMF-0004644	AMA-0000736	ABF-0018319
b0658	ABE-0002252	ABH-0024644	ADP-0005863	ABR-0076819	BCI-0000576	BAS-0005591	AEA-0000658	ADO-0005134	ACA-0130590	AFS-0000739	AEG-0000587	AFT-0000679	AEF-0000685	ADR-0005386	AEM-0008930	ADY-0000668	ADV-0000565	ADJ-0005986	ADU-0000667	ABQ-0071640	ABT-0086975	BAG-0000704	ADD-0000659	BBX-0004889	BCD-0002392	ADB-0000822	BCB-0005046	BCF-0002137	BCG-0002073	BBV-0005150	BBQ-0005096	BCH-0002087	ADA-0002073	BCC-0002895	BBO-0004911	ABX-0106673	ABS-0083920	AJR-0000777	ABU-0092561	AME-0003602	AEP-0000685	AMG-0001774	ALZ-0003005	ACW-0299640	AFI-0002421	ACV-0291304	AMF-0004643	AMA-0000737	ABF-0018318
b0659	ABE-0002255	ABH-0024645	ADP-0005862	ABR-0076820	BCI-0000577	BAS-0005592	AEA-0000659	ADO-0005135	ACA-0130591	AFS-0000740	AEG-0000588	AFT-0000680	AEF-0000686	ADR-0005387	AEM-0008929	ADY-0000669	ADV-0000566	ADJ-0005985	ADU-0000668	ABQ-0071639	ABT-0086974	BAG-0000703	ADD-0000660	BBX-0004891	BCD-0002391	ADB-0000824	BCB-0005048	BCF-0002140	BCG-0002076	BBV-0005151	BBQ-0005097	BCH-0002086	ADA-0002072	BCC-0002893	BBO-0004912	ABX-0106676	ABS-0083919	AJR-0000779	ABU-0092564	AME-0003603	AEP-0000686	AMG-0001775	ALZ-0003004	ACW-0299643	AFI-0002420	ACV-0291305	AMF-0004642	AMA-0000738	ABF-0018317
b0660	ABE-0002257	ABH-0024646	ADP-0005861	ABR-0076821	BCI-0000578	BAS-0005593	AEA-0000660	ADO-0005136	ACA-0130592	AFS-0000741	AEG-0000589	AFT-0000681	AEF-0000687	ADR-0005388	AEM-0008928	ADY-0000670	ADV-0000567	ADJ-0005984	ADU-0000669	ABQ-0071638	ABT-0086973	BAG-0000702	ADD-0000661	BBX-0004892	BCD-0002390	ADB-0000825	BCB-0005049	BCF-0002143	BCG-0002079	BBV-0005152	BBQ-0005098	BCH-0002085	ADA-0002071	BCC-0002892	BBO-0004913	ABX-0106679	ABS-0083918	AJR-0000780	ABU-0092566	AME-0003604	AEP-0000687	AMG-0001776	ALZ-0003003	ACW-0299646	AFI-0002419	ACV-0291306	AMF-0004641	AMA-0000739	ABF-0018316
b0661	ABE-0002260	ABH-0024647	ADP-0005859	ABR-0076823	BCI-0000579	BAS-0005595	AEA-0000661	ADO-0005138	ACA-0130593	AFS-0000742	AEG-0000590	AFT-0000683	AEF-0000688	ADR-0005389	AEM-0008927	ADY-0000671	ADV-0000568	ADJ-0005983	ADU-0000670	ABQ-0071637	ABT-0086972	BAG-0000701	ADD-0000662	BBX-0004893	BCD-0002388	ADB-0000826	BCB-0005050	BCF-0002146	BCG-0002082	BBV-0005153	BBQ-0005099	BCH-0002084	ADA-0002070	BCC-0002889	BBO-0004914	ABX-0106681	ABS-0083917	AJR-0000782	ABU-0092569	AME-0003605	AEP-0000688	AMG-0001777	ALZ-0003002	ACW-0299649	AFI-0002418	ACV-0291308	AMF-0004639	AMA-0000740	ABF-0018314
b0662	ABE-0002265	ABH-0024648	ADP-0005858	ABR-0076824	BCI-0000580	BAS-0005596	AEA-0000662	ADO-0005139	ACA-0130594	AFS-0000743	AEG-0000591	AFT-0000684	AEF-0000689	ADR-0005390	AEM-0008926	ADY-0000672	ADV-0000569	ADJ-0005982	ADU-0000671	ABQ-0071636	ABT-0086971	BAG-0000700	ADD-0000663	BBX-0004894	BCD-0002387	ADB-0000827	BCB-0005051	BCF-0002151	BCG-0002087	BBV-0005154	BBQ-0005100	BCH-0002083	ADA-0002069	BCC-0002888	BBO-0004915	ABX-0106684	ABS-0083916	AJR-0000783	ABU-0092572	AME-0003606	AEP-0000689	AMG-0001778	ALZ-0003001	ACW-0299654	AFI-0002417	ACV-0291309	AMF-0004637	AMA-0000741	ABF-0018312
b0674	ABE-0002292	ABH-0024656		ABR-0076832	BCI-0000587	BAS-0005604	AEA-0000670	ADO-0005146	ACA-0130605	AFS-0000751	AEG-0000594	AFT-0000692	AEF-0000693	ADR-0005398	AEM-0008918	ADY-0000680	ADV-0000579	ADJ-0005974	ADU-0000681	ABQ-0071626	ABT-0255935	BAG-0000692	ADD-0000674	BBX-0004905	BCD-0002378	ADB-0000838	BCB-0005060	BCF-0002165	BCG-0002100	BBV-0005164	BBQ-0005109	BCH-0002074	ADA-0002061	BCC-0002876	BBO-0004925	ABX-0106693	ABS-0083909	AJR-0000793	ABU-0092584	AME-0003607	AEP-0000697	AMG-0001779	ALZ-0003000	ACW-0299664	AFI-0002410	ACV-0291233	AMF-0004636	AMA-0000742	ABF-0174116
b0675	ABE-0002296	ABH-0024657	ADP-0005849	ABR-0076833	BCI-0000588	BAS-0005606	AEA-0000671	ADO-0005147	ACA-0130606	AFS-0000752	AEG-0000595	AFT-0000694	AEF-0000694	ADR-0005400	AEM-0008917	ADY-0000681	ADV-0000580	ADJ-0005973	ADU-0000682		ABT-0086963	BAG-0000691	ADD-0000677	BBX-0004906	BCD-0002376	ADB-0000839	BCB-0005061	BCF-0002169	BCG-0002104	BBV-0005165	BBQ-0005110	BCH-0002073	ADA-0002060	BCC-0002875	BBO-0004926	ABX-0106696	ABS-0083908	AJR-0000794	ABU-0092587	AME-0003609	AEP-0000698	AMG-0001780	ALZ-0002998	ACW-0299668	AFI-0002409	ACV-0291234	AMF-0004632	AMA-0000743
b0676	ABE-0002299	ABH-0024658	ADP-0005848	ABR-0076834	BCI-0000589	BAS-0005607	AEA-0000672	ADO-0005148	ACA-0130607	AFS-0000753	AEG-0000596	AFT-0000695	AEF-0000695	ADR-0005401	AEM-0008916	ADY-0000682	ADV-0000581	ADJ-0005972	ADU-0000683	ABQ-0071623	ABT-0086962	BAG-0000690	ADD-0000678	BBX-0004907	BCD-0002375	ADB-0000840	BCB-0005062	BCF-0002171	BCG-0002106	BBV-0005166	BBQ-0005111	BCH-0002072	ADA-0002059	BCC-0002874	BBO-0004927	ABX-0106697	ABS-0083907	AJR-0000795	ABU-0092590	AME-0003610	AEP-0000699	AMG-0001781	ALZ-0002997	ACW-0299670	AFI-0002408	ACV-0291235	AMF-0004631	AMA-0000744	ABF-0046969
b0677	ABE-0002301	ABH-0024659	ADP-0005847	ABR-0076835	BCI-0000590	BAS-0005608	AEA-0000673	ADO-0005149	ACA-0130608	AFS-0000754	AEG-0000597	AFT-0000696	AEF-0000696	ADR-0005402	AEM-0008915	ADY-0000683	ADV-0000582	ADJ-0005971	ADU-0000684	ABQ-0071622	ABT-0086961	BAG-0000689	ADD-0000679	BBX-0004908	BCD-0002374	ADB-0000841	BCB-0005063	BCF-0002175	BCG-0002110	BBV-0005167	BBQ-0005112	BCH-0002071	ADA-0002058	BCC-0002873	BBO-0004928	ABX-0106700	ABS-0083906	AJR-0000796	ABU-0092593	AME-0003611	AEP-0000700	AMG-0001782	ALZ-0002996	ACW-0299673	AFI-0002407	ACV-0291236	AMF-0004630	AMA-0000745	ABF-0020499
b0678	ABE-0002304	ABH-0024660	ADP-0005846	ABR-0076836	BCI-0000591	BAS-0005609	AEA-0000674	ADO-0005150	ACA-0130609	AFS-0000755	AEG-0000598	AFT-0000697	AEF-0000697	ADR-0005403	AEM-0008914	ADY-0000684	ADV-0000583	ADJ-0005970	ADU-0000685	ABQ-0071621	ABT-0086960	BAG-0000688	ADD-0000680	BBX-0004909	BCD-0002373	ADB-0000842	BCB-0005064	BCF-0002177	BCG-0002112	BBV-0005168	BBQ-0005113	BCH-0002070	ADA-0002057	BCC-0002872	BBO-0004929	ABX-0106701	ABS-0083905	AJR-0000797	ABU-0092596	AME-0003612	AEP-0000701	AMG-0001783	ALZ-0002995	ACW-0299676	AFI-0002406	ACV-0291237	AMF-0004629	AMA-0000746	ABF-0020501
b0679	ABE-0002312	ABH-0024661	ADP-0005844	ABR-0076838	BCI-0000592	BAS-0005611	AEA-0000676	ADO-0005151	ACA-0130610	AFS-0000757	AEG-0000599	AFT-0000699	AEF-0000698	ADR-0005404	AEM-0008913	ADY-0000685	ADV-0000584	ADJ-0005968	ADU-0000686	ABQ-0071620	ABT-0086959	BAG-0000687	ADD-0000681	BBX-0004910	BCD-0002372	ADB-0000843	BCB-0005065	BCF-0002181	BCG-0002115	BBV-0005169	BBQ-0005114	BCH-0002069	ADA-0002056	BCC-0002870	BBO-0004930	ABX-0106704	ABS-0083904	AJR-0000799	ABU-0092611		AEP-0000702		ALZ-0002994	ACW-0299679	AFI-0002405		AMF-0004628	AMA-0000747	ABF-0020503
b0680	ABE-0002317	ABH-0024662	ADP-0005842	ABR-0076849	BCI-0000602	BAS-0005613	AEA-0000686	ADO-0005153	ACA-0130611	AFS-0000758	AEG-0000608	AFT-0000701	AEF-0000707	ADR-0005406	AEM-0008912	ADY-0000686	ADV-0000585	ADJ-0005967	ADU-0000687	ABQ-0071618	ABT-0086958	BAG-0000686	ADD-0000682	BBX-0004911	BCD-0002371	ADB-0000844	BCB-0005066	BCF-0002188	BCG-0002122	BBV-0005170	BBQ-0005115	BCH-0002068	ADA-0002055	BCC-0002869	BBO-0004931	ABX-0106709	ABS-0083903	AJR-0000800	ABU-0092614	AME-0003614	AEP-0000703	AMG-0001785	ALZ-0002993	ACW-0299687	AFI-0002404	ACV-0291239	AMF-0004627	AMA-0000748	ABF-0016984
b0681	ABE-0002323	ABH-0285154	ADP-0005841	ABR-0076852	BCI-0000603		AEA-0000687	ADO-0005156	ACA-0285096	AFS-0000760	AEG-0000609	AFT-0000702	AEF-0000708	ADR-0005408	AEM-0008910	ADY-0000687	ADV-0000586	ADJ-0005966	ADU-0005637	ABQ-0071615	ABT-0086957	BAG-0000685	ADD-0000683	BBX-0004912	BCD-0002370	ADB-0000845		BCF-0002192	BCG-0002126	BBV-0005172	BBQ-0005116	BCH-0002067	ADA-0002054	BCC-0002866	BBO-0004933	ABX-0106712	ABS-0083902	AJR-0000803	ABU-0092617	AME-0003615	AEP-0000705	AMG-0001786	ALZ-0002992				AMF-0004625
b0682	ABE-0002325	ABH-0024665	ADP-0005840	ABR-0076853	BCI-0000604	BAS-0005617	AEA-0000688	ADO-0005157	ACA-0130614	AFS-0000761	AEG-0000610	AFT-0000703	AEF-0000709	ADR-0005409	AEM-0008908	ADY-0000688	ADV-0000587	ADJ-0005965	ADU-0005638	ABQ-0071614	ABT-0086956	BAG-0000684	ADD-0000684	BBX-0004913	BCD-0002369	ADB-0000846	BCB-0005069	BCF-0002196	BCG-0002130	BBV-0005173	BBQ-0005117	BCH-0002066	ADA-0002053	BCC-0002865	BBO-0004934	ABX-0106713	ABS-0083901	AJR-0000804	ABU-0092620	AME-0003616	AEP-0000706	AMG-0001787	ALZ-0002991				AMF-0004624
b0683	ABE-0002327	ABH-0024666	ADP-0005839	ABR-0076854	BCI-0000605	BAS-0005618	AEA-0000689	ADO-0005158	ACA-0130615	AFS-0000762	AEG-0000611	AFT-0000704	AEF-0000710	ADR-0005410	AEM-0008907	ADY-0000689	ADV-0000588	ADJ-0005964	ADU-0000699	ABQ-0071613	ABT-0086955	BAG-0000683	ADD-0000685	BBX-0004918	BCD-0002365	ADB-0000851	BCB-0005074	BCF-0002214	BCG-0002148	BBV-0005178	BBQ-0005122	BCH-0002061	ADA-0002048	BCC-0002860	BBO-0004939	ABX-0106725	ABS-0083896	AJR-0000809	ABU-0092634	AME-0003617	AEP-0000708	AMG-0001788	ALZ-0002990	ACW-0299696	AFI-0002401	ACV-0291241	AMF-0004622	AMA-0000752	ABF-0016982
b4637	ABE-0285204			ABR-0081879	BCI-0000606		AEA-0005472		ACA-0285360					ADR-0009432	AEM-0010657					ABQ-0285936
b0684	ABE-0002332	ABH-0024667	ADP-0005838	ABR-0076855	BCI-0000607	BAS-0005619	AEA-0000691	ADO-0005159	ACA-0130616	AFS-0000763	AEG-0000612	AFT-0000705	AEF-0000712	ADR-0005411	AEM-0008906	ADY-0000690	ADV-0000589	ADJ-0005963	ADU-0000700	ABQ-0071612	ABT-0086954	BAG-0000682	ADD-0000686	BBX-0004919	BCD-0002364	ADB-0000852	BCB-0005075	BCF-0002216	BCG-0002150	BBV-0005179	BBQ-0005123	BCH-0002060	ADA-0002047	BCC-0002858	BBO-0004940	ABX-0106727	ABS-0083895	AJR-0000811	ABU-0092640	AME-0003618	AEP-0000709	AMG-0001789	ALZ-0002989	ACW-0299698	AFI-0002400	ACV-0291243	AMF-0004621	AMA-0000753	ABF-0016981
b0685	ABE-0002335	ABH-0024668	ADP-0005837	ABR-0076856	BCI-0000608	BAS-0005620	AEA-0000692	ADO-0005160	ACA-0130617	AFS-0000764	AEG-0000613	AFT-0000706	AEF-0000713	ADR-0005412	AEM-0008905	ADY-0000691	ADV-0000590	ADJ-0005962	ADU-0000701	ABQ-0071611	ABT-0086953	BAG-0000681	ADD-0000687	BBX-0004920	BCD-0002363	ADB-0000853	BCB-0005076	BCF-0002219	BCG-0002153	BBV-0005180	BBQ-0005124	BCH-0002059	ADA-0002046	BCC-0002857	BBO-0004941	ABX-0106730	ABS-0083894	AJR-0000812	ABU-0092644	AME-0003619	AEP-0000710	AMG-0001790	ALZ-0002988	ACW-0299701	AFI-0002399	ACV-0291244	AMF-0004620	AMA-0000755	ABF-0016978
b0686	ABE-0002337	ABH-0024669	ADP-0005836	ABR-0076857	BCI-0000609	BAS-0005621	AEA-0000693	ADO-0005161	ACA-0130618	AFS-0000765	AEG-0000614	AFT-0000707	AEF-0000714	ADR-0005413	AEM-0008904	ADY-0000692	ADV-0000591	ADJ-0005961	ADU-0000702	ABQ-0071610	ABT-0086952	BAG-0000680	ADD-0000688	BBX-0004921	BCD-0002362	ADB-0000854	BCB-0005078	BCF-0002221	BCG-0002155	BBV-0005182	BBQ-0005126	BCH-0002058	ADA-0002045	BCC-0002855	BBO-0004943	ABX-0106732	ABS-0083893	AJR-0000814	ABU-0092646	AME-0003620	AEP-0000711	AMG-0001792	ALZ-0002987	ACW-0299703	AFI-0002398	ACV-0291245	AMF-0004619	AMA-0000756	ABF-0016977
b0687	ABE-0002343	ABH-0024670	ADP-0005835	ABR-0076858	BCI-0000610	BAS-0005622	AEA-0000694	ADO-0005162	ACA-0130619	AFS-0000766	AEG-0000615	AFT-0000708	AEF-0000715	ADR-0005414	AEM-0008903	ADY-0000693	ADV-0000592	ADJ-0005960	ADU-0000703	ABQ-0071609	ABT-0086951	BAG-0000679	ADD-0000689	BBX-0004922	BCD-0002359	ADB-0000855	BCB-0005079	BCF-0002223	BCG-0002157	BBV-0005183	BBQ-0005127	BCH-0002057	ADA-0002044	BCC-0002854	BBO-0004944	ABX-0106734	ABS-0083892	AJR-0000815	ABU-0092649	AME-0003621	AEP-0000712	AMG-0001793	ALZ-0002986	ACW-0299706	AFI-0002397	ACV-0291246	AMF-0004618	AMA-0000757	ABF-0016976
b0688	ABE-0002345	ABH-0024671	ADP-0005834	ABR-0076859	BCI-0000611	BAS-0005623	AEA-0000695	ADO-0005163	ACA-0130620	AFS-0000767	AEG-0000616	AFT-0000709	AEF-0000716	ADR-0005415	AEM-0008902	ADY-0000694	ADV-0000593	ADJ-0005959	ADU-0000704	ABQ-0071608	ABT-0086950	BAG-0000678	ADD-0000690	BBX-0004923	BCD-0002358	ADB-0000856	BCB-0005080	BCF-0002225	BCG-0002159	BBV-0005184	BBQ-0005128	BCH-0002056	ADA-0002043	BCC-0002853	BBO-0004945	ABX-0106735	ABS-0083891	AJR-0000816	ABU-0092652	AME-0003622	AEP-0000713	AMG-0001794	ALZ-0002985	ACW-0299708	AFI-0002396	ACV-0291247	AMF-0004616	AMA-0000758	ABF-0016975
b0689	ABE-0002350		ADP-0005833									AFT-0000710		ADR-0005417	AEM-0008900	ADY-0000695	ADV-0000594
b0692	ABE-0002360	ABH-0024672	ADP-0005831	ABR-0076860	BCI-0000612	BAS-0005624	AEA-0000696	ADO-0005164	ACA-0130621	AFS-0000768	AEG-0000617	AFT-0000713	AEF-0000717		AEM-0008897	ADY-0000698				ABQ-0071607	ABT-0255934	BAG-0000677	ADD-0000691	BBX-0004925	BCD-0002356	ADB-0000858	BCB-0005082	BCF-0002232	BCG-0002166	BBV-0005186	BBQ-0005130	BCH-0002054	ADA-0002041	BCC-0002851	BBO-0004947	ABX-0106739	ABS-0083889	AJR-0000818	ABU-0092655			AMG-0001796	ALZ-0002984				AMF-0000506
b0693	ABE-0002362	ABH-0024673		ABR-0076861	BCI-0000613	BAS-0005625	AEA-0000697	ADO-0005165	ACA-0130622	AFS-0000769	AEG-0000618	AFT-0000714	AEF-0000718		AEM-0008896	ADY-0000699	ADV-0000597			ABQ-0285595	ABT-0286348		ADD-0000692			ADB-0000859							ADA-0002040			ABX-0285118	ABS-0285091		ABU-0092657
b4590	ABE-0285176				BCI-0005163							AFT-0005145			AEM-0010617		ADV-0000598
b0694	ABE-0002366	ABH-0024676	ADP-0005827	ABR-0076863	BCI-0000614	BAS-0005627	AEA-0000700	ADO-0005167	ACA-0130623	AFS-0000771	AEG-0000619	AFT-0000715	AEF-0000719	ADR-0005421	AEM-0008895	ADY-0000700	ADV-0000599	ADJ-0005952	ADU-0000705			BAG-0000674	ADD-0000693	BBX-0004928	BCD-0002354	ADB-0000860	BCB-0005084	BCF-0002241	BCG-0002175	BBV-0005189	BBQ-0005133	BCH-0002052	ADA-0002039	BCC-0002847	BBO-0004950	ABX-0106747	ABS-0083887	AJR-0000822	ABU-0092661	AME-0003623	AEP-0000715	AMG-0001799	ALZ-0002979	ACW-0299714	AFI-0002395	ACV-0291248	AMF-0004613	AMA-0000761	ABF-0016972
b0695	ABE-0002368	ABH-0024677	ADP-0005826	ABR-0076864	BCI-0000615	BAS-0005628	AEA-0000701	ADO-0005168	ACA-0130624	AFS-0000772	AEG-0000620	AFT-0000716		ADR-0005422	AEM-0008894	ADY-0000701	ADV-0000600	ADJ-0005951					ADD-0000694	BBX-0004929	BCD-0002353	ADB-0000861	BCB-0005085	BCF-0002244	BCG-0002178	BBV-0005190	BBQ-0005134	BCH-0002051	ADA-0002038	BCC-0002846	BBO-0004951	ABX-0106750	ABS-0083886	AJR-0000823	ABU-0092663	AME-0003624	AEP-0000716	AMG-0001800	ALZ-0002978	ACW-0306777	AFI-0003471	ACV-0288376	AMF-0004612	AMA-0000762	ABF-0016971
b0696	ABE-0002374	ABH-0024678	ADP-0005825	ABR-0076865	BCI-0000616	BAS-0005629	AEA-0000702	ADO-0005169	ACA-0130625	AFS-0000773	AEG-0000621	AFT-0000717	AEF-0000722	ADR-0005423	AEM-0008893	ADY-0000702			ADU-0000707	ABQ-0071603		BAG-0000672	ADD-0000695	BBX-0004930	BCD-0002352	ADB-0000862	BCB-0005086	BCF-0002251	BCG-0002185	BBV-0005191	BBQ-0005135	BCH-0002050	ADA-0002037	BCC-0002845	BBO-0004952	ABX-0106753	ABS-0083885	AJR-0000824	ABU-0092666	AME-0003625	AEP-0000717	AMG-0001801	ALZ-0002977	ACW-0306784	AFI-0003472	ACV-0288375	AMF-0004611	AMA-0000763	ABF-0016970
b0697	ABE-0002376	ABH-0024679	ADP-0005824	ABR-0076866	BCI-0000617	BAS-0005630	AEA-0000703	ADO-0005170	ACA-0130626	AFS-0000774	AEG-0000622	AFT-0000718	AEF-0000723	ADR-0005424	AEM-0008892	ADY-0000703	ADV-0000602	ADJ-0005949		ABQ-0071602	ABT-0086948		ADD-0000696	BBX-0004931	BCD-0002351	ADB-0000863	BCB-0005087	BCF-0002255	BCG-0002189	BBV-0005192	BBQ-0005136	BCH-0002049	ADA-0002036	BCC-0002844	BBO-0004953	ABX-0106754		AJR-0000825	ABU-0092670	AME-0003626	AEP-0000718	AMG-0001802	ALZ-0002976	ACW-0306788	AFI-0003473	ACV-0288374	AMF-0004610	AMA-0000764	ABF-0016969
b0698	ABE-0002381	ABH-0024680	ADP-0005823	ABR-0076867	BCI-0000618	BAS-0005631	AEA-0000704	ADO-0005171	ACA-0130627	AFS-0000775	AEG-0000623	AFT-0000719	AEF-0000724	ADR-0005425	AEM-0008890	ADY-0000704	ADV-0000603	ADJ-0005948		ABQ-0071601	ABT-0086947	BAG-0000670	ADD-0000697	BBX-0004932	BCD-0002350	ADB-0000864	BCB-0005088	BCF-0002261	BCG-0002195	BBV-0005193	BBQ-0005137	BCH-0002048	ADA-0002035	BCC-0002843	BBO-0004954	ABX-0106758	ABS-0083883	AJR-0000827	ABU-0092673	AME-0003627	AEP-0000719	AMG-0001803	ALZ-0002975	ACW-0306793	AFI-0003474	ACV-0288373	AMF-0004609	AMA-0000765	ABF-0016968
b4513	ABE-0285034	ABH-0285364		ABR-0076868	BCI-0000619		AEA-0000705	ADO-0005172	ACA-0130628		AEG-0005578		AEF-0000725	ADR-0005426	AEM-0008889	ADY-0000705	ADV-0000604	ADJ-0005947	ADU-0000710	ABQ-0285660	ABT-0286421	BAG-0004817	ADD-0000698			ADB-0000865													ABU-0092675					ACW-0306797
b0699	ABE-0002386	ABH-0024681	ADP-0005821	ABR-0076869	BCI-0000620	BAS-0005632	AEA-0000706	ADO-0005173	ACA-0130629	AFS-0000776	AEG-0005256	AFT-0000720	AEF-0000726	ADR-0005427	AEM-0008888	ADY-0000706	ADV-0000605	ADJ-0005946	ADU-0000711	ABQ-0071600	ABT-0086946	BAG-0000669	ADD-0000699	BBX-0004933	BCD-0002349		BCB-0005090	BCF-0002266	BCG-0002199	BBV-0005195	BBQ-0005138	BCH-0002046	ADA-0002033	BCC-0002842	BBO-0004955	ABX-0106760	ABS-0083882	AJR-0000829	ABU-0092683	AME-0003628	AEP-0000720	AMG-0001805	ALZ-0002973	ACW-0299717			AMF-0004608	AMA-0000766	ABF-0016966
b0700	ABE-0002392	ABH-0024682						ADO-0005174		AFS-0000778				ADR-0005428	AEM-0008887	ADY-0000707
b0702	ABE-0002398	ABH-0024684						ADO-0009811						ADR-0009381	AEM-0008885	ADY-0000708
b0704	ABE-0002404	ABH-0024686	ADP-0005813			BAS-0005635		ADO-0005176	ACA-0130631	AFS-0000780				ADR-0005430	AEM-0008882	ADY-0000710
b0706	ABE-0002411													ADR-0005433	AEM-0008879	ADY-0000713
b0707	ABE-0002414	ABH-0024693	ADP-0005809	ABR-0076870	BCI-0000621	BAS-0005637	AEA-0000707	ADO-0005179	ACA-0130634	AFS-0000783	AEG-0000624	AFT-0000721	AEF-0000727	ADR-0005434	AEM-0008878	ADY-0000714	ADV-0000610	ADJ-0006021	ADU-0000720	ABQ-0071594	ABT-0086939	BAG-0000662	ADD-0000707
b0708	ABE-0002417	ABH-0024694	ADP-0005808	ABR-0076871	BCI-0000622	BAS-0005638	AEA-0000708	ADO-0005180	ACA-0130635	AFS-0000784	AEG-0000625	AFT-0000722	AEF-0000728	ADR-0005435	AEM-0008877	ADY-0000715	ADV-0000611	ADJ-0006022	ADU-0000721	ABQ-0071593	ABT-0086938	BAG-0000661	ADD-0000706	BBX-0004934	BCD-0002342	ADB-0000867	BCB-0005091	BCF-0002268	BCG-0002201	BBV-0005196	BBQ-0005139	BCH-0002045	ADA-0002032	BCC-0002839	BBO-0004956	ABX-0106761	ABS-0083881	AJR-0000830	ABU-0092686	AME-0003629	AEP-0000721	AMG-0001806	ALZ-0002971	ACW-0299723	AFI-0002393	ACV-0291254	AMF-0004606	AMA-0000768	ABF-0016964
b0709	ABE-0002420	ABH-0024695	ADP-0005807	ABR-0076872	BCI-0000623	BAS-0005639	AEA-0000709	ADO-0005181	ACA-0130636	AFS-0000785	AEG-0000626	AFT-0000723	AEF-0000729	ADR-0005437	AEM-0008876	ADY-0000716	ADV-0000612	ADJ-0006023		ABQ-0071591	ABT-0086937	BAG-0000660	ADD-0000710	BBX-0004935	BCD-0002341	ADB-0000868	BCB-0005092	BCF-0002273	BCG-0002206	BBV-0005197	BBQ-0005140	BCH-0002044	ADA-0002031	BCC-0002838	BBO-0004957	ABX-0106765	ABS-0083880	AJR-0000831	ABU-0092688		AEP-0000722	AMG-0001807
b0710	ABE-0002424	ABH-0024696	ADP-0005806	ABR-0076873	BCI-0000624	BAS-0005640	AEA-0000710	ADO-0005182	ACA-0130637	AFS-0000786	AEG-0000627	AFT-0000724	AEF-0000730	ADR-0005438	AEM-0008875	ADY-0000717	ADV-0000613	ADJ-0006024	ADU-0000723	ABQ-0071590	ABT-0086936	BAG-0000659	ADD-0000711	BBX-0004936	BCD-0002340	ADB-0000871	BCB-0005093	BCF-0002278	BCG-0002211	BBV-0005199	BBQ-0005141	BCH-0002043	ADA-0002030	BCC-0002836	BBO-0004958	ABX-0106769	ABS-0083879	AJR-0000832	ABU-0092692	AME-0003630	AEP-0000723	AMG-0001808	ALZ-0002970	ACW-0299728	AFI-0002392	ACV-0291255	AMF-0004604	AMA-0000776	ABF-0016963
b0711	ABE-0002426	ABH-0024697	ADP-0005805	ABR-0076874	BCI-0000625	BAS-0005641	AEA-0000711	ADO-0005183	ACA-0130638	AFS-0000787	AEG-0000628	AFT-0000725		ADR-0005439	AEM-0008874	ADY-0000718	ADV-0000614	ADJ-0006025	ADU-0000724	ABQ-0071589	ABT-0255930	BAG-0000658	ADD-0000712	BBX-0004937	BCD-0002339	ADB-0000872	BCB-0005094	BCF-0002280	BCG-0002213	BBV-0005200	BBQ-0005142	BCH-0002042	ADA-0002029	BCC-0002835	BBO-0004959	ABX-0106771	ABS-0083878	AJR-0000833	ABU-0092695	AME-0003631	AEP-0000724	AMG-0001809	ALZ-0002969	ACW-0299730	AFI-0002391	ACV-0291256	AMF-0004603	AMA-0000778	ABF-0016962
b0712	ABE-0002428	ABH-0024698	ADP-0005804	ABR-0076875	BCI-0000626	BAS-0005642	AEA-0000712	ADO-0005184	ACA-0130639	AFS-0000788	AEG-0000629	AFT-0000726	AEF-0000732	ADR-0005440	AEM-0008873	ADY-0000719	ADV-0000615	ADJ-0006026	ADU-0000725	ABQ-0285217	ABT-0286286		ADD-0000713	BBX-0004938	BCD-0002338	ADB-0000873	BCB-0005095	BCF-0002282	BCG-0002215	BBV-0005201	BBQ-0005143	BCH-0002041	ADA-0002028	BCC-0002834	BBO-0004960	ABX-0106772	ABS-0083877	AJR-0000834	ABU-0092698	AME-0003632	AEP-0000725	AMG-0001810	ALZ-0002968	ACW-0299732	AFI-0002390	ACV-0291257	AMF-0004602	AMA-0000779	ABF-0016961
b0713	ABE-0002431	ABH-0024699	ADP-0005803	ABR-0076876	BCI-0000627	BAS-0005643	AEA-0000713	ADO-0005185	ACA-0130640	AFS-0000789	AEG-0000630	AFT-0000727	AEF-0000733	ADR-0005441	AEM-0008872	ADY-0000720	ADV-0000616	ADJ-0006027	ADU-0000726	ABQ-0071587	ABT-0086934	BAG-0000656	ADD-0000714	BBX-0004939	BCD-0002336	ADB-0000874	BCB-0005096	BCF-0002284	BCG-0002217	BBV-0005202	BBQ-0005144	BCH-0002040	ADA-0002027	BCC-0002833	BBO-0004961	ABX-0106773	ABS-0083876	AJR-0000835	ABU-0092701	AME-0003633	AEP-0000726	AMG-0001811		ACW-0299734	AFI-0002389	ACV-0291258	AMF-0004601	AMA-0000780	ABF-0016960
b0714	ABE-0002433	ABH-0024700	ADP-0005802	ABR-0076877	BCI-0000628		AEA-0000714	ADO-0005186	ACA-0130641	AFS-0000790	AEG-0000631	AFT-0000728	AEF-0000734	ADR-0005442	AEM-0008871	ADY-0000721	ADV-0000617	ADJ-0006028	ADU-0000727	ABQ-0071586	ABT-0086933	BAG-0000655	ADD-0000715	BBX-0004940	BCD-0002333	ADB-0000875	BCB-0005097	BCF-0002286	BCG-0002219	BBV-0005217	BBQ-0005158	BCH-0002027	ADA-0002015	BCC-0002818	BBO-0004975	ABX-0106793	ABS-0083862	AJR-0000849	ABU-0092735	AME-0003637	AEP-0000728	AMG-0001812	ALZ-0002967	ACW-0299739	AFI-0002385	ACV-0291262	AMF-0004597	AMA-0000782	ABF-0016959
b0715	ABE-0002435	ABH-0024701	ADP-0005801	ABR-0076878	BCI-0000629	BAS-0005645	AEA-0000715		ACA-0130642	AFS-0000791	AEG-0000632	AFT-0000729	AEF-0000735	ADR-0005443	AEM-0008870	ADY-0000722	ADV-0000618	ADJ-0006029	ADU-0000728	ABQ-0071585	ABT-0255929		ADD-0000716	BBX-0004941	BCD-0002332	ADB-0000876	BCB-0005098	BCF-0002290	BCG-0002223	BBV-0005218	BBQ-0005159	BCH-0002026	ADA-0002014	BCC-0002817	BBO-0004976	ABX-0106795	ABS-0083861	AJR-0000850	ABU-0092737		AEP-0001310					ACV-0288633		AMA-0003845	ABF-0015017
b0716	ABE-0002441	ABH-0024702	ADP-0005800	ABR-0076879		BAS-0005646		ADO-0005188	ACA-0130643	AFS-0000792				ADR-0005444	AEM-0008868	ADY-0000723			ADU-0000729		ABT-0086932		ADD-0000717
b0717	ABE-0002443	ABH-0024703	ADP-0005799			BAS-0005647		ADO-0005189	ACA-0130644	AFS-0000793				ADR-0005445	AEM-0008866	ADY-0000724		ADJ-0006031	ADU-0000730	ABQ-0071583	ABT-0086931	BAG-0000652	ADD-0000718																									AMA-0003948
b0718	ABE-0002446	ABH-0285205				BAS-0005648		ADO-0005190	ACA-0130646	AFS-0000794				ADR-0005446	AEM-0008864	ADY-0000725		ADJ-0006032	ADU-0000733	ABQ-0071582	ABT-0086930	BAG-0000651	ADD-0000719
b0719	ABE-0002448	ABH-0024706	ADP-0005797			BAS-0005649		ADO-0005191	ACA-0130647	AFS-0000795				ADR-0005447	AEM-0008862	ADY-0000726			ADU-0000734	ABQ-0071581	ABT-0086929	BAG-0000650	ADD-0000720
b0720	ABE-0002451	ABH-0024707	ADP-0005796	ABR-0076880	BCI-0000631	BAS-0005650	AEA-0000717	ADO-0005193	ACA-0130648	AFS-0000796	AEG-0000634	AFT-0000731	AEF-0000738	ADR-0005448	AEM-0008861	ADY-0000727	ADV-0000623	ADJ-0006035	ADU-0000738	ABQ-0071580	ABT-0086928	BAG-0000649	ADD-0000721	BBX-0004942	BCD-0002331	ADB-0000877	BCB-0005099	BCF-0002295	BCG-0002228	BBV-0005219	BBQ-0005160	BCH-0002025	ADA-0002013	BCC-0002816	BBO-0004977	ABX-0106796	ABS-0083860	AJR-0000851	ABU-0092740	AME-0003638	AEP-0000729	AMG-0001813	ALZ-0002966	ACW-0299742	AFI-0002384	ACV-0291264	AMF-0004596	AMA-0000783	ABF-0016958
b0721	ABE-0002460	ABH-0024708	ADP-0005795	ABR-0076882	BCI-0000632	BAS-0005652	AEA-0000719	ADO-0005194	ACA-0130649	AFS-0000798	AEG-0000635	AFT-0000733	AEF-0000740	ADR-0005449	AEM-0008860	ADY-0000728	ADV-0000624	ADJ-0006036	ADU-0000739	ABQ-0071579	ABT-0086927	BAG-0000648	ADD-0000722	BBX-0004943	BCD-0002329	ADB-0000879	BCB-0005100	BCF-0002300	BCG-0002232	BBV-0005220	BBQ-0005161	BCH-0002023	ADA-0002011	BCC-0002815	BBO-0004978	ABX-0106800	ABS-0083858	AJR-0000853	ABU-0092754		AEP-0000730			ACW-0299745	AFI-0002383				ABF-0016957
b0722	ABE-0002464	ABH-0024709	ADP-0005794	ABR-0076884	BCI-0000633	BAS-0005654	AEA-0000720	ADO-0005195	ACA-0130650	AFS-0000799	AEG-0000636	AFT-0000734	AEF-0000741	ADR-0005450	AEM-0008859	ADY-0000729	ADV-0000625	ADJ-0006038	ADU-0000740	ABQ-0071578	ABT-0086926	BAG-0000647	ADD-0000723	BBX-0004944	BCD-0002328	ADB-0005579	BCB-0005101	BCF-0002305	BCG-0002237	BBV-0005221	BBQ-0005162	BCH-0002022	ADA-0002010	BCC-0002814	BBO-0004979	ABX-0106804	ABS-0083857	AJR-0000854	ABU-0092757	AME-0003641	AEP-0000731	AMG-0001815	ALZ-0002964	ACW-0299750	AFI-0002382	ACV-0291267	AMF-0004594	AMA-0000785	ABF-0016956
b0723	ABE-0002466	ABH-0024710	ADP-0005793	ABR-0076885	BCI-0000634	BAS-0005655	AEA-0000721	ADO-0005196	ACA-0130651	AFS-0000800	AEG-0000637	AFT-0000735	AEF-0000742	ADR-0005451	AEM-0008858	ADY-0000730	ADV-0000626	ADJ-0006039	ADU-0000741	ABQ-0071577	ABT-0086925	BAG-0000646	ADD-0000724	BBX-0004945	BCD-0002327	ADB-0000880	BCB-0005102	BCF-0002307	BCG-0002239	BBV-0005222	BBQ-0005163	BCH-0002021	ADA-0002009	BCC-0002813	BBO-0004980	ABX-0106805	ABS-0083856	AJR-0000855	ABU-0092760	AME-0003642	AEP-0000732	AMG-0001817	ALZ-0002963	ACW-0299752	AFI-0002381	ACV-0291268	AMF-0004592	AMA-0000786	ABF-0016955
b0724	ABE-0002468	ABH-0024711	ADP-0005792	ABR-0076886	BCI-0000635	BAS-0005656	AEA-0000722	ADO-0005197	ACA-0130652	AFS-0000801	AEG-0000640	AFT-0000736	AEF-0000743	ADR-0005452	AEM-0008857	ADY-0000731	ADV-0000627	ADJ-0006040	ADU-0000742	ABQ-0071576	ABT-0086924	BAG-0000645	ADD-0000725	BBX-0004946	BCD-0002326	ADB-0000881	BCB-0005103	BCF-0002311	BCG-0002243	BBV-0005223	BBQ-0005164	BCH-0002020	ADA-0002008	BCC-0002812	BBO-0004981	ABX-0106808	ABS-0083855	AJR-0000856	ABU-0092763	AME-0003643	AEP-0000733	AMG-0001818	ALZ-0002962	ACW-0299756	AFI-0002380	ACV-0291269	AMF-0004591	AMA-0000787	ABF-0016953
b0726	ABE-0002478	ABH-0024713	ADP-0005791	ABR-0076887	BCI-0000636	BAS-0005658	AEA-0000723	ADO-0005198	ACA-0130654	AFS-0000802	AEG-0000641	AFT-0000737	AEF-0000744	ADR-0005453	AEM-0008856	ADY-0000732	ADV-0000629	ADJ-0006042	ADU-0000744	ABQ-0071573	ABT-0086922	BAG-0000644	ADD-0000727	BBX-0004947	BCD-0002325	ADB-0000883	BCB-0005104	BCF-0002313	BCG-0002245	BBV-0005224	BBQ-0005165	BCH-0002019	ADA-0002007	BCC-0002811	BBO-0004982	ABX-0106811	ABS-0083854	AJR-0000857	ABU-0092768	AME-0003644	AEP-0000734	AMG-0001819	ALZ-0002961	ACW-0299758	AFI-0002379	ACV-0291271	AMF-0004590	AMA-0000788	ABF-0016951
b0727	ABE-0002480	ABH-0024714	ADP-0005790	ABR-0076888	BCI-0000637	BAS-0005659	AEA-0000724	ADO-0005199	ACA-0130655	AFS-0000803	AEG-0000642	AFT-0000738	AEF-0000745	ADR-0005454	AEM-0008855	ADY-0000733	ADV-0000630	ADJ-0006043	ADU-0000745	ABQ-0071572	ABT-0086921	BAG-0000643	ADD-0000728	BBX-0004948	BCD-0002324	ADB-0000884	BCB-0005105	BCF-0002317	BCG-0002248	BBV-0005225	BBQ-0005166	BCH-0002018	ADA-0002006	BCC-0002810	BBO-0004983	ABX-0106813	ABS-0083853	AJR-0000858	ABU-0092771	AME-0003645	AEP-0000735	AMG-0001820	ALZ-0002960	ACW-0299762	AFI-0002378	ACV-0291272	AMF-0004589	AMA-0000789	ABF-0016950
b0728	ABE-0002483	ABH-0024715	ADP-0005789	ABR-0076889	BCI-0000638	BAS-0005660	AEA-0000725	ADO-0005200	ACA-0130656	AFS-0000804	AEG-0000643	AFT-0000739	AEF-0000746	ADR-0005455	AEM-0008854	ADY-0000734	ADV-0000631	ADJ-0006044	ADU-0000746	ABQ-0071571	ABT-0086920	BAG-0000642	ADD-0000729	BBX-0004949	BCD-0002323	ADB-0000886	BCB-0005106	BCF-0002322	BCG-0002253	BBV-0005226	BBQ-0005167	BCH-0002017	ADA-0002005	BCC-0002808	BBO-0004984	ABX-0106817	ABS-0083852	AJR-0000859	ABU-0092774	AME-0003646	AEP-0000736	AMG-0001821	ALZ-0002959	ACW-0299767	AFI-0002377	ACV-0291273	AMF-0004588	AMA-0000790	ABF-0016948
b0729	ABE-0002485	ABH-0024716	ADP-0005788	ABR-0076890	BCI-0000639	BAS-0005661	AEA-0000726	ADO-0005201	ACA-0130657	AFS-0000805	AEG-0000644	AFT-0000740	AEF-0000747	ADR-0005456	AEM-0008853	ADY-0000735	ADV-0000632	ADJ-0006045	ADU-0000747	ABQ-0071570	ABT-0086919	BAG-0000641	ADD-0000730	BBX-0004950	BCD-0002322	ADB-0000887	BCB-0005107	BCF-0002327	BCG-0002258	BBV-0005227	BBQ-0005168	BCH-0002016	ADA-0002004	BCC-0002807	BBO-0004985	ABX-0106821	ABS-0083851	AJR-0000860	ABU-0092777	AME-0003647	AEP-0000737	AMG-0001822	ALZ-0002958	ACW-0299772	AFI-0002376	ACV-0291274	AMF-0004587	AMA-0000791	ABF-0016947
b0730	ABE-0002487		ADP-0005787		BCI-0000640			ADO-0005202		AFS-0000806				ADR-0005457	AEM-0008852	ADY-0000736	ADV-0000633	ADJ-0006046		ABQ-0071569	ABT-0086918	BAG-0000640	ADD-0000731																	AME-0003648
b0731	ABE-0002493		ADP-0005786					ADO-0005203		AFS-0000807				ADR-0005458	AEM-0008851	ADY-0000737	ADV-0000634	ADJ-0006047		ABQ-0071568	ABT-0086917		ADD-0000732																	AME-0003649
b0732	ABE-0002495		ADP-0005785					ADO-0005204		AFS-0000808					AEM-0008850	ADY-0000738				ABQ-0071567	ABT-0086916	BAG-0000638																		AME-0003650
b0733	ABE-0002499	ABH-0024733		ABR-0076895	BCI-0000648	BAS-0005675	AEA-0000729	ADO-0005207	ACA-0130671	AFS-0000810	AEG-0000646	AFT-0000754	AEF-0000750	ADR-0005465	AEM-0008849	ADY-0000739	ADV-0000638	ADJ-0006051	ADU-0000763	ABQ-0071565	ABT-0086915	BAG-0000637	ADD-0000735													ABX-0106825			ABU-0092785						AFI-0002375				ABF-0016943
b0734	ABE-0002501	ABH-0024734	ADP-0005782	ABR-0076896	BCI-0000649	BAS-0005676	AEA-0000731	ADO-0005208	ACA-0130672	AFS-0000811	AEG-0005228	AFT-0000755	AEF-0000751	ADR-0005466	AEM-0008848	ADY-0000740	ADV-0000639	ADJ-0006052	ADU-0000764	ABQ-0071564	ABT-0086914	BAG-0000636	ADD-0000736	BBX-0004955	BCD-0002307	ADB-0000889	BCB-0005111	BCF-0002335	BCG-0002266	BBV-0005233	BBQ-0005174	BCH-0002014	ADA-0002002	BCC-0002799	BBO-0004989	ABX-0106827	ABS-0083849	AJR-0000864	ABU-0092788	AME-0003652	AEP-0000739	AMG-0001824	ALZ-0002954		AFI-0002374	ACV-0291276	AMF-0004584	AMA-0000793	ABF-0017460
b4515	ABE-0285036	ABH-0285365	ADP-0005781	ABR-0081799	BCI-0000650	BAS-0005677	AEA-0000732	ADO-0005209	ACA-0285287		AEG-0005455	AFT-0000756	AEF-0000752	ADR-0005467	AEM-0008846	ADY-0000741	ADV-0005223	ADJ-0006053	ADU-0000765	ABQ-0285661	ABT-0286422	BAG-0004818	ADD-0005437	BBX-0004956	BCD-0002306	ADB-0000890	BCB-0005112	BCF-0002339	BCG-0002269	BBV-0005234	BBQ-0005175	BCH-0002013	ADA-0002001	BCC-0002798	BBO-0004990	ABX-0106828	ABS-0083848	AJR-0000865	ABU-0092791	AME-0003653	AEP-0000740		ALZ-0002953		AFI-0002373	ACV-0291277	AMF-0004583	AMA-0000794	ABF-0017459
b0735	ABE-0002505	ABH-0024735	ADP-0005780	ABR-0076898	BCI-0000651	BAS-0005678	AEA-0000733	ADO-0005210	ACA-0130673	AFS-0000812	AEG-0000648	AFT-0000757	AEF-0000753	ADR-0005468	AEM-0008844	ADY-0000742	ADV-0000640	ADJ-0006054	ADU-0000766	ABQ-0071563	ABT-0086913	BAG-0000635	ADD-0000737	BBX-0004957	BCD-0002305	ADB-0000891	BCB-0005113	BCF-0002344	BCG-0002274	BBV-0005235	BBQ-0005176	BCH-0002012	ADA-0002000	BCC-0002796	BBO-0004991	ABX-0106829	ABS-0083847	AJR-0000867	ABU-0092794	AME-0003654	AEP-0000741	AMG-0001825	ALZ-0002952				AMF-0004582	AMA-0000795	ABF-0017458
b0736	ABE-0002508	ABH-0024736	ADP-0005779	ABR-0076899	BCI-0000652	BAS-0005679	AEA-0000734	ADO-0005211	ACA-0130674	AFS-0000813	AEG-0000649	AFT-0000758	AEF-0000754	ADR-0005469	AEM-0008843	ADY-0000743	ADV-0000641	ADJ-0006055	ADU-0000767	ABQ-0071562	ABT-0086912	BAG-0000634	ADD-0000738	BBX-0004958	BCD-0002304	ADB-0000892	BCB-0005114	BCF-0002348	BCG-0002276	BBV-0005236	BBQ-0005177	BCH-0002011	ADA-0001999	BCC-0002795	BBO-0004992	ABX-0106830	ABS-0083846	AJR-0000868	ABU-0092797		AEP-0000742			ACW-0299777	AFI-0002372	ACV-0291279			ABF-0046973
b0737	ABE-0002511	ABH-0024737	ADP-0005778	ABR-0076900	BCI-0000653	BAS-0005680	AEA-0000735	ADO-0005212	ACA-0130675	AFS-0000814	AEG-0000650	AFT-0000759	AEF-0000755	ADR-0005470	AEM-0008841	ADY-0000744	ADV-0000642	ADJ-0006056	ADU-0000768	ABQ-0071561	ABT-0086911	BAG-0000633	ADD-0000739	BBX-0004959	BCD-0002303	ADB-0000893	BCB-0005115	BCF-0002351	BCG-0002278	BBV-0005237	BBQ-0005178	BCH-0002010	ADA-0001998	BCC-0002794	BBO-0004993	ABX-0106831	ABS-0083845	AJR-0000869	ABU-0092800	AME-0003656	AEP-0000743	AMG-0001827	ALZ-0002950	ACW-0299780	AFI-0002371	ACV-0291280	AMF-0004581	AMA-0000797	ABF-0017457
b0738	ABE-0002513	ABH-0024738	ADP-0005777	ABR-0076901	BCI-0000654	BAS-0005681	AEA-0000736	ADO-0005213	ACA-0130676	AFS-0000815	AEG-0000651	AFT-0000760	AEF-0000756	ADR-0005471	AEM-0008840	ADY-0000745	ADV-0000643	ADJ-0006057	ADU-0000769	ABQ-0071560	ABT-0086910	BAG-0000632	ADD-0000740	BBX-0004960	BCD-0002302	ADB-0000894	BCB-0005116	BCF-0002354	BCG-0002281	BBV-0005238	BBQ-0005179	BCH-0002009	ADA-0001997	BCC-0002793	BBO-0004994	ABX-0106833	ABS-0083844	AJR-0000870	ABU-0092803	AME-0003657	AEP-0000744	AMG-0001828	ALZ-0002949	ACW-0299784	AFI-0002370	ACV-0291281	AMF-0004580	AMA-0000798	ABF-0015503
b0739	ABE-0002515	ABH-0024739	ADP-0005776	ABR-0076902	BCI-0000655	BAS-0005682	AEA-0000737	ADO-0005214	ACA-0130677	AFS-0000816	AEG-0000652	AFT-0000761	AEF-0000757	ADR-0005472	AEM-0008839	ADY-0000746	ADV-0000644	ADJ-0006058	ADU-0000770	ABQ-0071559	ABT-0086909	BAG-0000631	ADD-0000741	BBX-0004961	BCD-0002301	ADB-0000895	BCB-0005117	BCF-0002357	BCG-0002284	BBV-0005239	BBQ-0005180	BCH-0002008	ADA-0001996	BCC-0002792		ABX-0106834	ABS-0083843	AJR-0000871	ABU-0092806	AME-0003658	AEP-0000745	AMG-0001829	ALZ-0002948	ACW-0299787	AFI-0002369	ACV-0291282	AMF-0004579	AMA-0000799	ABF-0015501
b0740	ABE-0002517	ABH-0024740	ADP-0005775	ABR-0076903	BCI-0000656	BAS-0005683	AEA-0000738	ADO-0005215	ACA-0130678	AFS-0000817	AEG-0000653	AFT-0000762	AEF-0000758	ADR-0005473	AEM-0008837	ADY-0000747	ADV-0000645	ADJ-0006059	ADU-0000771	ABQ-0071558	ABT-0086908	BAG-0000630	ADD-0000742	BBX-0004962	BCD-0002300	ADB-0000896	BCB-0005118	BCF-0002360	BCG-0002287	BBV-0005240	BBQ-0005181	BCH-0002007	ADA-0001995	BCC-0002791	BBO-0004996	ABX-0106835	ABS-0083842	AJR-0000872	ABU-0092809	AME-0003659	AEP-0000746	AMG-0001830	ALZ-0002947	ACW-0299791	AFI-0002368	ACV-0291283	AMF-0004578	AMA-0000800	ABF-0046975
b0741	ABE-0002521	ABH-0024741	ADP-0005774	ABR-0076905	BCI-0000657	BAS-0005684	AEA-0000740	ADO-0005216	ACA-0130679	AFS-0000818	AEG-0000654	AFT-0000763	AEF-0000759	ADR-0005474	AEM-0008835	ADY-0000748	ADV-0000646	ADJ-0006060	ADU-0000772	ABQ-0071557	ABT-0086907	BAG-0000629	ADD-0000743	BBX-0004963	BCD-0002299	ADB-0000897	BCB-0005119	BCF-0002368	BCG-0002295	BBV-0005241	BBQ-0005182	BCH-0002006	ADA-0001994	BCC-0002790	BBO-0004997	ABX-0106836	ABS-0083841	AJR-0000873	ABU-0092812	AME-0003660	AEP-0000747	AMG-0001831	ALZ-0002946	ACW-0299797	AFI-0002367	ACV-0291284	AMF-0004577	AMA-0000801	ABF-0015508
b0742	ABE-0002523	ABH-0024742	ADP-0005773	ABR-0081779	BCI-0000658	BAS-0005685	AEA-0000741	ADO-0005217	ACA-0130680	AFS-0000819	AEG-0000655	AFT-0000764	AEF-0000760	ADR-0005475	AEM-0008833	ADY-0000749	ADV-0000647	ADJ-0006061	ADU-0000773	ABQ-0071556	ABT-0086906	BAG-0000628	ADD-0000744	BBX-0004964	BCD-0002298	ADB-0000898	BCB-0005120	BCF-0002373	BCG-0002300	BBV-0005242	BBQ-0005183	BCH-0002005	ADA-0001993	BCC-0002789	BBO-0004998	ABX-0106840	ABS-0083840	AJR-0000874	ABU-0092815	AME-0003661	AEP-0000748	AMG-0001832	ALZ-0002945	ACW-0299802	AFI-0002366	ACV-0291285	AMF-0004576	AMA-0000802	ABF-0015506
b0750	ABE-0002541	ABH-0024749	ADP-0005765	ABR-0076916	BCI-0000667	BAS-0005692	AEA-0000749	ADO-0005223	ACA-0130687	AFS-0000827	AEG-0000656	AFT-0000772	AEF-0000768	ADR-0005483	AEM-0008825	ADY-0000757	ADV-0000651	ADJ-0006068	ADU-0000777	ABQ-0071550	ABT-0086902	BAG-0000624		BBX-0004970	BCD-0002292	ADB-0000905	BCB-0005125	BCF-0002382	BCG-0002307	BBV-0005248	BBQ-0005190	BCH-0001999	ADA-0001987	BCC-0002781	BBO-0005004	ABX-0106844	ABS-0083836	AJR-0000882	ABU-0092824	AME-0003662	AEP-0000756	AMG-0004647	ALZ-0002944		AFI-0002357	ACV-0291290	AMF-0004575	AMA-0000803	ABF-0020544
b0751	ABE-0002547	ABH-0024750	ADP-0005764	ABR-0076917	BCI-0000668	BAS-0005693	AEA-0000750	ADO-0005224	ACA-0130688	AFS-0000828	AEG-0000657	AFT-0000773	AEF-0000769	ADR-0005484	AEM-0008824	ADY-0000758	ADV-0000652	ADJ-0006069	ADU-0000778	ABQ-0071549	ABT-0086901	BAG-0000623	ADD-0000754	BBX-0004971	BCD-0002291	ADB-0000906	BCB-0005126	BCF-0002384	BCG-0002309	BBV-0005249	BBQ-0005191	BCH-0001998	ADA-0001986	BCC-0002780	BBO-0005005	ABX-0106845	ABS-0083835	AJR-0000883	ABU-0092827	AME-0003663	AEP-0000757	AMG-0004646	ALZ-0002943	ACW-0299828	AFI-0002356	ACV-0291291	AMF-0004574	AMA-0000804	ABF-0020545
b0752	ABE-0002549	ABH-0024751	ADP-0005763	ABR-0081780	BCI-0000669	BAS-0005694	AEA-0000751	ADO-0005225	ACA-0130689	AFS-0000829	AEG-0000658		AEF-0000770	ADR-0005485	AEM-0008823	ADY-0000759	ADV-0000653	ADJ-0006070	ADU-0000779	ABQ-0071548	ABT-0086900	BAG-0000622	ADD-0000755	BBX-0004972	BCD-0002290	ADB-0000907	BCB-0005127	BCF-0002387	BCG-0002312	BBV-0005250	BBQ-0005192	BCH-0001997	ADA-0001985	BCC-0002779	BBO-0005006	ABX-0106846	ABS-0083834	AJR-0000884	ABU-0092829	AME-0003664	AEP-0000758	AMG-0004645	ALZ-0002942	ACW-0299831	AFI-0002355	ACV-0291292	AMF-0004573	AMA-0000805	ABF-0020546
b0753	ABE-0002553	ABH-0024752	ADP-0005762	ABR-0076920	BCI-0000670	BAS-0005695	AEA-0000752	ADO-0005226	ACA-0130690	AFS-0000830	AEG-0000659	AFT-0000775	AEF-0000771	ADR-0005486	AEM-0008821	ADY-0000760	ADV-0000654	ADJ-0006071	ADU-0000780	ABQ-0071547	ABT-0086899	BAG-0000621	ADD-0000756	BBX-0004973	BCD-0002289	ADB-0000908	BCB-0005128	BCF-0002391	BCG-0002316	BBV-0005251	BBQ-0005193	BCH-0001996	ADA-0001984	BCC-0002778	BBO-0005007	ABX-0106849	ABS-0083833	AJR-0000885	ABU-0092832		AEP-0000759		ALZ-0002941	ACW-0299836	AFI-0002354
b0754	ABE-0002560	ABH-0024753	ADP-0005761	ABR-0076921	BCI-0000671	BAS-0005696	AEA-0000753	ADO-0005227	ACA-0130691	AFS-0000831	AEG-0000660	AFT-0000776	AEF-0000772	ADR-0005487	AEM-0008820	ADY-0000761	ADV-0000655	ADJ-0006072	ADU-0000785	ABQ-0071546	ABT-0086898	BAG-0000620	ADD-0000757	BBX-0004974	BCD-0002287	ADB-0000909	BCB-0005129	BCF-0002392	BCG-0002318	BBV-0005252	BBQ-0005194	BCH-0001995	ADA-0001983	BCC-0002776	BBO-0005008	ABX-0106850	ABS-0083832	AJR-0000886	ABU-0092839	AME-0003666	AEP-0000760	AMG-0004644	ALZ-0002940	ACW-0299838	AFI-0002353	ACV-0287550	AMF-0004570	AMA-0000809	ABF-0020548
b0755	ABE-0002563	ABH-0024754	ADP-0005760	ABR-0076922	BCI-0000672	BAS-0005697	AEA-0000754	ADO-0005228	ACA-0130692	AFS-0000832	AEG-0000661	AFT-0000777	AEF-0000773	ADR-0005488	AEM-0008819	ADY-0000762	ADV-0000656	ADJ-0006073	ADU-0000786	ABQ-0071544	ABT-0086897	BAG-0000619	ADD-0000758	BBX-0004986	BCD-0002285	ADB-0000925	BCB-0005141	BCF-0002432	BCG-0002356	BBV-0005264	BBQ-0005206	BCH-0001992	ADA-0001980	BCC-0002763	BBO-0005011	ABX-0106858	ABS-0083829	AJR-0000898	ABU-0092862	AME-0003667	AEP-0000770	AMG-0004643	ALZ-0002939	ACW-0299845	AFI-0002350	ACV-0287549	AMF-0004567	AMA-0000810	ABF-0020551
b0756	ABE-0002566	ABH-0024755	ADP-0005758	ABR-0076923	BCI-0000673	BAS-0005699	AEA-0000755	ADO-0005229	ACA-0130693	AFS-0000833	AEG-0000662	AFT-0000778	AEF-0000774	ADR-0005489	AEM-0008818	ADY-0000763	ADV-0000657	ADJ-0006074	ADU-0000787	ABQ-0071543	ABT-0086896	BAG-0000618	ADD-0000759	BBX-0004987	BCD-0002280	ADB-0000926	BCB-0005142	BCF-0002435	BCG-0002359	BBV-0005265	BBQ-0005207	BCH-0001991	ADA-0001979	BCC-0002761	BBO-0005012	ABX-0106861	ABS-0083828	AJR-0000900	ABU-0092865	AME-0003669	AEP-0000772	AMG-0004642	ALZ-0002938	ACW-0299848	AFI-0002349	ACV-0287548	AMF-0004565	AMA-0000812	ABF-0020558
b0757	ABE-0002568	ABH-0024756	ADP-0005757	ABR-0076924	BCI-0000674	BAS-0005700	AEA-0000756	ADO-0005230	ACA-0130694	AFS-0000834	AEG-0000663	AFT-0000779	AEF-0000775	ADR-0005490	AEM-0008817	ADY-0000764	ADV-0000658	ADJ-0006075	ADU-0000788	ABQ-0071542	ABT-0086895	BAG-0000617	ADD-0000760	BBX-0004988	BCD-0002279	ADB-0000927	BCB-0005143	BCF-0002438	BCG-0002362	BBV-0005266	BBQ-0005208	BCH-0001990	ADA-0001978	BCC-0002760	BBO-0005013	ABX-0106864	ABS-0083827	AJR-0000901	ABU-0092867	AME-0003670	AEP-0000773	AMG-0004641	ALZ-0002937	ACW-0299851	AFI-0002348	ACV-0287547	AMF-0004564	AMA-0000813	ABF-0020559
b0758	ABE-0002573	ABH-0024757	ADP-0005756	ABR-0076925	BCI-0000675	BAS-0005701	AEA-0000757	ADO-0005231	ACA-0130695	AFS-0000835	AEG-0000664	AFT-0000780	AEF-0000776	ADR-0005491	AEM-0008816	ADY-0000765	ADV-0000659	ADJ-0006076	ADU-0000789	ABQ-0071541	ABT-0086894	BAG-0000616	ADD-0000761	BBX-0004989	BCD-0002278	ADB-0000928	BCB-0005144	BCF-0002443	BCG-0002367	BBV-0005267	BBQ-0005209	BCH-0001989	ADA-0001977	BCC-0002759	BBO-0005014	ABX-0106868	ABS-0083826	AJR-0000902	ABU-0092870	AME-0003671	AEP-0000774	AMG-0004640	ALZ-0002936	ACW-0299857	AFI-0002347	ACV-0287546	AMF-0004563	AMA-0000814	ABF-0020560
b0759	ABE-0002575	ABH-0024758	ADP-0005755	ABR-0076926	BCI-0000676	BAS-0005702	AEA-0000758	ADO-0005232	ACA-0130696	AFS-0000836	AEG-0000665	AFT-0000781	AEF-0000777	ADR-0005492	AEM-0008815	ADY-0000766	ADV-0000660	ADJ-0006077	ADU-0000790	ABQ-0071540	ABT-0086893	BAG-0000615	ADD-0000762	BBX-0004990		ADB-0000929	BCB-0005145	BCF-0002447	BCG-0002371	BBV-0005268	BBQ-0005210	BCH-0001988	ADA-0001976	BCC-0002758	BBO-0005015	ABX-0106871	ABS-0083825	AJR-0000903	ABU-0092874	AME-0003672	AEP-0000775	AMG-0004639	ALZ-0002935	ACW-0302821	AFI-0001387	ACV-0289529	AMF-0004212	AMA-0000815	ABF-0020562
b0760	ABE-0002582	ABH-0024759	ADP-0005754	ABR-0076927	BCI-0000677	BAS-0005703	AEA-0000759	ADO-0005233	ACA-0130697	AFS-0000837	AEG-0000666	AFT-0000782	AEF-0000778	ADR-0005493	AEM-0008814	ADY-0000767	ADV-0000661	ADJ-0006078	ADU-0000791	ABQ-0071538	ABT-0086892	BAG-0000614	ADD-0000763	BBX-0004992	BCD-0002275	ADB-0000931	BCB-0005147	BCF-0002452	BCG-0002376	BBV-0005270	BBQ-0005212	BCH-0001986	ADA-0001974	BCC-0002755	BBO-0005017	ABX-0106874	ABS-0083823	AJR-0000906	ABU-0092885	AME-0003673	AEP-0000776	AMG-0004638	ALZ-0002934	ACW-0299861	AFI-0002346	ACV-0287545	AMF-0004560	AMA-0000816	ABF-0020563
b0761	ABE-0002585	ABH-0024760	ADP-0005753	ABR-0076928	BCI-0000678	BAS-0005704	AEA-0000760	ADO-0005234	ACA-0130698	AFS-0000838	AEG-0000667	AFT-0000783	AEF-0000779	ADR-0005494	AEM-0008813	ADY-0000768	ADV-0000662	ADJ-0006079	ADU-0000792	ABQ-0071537	ABT-0086891	BAG-0000613	ADD-0000764	BBX-0004993	BCD-0002274	ADB-0000932	BCB-0005148	BCF-0002457	BCG-0002379	BBV-0005271	BBQ-0005213	BCH-0001985	ADA-0001973	BCC-0002754	BBO-0005018	ABX-0106879	ABS-0083822	AJR-0000907	ABU-0092888	AME-0003674	AEP-0000777	AMG-0004637	ALZ-0002933	ACW-0299866	AFI-0002345	ACV-0287544	AMF-0004559	AMA-0000817	ABF-0020564
b0762	ABE-0002595	ABH-0024761	ADP-0005752	ABR-0076929	BCI-0000679	BAS-0005705	AEA-0000761	ADO-0005235	ACA-0130699	AFS-0000839	AEG-0005257	AFT-0000784	AEF-0000780	ADR-0005495	AEM-0008812	ADY-0000769	ADV-0000663	ADJ-0006080	ADU-0000793	ABQ-0071536	ABT-0086890	BAG-0000612	ADD-0000765	BBX-0004994			BCB-0005149			BBV-0005272	BBQ-0005214		ADA-0001972	BCC-0002753	BBO-0005019	ABX-0106880	ABS-0083821		ABU-0092892	AME-0003675	AEP-0000778	AMG-0004636	ALZ-0002932	ACW-0299870	AFI-0002344		AMF-0004553		ABF-0020566
b0763	ABE-0002601	ABH-0024762	ADP-0005751	ABR-0076931	BCI-0000680	BAS-0005706	AEA-0000763	ADO-0005236	ACA-0130700	AFS-0000840	AEG-0000668	AFT-0000785	AEF-0000782	ADR-0005496	AEM-0008810	ADY-0000770	ADV-0000664	ADJ-0006081	ADU-0000794	ABQ-0071535	ABT-0086889	BAG-0000611	ADD-0000766	BBX-0004995	BCD-0002272	ADB-0000934	BCB-0005150	BCF-0002463	BCG-0002385	BBV-0005273	BBQ-0005215	BCH-0001983	ADA-0001971	BCC-0002752	BBO-0005020	ABX-0106881	ABS-0083820	AJR-0000909	ABU-0092897	AME-0003676	AEP-0000779	AMG-0004635	ALZ-0002931	ACW-0299875	AFI-0002343	ACV-0287542	AMF-0004552	AMA-0000819	ABF-0020567
b0764	ABE-0002603	ABH-0024763	ADP-0005750	ABR-0076932	BCI-0000681	BAS-0005707	AEA-0000764	ADO-0005237	ACA-0130701	AFS-0000841	AEG-0000669	AFT-0000786	AEF-0000783	ADR-0005497	AEM-0008809	ADY-0000771	ADV-0000665	ADJ-0006082	ADU-0000795	ABQ-0071534	ABT-0086888	BAG-0000610	ADD-0000767	BBX-0004996	BCD-0002271	ADB-0000935	BCB-0005151	BCF-0002468	BCG-0002390	BBV-0005274	BBQ-0005216	BCH-0001982	ADA-0001970	BCC-0002751	BBO-0005021	ABX-0106882	ABS-0083819	AJR-0000910	ABU-0092900	AME-0003677	AEP-0000780	AMG-0004634	ALZ-0002930	ACW-0299878	AFI-0002342	ACV-0287541	AMF-0004551	AMA-0000820	ABF-0020568
b0765	ABE-0002605	ABH-0024764	ADP-0005749	ABR-0076933	BCI-0000682	BAS-0005708	AEA-0000765	ADO-0005238	ACA-0130702	AFS-0000842	AEG-0000670	AFT-0000787	AEF-0000784	ADR-0005498	AEM-0008808	ADY-0000772	ADV-0000666	ADJ-0006083	ADU-0000796	ABQ-0071533	ABT-0086887	BAG-0000609	ADD-0000768	BBX-0004997	BCD-0002270	ADB-0000936	BCB-0005152	BCF-0002472	BCG-0002394	BBV-0005275	BBQ-0005217	BCH-0001981	ADA-0001969	BCC-0002750	BBO-0005022	ABX-0106885	ABS-0083818	AJR-0000911	ABU-0092903	AME-0003678	AEP-0000781	AMG-0004633	ALZ-0002929	ACW-0299882	AFI-0002341	ACV-0287540	AMF-0004550	AMA-0000821	ABF-0020569
b0766	ABE-0002607	ABH-0024765	ADP-0005748	ABR-0076934	BCI-0000683	BAS-0005709	AEA-0000766	ADO-0005239	ACA-0130703	AFS-0000843	AEG-0000671	AFT-0000788	AEF-0000785	ADR-0005499	AEM-0008807	ADY-0000773	ADV-0000667	ADJ-0006084		ABQ-0071532	ABT-0086886	BAG-0000608		BBX-0004998	BCD-0002269	ADB-0000937	BCB-0005153	BCF-0002477	BCG-0002399	BBV-0005276	BBQ-0005218	BCH-0001980	ADA-0001968	BCC-0002749	BBO-0005023	ABX-0106889	ABS-0083817	AJR-0000912	ABU-0092905	AME-0003679	AEP-0000782	AMG-0004632	ALZ-0002928	ACW-0299887	AFI-0002340	ACV-0287539	AMF-0004549	AMA-0000823	ABF-0020571
b0767	ABE-0002611	ABH-0024766	ADP-0005747	ABR-0076935	BCI-0000684	BAS-0005710	AEA-0000767	ADO-0005240	ACA-0130704	AFS-0000844	AEG-0000672	AFT-0000789	AEF-0000786	ADR-0005500	AEM-0008806	ADY-0000774	ADV-0000714	ADJ-0008002	ADU-0002323	ABQ-0071952	ABT-0255941	BAG-0000793	ADD-0000799	BBX-0004999	BCD-0002268	ADB-0000938	BCB-0005154	BCF-0002481	BCG-0002403	BBV-0005277	BBQ-0005219	BCH-0001979	ADA-0001967	BCC-0002748	BBO-0005024	ABX-0106893	ABS-0083816	AJR-0000913	ABU-0092909	AME-0003681	AEP-0000783	AMG-0004631	ALZ-0002927	ACW-0299893	AFI-0002339	ACV-0287538	AMF-0004547	AMA-0000824	ABF-0020484
b0768	ABE-0002613	ABH-0024767	ADP-0005746	ABR-0076936	BCI-0000685	BAS-0005711	AEA-0000768	ADO-0005241	ACA-0130705	AFS-0000845	AEG-0000673	AFT-0000790	AEF-0000787	ADR-0005501	AEM-0008805	ADY-0000775		ADJ-0008001		ABQ-0071953	ABT-0087243		ADD-0000800																										ABF-0018840
b0769	ABE-0002618	ABH-0024768		ABR-0076937	BCI-0000686	BAS-0005713	AEA-0000769	ADO-0005242	ACA-0130706	AFS-0000846	AEG-0000674	AFT-0000791	AEF-0000789	ADR-0005502	AEM-0008804	ADY-0000776		ADJ-0007999		ABQ-0071954	ABT-0255942	BAG-0000795																			AEP-0004095			ACW-0302076					ABF-0018839
b0770	ABE-0002621	ABH-0024769	ADP-0005741	ABR-0076938	BCI-0000687	BAS-0005714	AEA-0000770	ADO-0005243	ACA-0130707	AFS-0000847	AEG-0000675	AFT-0000792	AEF-0000790	ADR-0005503	AEM-0008802	ADY-0000777				ABQ-0071955	ABT-0087244	BAG-0000796																											ABF-0018407
b0771	ABE-0002626	ABH-0024770	ADP-0005740	ABR-0076939	BCI-0000688	BAS-0005715	AEA-0000771	ADO-0005244	ACA-0130708	AFS-0000848	AEG-0000676	AFT-0000793	AEF-0000791	ADR-0005504	AEM-0008801	ADY-0000778	ADV-0000719			ABQ-0071957	ABT-0087245	BAG-0000797	ADD-0000803
b0772	ABE-0002629	ABH-0024771	ADP-0005739	ABR-0076940	BCI-0000689	BAS-0005716	AEA-0000772	ADO-0005245	ACA-0130709	AFS-0000849	AEG-0000677	AFT-0000794	AEF-0000792	ADR-0005505	AEM-0008799	ADY-0000779	ADV-0000720	ADJ-0007991		ABQ-0071959	ABT-0087246	BAG-0000798	ADD-0000804	BBX-0005000	BCD-0002251	ADB-0000939	BCB-0005155	BCF-0002482	BCG-0002404	BBV-0005278	BBQ-0005220	BCH-0001978	ADA-0001966	BCC-0002746	BBO-0005025	ABX-0106894	ABS-0083815	AJR-0000914	ABU-0092911	AME-0003682	AEP-0000793	AMG-0004630	ALZ-0002926						ABF-0019747
b0773	ABE-0002632	ABH-0024815	ADP-0005738	ABR-0076941	BCI-0000766	BAS-0005761	AEA-0000773	ADO-0005282	ACA-0130764	AFS-0000850	AEG-0000678	AFT-0000795	AEF-0000793	ADR-0005506	AEM-0008778	ADY-0000780	ADV-0000721	ADJ-0007990	ADU-0000938	ABQ-0071764	ABT-0087080	BAG-0000799	ADD-0000812	BBX-0005006	BCD-0002244	ADB-0000945	BCB-0005161	BCF-0002503	BCG-0002424	BBV-0005284	BBQ-0005226	BCH-0001972	ADA-0001960	BCC-0002740	BBO-0005031	ABX-0106912	ABS-0083809	AJR-0000920	ABU-0092927	AME-0003688	AEP-0000800			ACW-0299894	AFI-0002338	ACV-0287537	AMF-0004546	AMA-0000827
b0774	ABE-0002635	ABH-0024816	ADP-0005737	ABR-0076944	BCI-0000768	BAS-0005762	AEA-0000774	ADO-0005283	ACA-0130765	AFS-0000851	AEG-0000679	AFT-0000796	AEF-0000795	ADR-0005507	AEM-0008777	ADY-0000781	ADV-0000722	ADJ-0007989	ADU-0000937	ABQ-0071765	ABT-0087081	BAG-0000800	ADD-0000813	BBX-0005007	BCD-0002243	ADB-0000946	BCB-0005162	BCF-0002505	BCG-0002426	BBV-0005285	BBQ-0005227	BCH-0001971	ADA-0001959	BCC-0002739	BBO-0005032	ABX-0106913	ABS-0083808	AJR-0000921	ABU-0092930	AME-0003689	AEP-0000801	AMG-0004622	ALZ-0002924	ACW-0299898	AFI-0002336	ACV-0287536	AMF-0004542	AMA-0000834	ABF-0020207
b0775	ABE-0002644	ABH-0024817	ADP-0005736	ABR-0076946	BCI-0000769	BAS-0005763	AEA-0000775	ADO-0005284	ACA-0130766	AFS-0000852	AEG-0000680	AFT-0000797	AEF-0000796	ADR-0005508	AEM-0008776	ADY-0000782	ADV-0000723	ADJ-0007988	ADU-0000936	ABQ-0071766	ABT-0087082	BAG-0000801	ADD-0000814	BBX-0005008	BCD-0002242	ADB-0000947	BCB-0005163	BCF-0002508	BCG-0002429	BBV-0005286	BBQ-0005228	BCH-0001970	ADA-0001958	BCC-0002738	BBO-0005033	ABX-0106916	ABS-0083807	AJR-0000922	ABU-0092940	AME-0003690	AEP-0000802	AMG-0004621	ALZ-0002923	ACW-0299901	AFI-0002335	ACV-0287535	AMF-0004541	AMA-0000835	ABF-0020208
b0776	ABE-0002646	ABH-0024818	ADP-0005735	ABR-0076947	BCI-0000770	BAS-0005764	AEA-0000776	ADO-0005285	ACA-0130767	AFS-0000853	AEG-0000681	AFT-0000798	AEF-0000797	ADR-0005509	AEM-0008775	ADY-0000783	ADV-0000724	ADJ-0007987	ADU-0000935	ABQ-0071767	ABT-0087083	BAG-0000802	ADD-0000815	BBX-0005009	BCD-0002241	ADB-0000948	BCB-0005164	BCF-0002512	BCG-0002432	BBV-0005287	BBQ-0005229	BCH-0001969	ADA-0001957	BCC-0002737	BBO-0005034	ABX-0106919	ABS-0083806	AJR-0000923	ABU-0092943	AME-0003691	AEP-0000803	AMG-0004620	ALZ-0002922	ACW-0299904	AFI-0002334	ACV-0287534	AMF-0004540	AMA-0000836	ABF-0020209
b0777	ABE-0002648	ABH-0024819	ADP-0005734	ABR-0076948	BCI-0000771	BAS-0005765	AEA-0000777	ADO-0005286	ACA-0130768	AFS-0000854	AEG-0000682	AFT-0000799	AEF-0000798	ADR-0005510	AEM-0008774	ADY-0000784	ADV-0000725	ADJ-0007986	ADU-0000934	ABQ-0071768	ABT-0087084	BAG-0000803	ADD-0000816	BBX-0005010	BCD-0002240	ADB-0000949	BCB-0005165	BCF-0002515	BCG-0002435	BBV-0005288	BBQ-0005230	BCH-0001968	ADA-0001956	BCC-0002736	BBO-0005035	ABX-0106923	ABS-0083805	AJR-0000924	ABU-0092946		AEP-0000804	AMG-0004619	ALZ-0002921	ACW-0299909	AFI-0002333	ACV-0287533	AMF-0004539	AMA-0000837	ABF-0020210
b0778	ABE-0002650	ABH-0024820	ADP-0005733	ABR-0076949	BCI-0000772	BAS-0005766	AEA-0000778	ADO-0005287	ACA-0130769	AFS-0000855	AEG-0000683	AFT-0000800	AEF-0000799	ADR-0005511	AEM-0008773	ADY-0000785	ADV-0000726	ADJ-0007985	ADU-0000933	ABQ-0071769	ABT-0087085	BAG-0000804	ADD-0000817	BBX-0005011	BCD-0002239	ADB-0000950	BCB-0005166	BCF-0002517	BCG-0002437	BBV-0005289	BBQ-0005231	BCH-0001967	ADA-0001955	BCC-0002735	BBO-0005036	ABX-0106924	ABS-0083804	AJR-0000925	ABU-0092949	AME-0003693	AEP-0000805	AMG-0004618	ALZ-0002920	ACW-0299913	AFI-0002332	ACV-0287532	AMF-0004538	AMA-0000838	ABF-0020212
b0779	ABE-0002658	ABH-0024821	ADP-0005732	ABR-0076951	BCI-0000773	BAS-0005767	AEA-0000779	ADO-0005288	ACA-0130770	AFS-0000857	AEG-0000684	AFT-0000801	AEF-0000800	ADR-0005512	AEM-0008772	ADY-0000786	ADV-0000727	ADJ-0007984	ADU-0000932	ABQ-0071770	ABT-0087086	BAG-0000805	ADD-0000818	BBX-0005012	BCD-0002237	ADB-0000951	BCB-0005167	BCF-0002519	BCG-0002439	BBV-0005290	BBQ-0005232	BCH-0001966	ADA-0001954	BCC-0002732	BBO-0005037	ABX-0106925	ABS-0083803	AJR-0000928	ABU-0092955	AME-0003697	AEP-0000806	AMG-0004616	ALZ-0002917	ACW-0299919	AFI-0002330	ACV-0287529	AMF-0004534	AMA-0000841	ABF-0020216
b0780	ABE-0002661	ABH-0024822	ADP-0005731	ABR-0076952	BCI-0000774	BAS-0005768	AEA-0000780	ADO-0005289	ACA-0130771	AFS-0000858	AEG-0000685	AFT-0000802	AEF-0000801	ADR-0005513	AEM-0008771	ADY-0000787	ADV-0000728	ADJ-0007983	ADU-0000931	ABQ-0071772	ABT-0087087	BAG-0000806	ADD-0000819	BBX-0005014	BCD-0002234	ADB-0000954	BCB-0005169	BCF-0002532	BCG-0002453	BBV-0005292	BBQ-0005234	BCH-0001963	ADA-0001951	BCC-0002728	BBO-0005039	ABX-0106931	ABS-0083800	AJR-0000931	ABU-0092961	AME-0003698	AEP-0000811	AMG-0004612	ALZ-0002916	ACW-0299924	AFI-0002329	ACV-0287528	AMF-0004532	AMA-0000843	ABF-0020218
b0781	ABE-0002669	ABH-0024823	ADP-0005730	ABR-0076953	BCI-0000775	BAS-0005769	AEA-0000782	ADO-0005290	ACA-0130772	AFS-0000859	AEG-0000686	AFT-0000803	AEF-0000802	ADR-0005514	AEM-0008770	ADY-0000788	ADV-0000729	ADJ-0007982	ADU-0000930	ABQ-0071773	ABT-0087088	BAG-0000807	ADD-0000820	BBX-0005015	BCD-0002233	ADB-0000955	BCB-0005170	BCF-0002534	BCG-0002455	BBV-0005293	BBQ-0005235	BCH-0001962	ADA-0001950	BCC-0002727	BBO-0005040	ABX-0106933	ABS-0083799	AJR-0000932	ABU-0092965	AME-0003699	AEP-0000812	AMG-0004611	ALZ-0002915	ACW-0299926	AFI-0002328	ACV-0287527	AMF-0004531	AMA-0000844	ABF-0020228
b0782	ABE-0002671	ABH-0024824	ADP-0005729	ABR-0076954	BCI-0000776	BAS-0005770	AEA-0000783	ADO-0005291	ACA-0130773	AFS-0000860	AEG-0000687	AFT-0000804	AEF-0000803	ADR-0005515	AEM-0008769	ADY-0000789	ADV-0000730	ADJ-0007981	ADU-0000929	ABQ-0071774	ABT-0087089	BAG-0000808	ADD-0000821	BBX-0005016	BCD-0002232	ADB-0000956	BCB-0005171	BCF-0002538	BCG-0002459	BBV-0005294	BBQ-0005236	BCH-0001961	ADA-0001949	BCC-0002726	BBO-0005041	ABX-0106936	ABS-0083798	AJR-0000933	ABU-0092968	AME-0003700	AEP-0000813	AMG-0004610	ALZ-0002914	ACW-0299930	AFI-0002327	ACV-0287526	AMF-0004530	AMA-0000845	ABF-0020229
b0783	ABE-0002673	ABH-0024825	ADP-0005728	ABR-0076956	BCI-0000777	BAS-0005771	AEA-0000785	ADO-0005292	ACA-0130774	AFS-0000861	AEG-0000688	AFT-0000805	AEF-0000804	ADR-0005516	AEM-0008768	ADY-0000790	ADV-0000731	ADJ-0007980	ADU-0000928	ABQ-0071775	ABT-0087090	BAG-0000809	ADD-0000822	BBX-0005017	BCD-0002231	ADB-0000957	BCB-0005172	BCF-0002541	BCG-0002462	BBV-0005295	BBQ-0005237	BCH-0001960	ADA-0001948	BCC-0002725	BBO-0005042	ABX-0106938	ABS-0083797	AJR-0000934	ABU-0092971	AME-0003701	AEP-0000814	AMG-0004609	ALZ-0002913	ACW-0299932	AFI-0002326	ACV-0287525	AMF-0004529	AMA-0000846	ABF-0020230
b0784	ABE-0002675	ABH-0024826	ADP-0005727	ABR-0076957	BCI-0000778	BAS-0005772	AEA-0000786	ADO-0005293	ACA-0130775	AFS-0000862	AEG-0005579	AFT-0000806	AEF-0000805	ADR-0005517	AEM-0008767	ADY-0000791	ADV-0000732	ADJ-0007979	ADU-0000927	ABQ-0071776	ABT-0087091	BAG-0000810	ADD-0000823	BBX-0005018	BCD-0002230	ADB-0000958	BCB-0005173	BCF-0002543	BCG-0002464	BBV-0005296	BBQ-0005238	BCH-0001959	ADA-0001947	BCC-0002724	BBO-0005043	ABX-0106940	ABS-0083796	AJR-0000935	ABU-0092974	AME-0003702	AEP-0000815	AMG-0004608	ALZ-0002912	ACW-0299934	AFI-0002325	ACV-0287524	AMF-0004528	AMA-0000847	ABF-0020231
b0785	ABE-0002678	ABH-0024827	ADP-0005726	ABR-0076958	BCI-0000779	BAS-0005773	AEA-0000787	ADO-0005294	ACA-0130776	AFS-0000863	AEG-0000689	AFT-0000807	AEF-0000806	ADR-0005518	AEM-0008766	ADY-0000792	ADV-0000733	ADJ-0007978	ADU-0000926	ABQ-0071777	ABT-0087092	BAG-0000811	ADD-0000824	BBX-0005019	BCD-0002229	ADB-0000959	BCB-0005174	BCF-0002545	BCG-0002466	BBV-0005297	BBQ-0005239	BCH-0001958	ADA-0001946	BCC-0002723	BBO-0005044	ABX-0106941	ABS-0083795	AJR-0000936	ABU-0092977	AME-0003703	AEP-0000816	AMG-0004607	ALZ-0002911	ACW-0299936	AFI-0002324	ACV-0287523	AMF-0004527	AMA-0000848	ABF-0020232
b0786	ABE-0002685	ABH-0024828	ADP-0005725	ABR-0076959	BCI-0000780	BAS-0005774	AEA-0000788	ADO-0005295	ACA-0130777	AFS-0000864	AEG-0000690	AFT-0000808	AEF-0000807	ADR-0005519	AEM-0008765	ADY-0000793	ADV-0000734	ADJ-0007977	ADU-0000920	ABQ-0071778	ABT-0087093	BAG-0000812	ADD-0000825	BBX-0005020	BCD-0002228	ADB-0000960	BCB-0005175	BCF-0002547	BCG-0002468	BBV-0005298	BBQ-0005240	BCH-0001957	ADA-0001945	BCC-0002722	BBO-0005045			AJR-0000937	ABU-0092980	AME-0003704	AEP-0000817	AMG-0004606	ALZ-0002910	ACW-0299942	AFI-0002322	ACV-0287520	AMF-0004526	AMA-0000849	ABF-0020236
b0787	ABE-0002688	ABH-0024829	ADP-0005724	ABR-0076961	BCI-0000781	BAS-0005775	AEA-0000790	ADO-0005297	ACA-0130778	AFS-0000866	AEG-0000691	AFT-0000809	AEF-0000808	ADR-0005520	AEM-0008764	ADY-0000794		ADJ-0007976		ABQ-0071779	ABT-0087094	BAG-0000813	ADD-0000826
b0788	ABE-0002690	ABH-0024830	ADP-0005723	ABR-0076962	BCI-0000782	BAS-0005776	AEA-0000791	ADO-0005298	ACA-0130779	AFS-0000867	AEG-0000692	AFT-0000810	AEF-0000809	ADR-0005521	AEM-0008762	ADY-0000795	ADV-0000738	ADJ-0007975	ADU-0000916	ABQ-0071780	ABT-0087095	BAG-0000814		BBX-0005024	BCD-0002227	ADB-0000964	BCB-0005180	BCF-0002556	BCG-0002477	BBV-0005303	BBQ-0005244	BCH-0001954	ADA-0001942	BCC-0002718	BBO-0005048	ABX-0106946	ABS-0083791	AJR-0000943	ABU-0092989	AME-0003705	AEP-0000818					ACV-0287519
b0789	ABE-0002692	ABH-0024831	ADP-0005722	ABR-0076963	BCI-0000783	BAS-0005777	AEA-0000792	ADO-0005299	ACA-0130780	AFS-0000868	AEG-0000693	AFT-0000811	AEF-0000810	ADR-0005522	AEM-0008761	ADY-0000796		ADJ-0007974	ADU-0000915	ABQ-0071781	ABT-0087096	BAG-0000815	ADD-0000828	BBX-0005025	BCD-0002226	ADB-0000965	BCB-0005181	BCF-0002560	BCG-0002480	BBV-0005304	BBQ-0005245	BCH-0001953	ADA-0001941	BCC-0002717	BBO-0005049	ABX-0106947	ABS-0083790	AJR-0000944	ABU-0092991	AME-0003706	AEP-0000819	AMG-0004605				ACV-0287518			ABF-0020573
b0790	ABE-0002696	ABH-0024832	ADP-0005721	ABR-0076964	BCI-0000784	BAS-0005778	AEA-0000793	ADO-0005301	ACA-0130781	AFS-0000869	AEG-0000694	AFT-0000812	AEF-0000811	ADR-0005523	AEM-0008760	ADY-0000797		ADJ-0007973	ADU-0000914	ABQ-0071782	ABT-0087097	BAG-0000816	ADD-0000829	BBX-0005026		ADB-0000966	BCB-0005182	BCF-0002563	BCG-0002483	BBV-0005305	BBQ-0005246	BCH-0001952	ADA-0001940	BCC-0002716	BBO-0005050	ABX-0106950	ABS-0083789	AJR-0000945	ABU-0092994	AME-0003707	AEP-0000820					ACV-0287517			ABF-0020574
b0791	ABE-0002699	ABH-0024833	ADP-0005720	ABR-0076965	BCI-0000785	BAS-0005779	AEA-0000794	ADO-0005302	ACA-0130782	AFS-0000870	AEG-0000695	AFT-0000813	AEF-0000812	ADR-0005524	AEM-0008759	ADY-0000798	ADV-0000741	ADJ-0007972	ADU-0000913	ABQ-0071783	ABT-0087098	BAG-0000817	ADD-0000830	BBX-0005027	BCD-0002223	ADB-0000967	BCB-0005183	BCF-0002565	BCG-0002485	BBV-0005306	BBQ-0005247	BCH-0001951	ADA-0001939	BCC-0002714	BBO-0005051	ABX-0106951	ABS-0083788	AJR-0000946	ABU-0092999	AME-0003708	AEP-0000821	AMG-0004603	ALZ-0002909	ACW-0299945	AFI-0002321
b0792	ABE-0002701	ABH-0024834	ADP-0005719	ABR-0076966	BCI-0000786	BAS-0005780	AEA-0000795	ADO-0005303	ACA-0130783	AFS-0000871	AEG-0000696	AFT-0000814	AEF-0000813	ADR-0005525	AEM-0008758	ADY-0000799	ADV-0000742	ADJ-0007971	ADU-0000912	ABQ-0071784	ABT-0087099		ADD-0000831	BBX-0005028	BCD-0002222	ADB-0000968	BCB-0005184	BCF-0002567	BCG-0002487	BBV-0005307	BBQ-0005248	BCH-0001950	ADA-0001938	BCC-0002713	BBO-0005052	ABX-0106952	ABS-0083787	AJR-0000947	ABU-0093001	AME-0003709	AEP-0000822	AMG-0004602	ALZ-0002908				AMF-0004525		ABF-0020575
b0793	ABE-0002703	ABH-0024835	ADP-0005718	ABR-0076967	BCI-0000787	BAS-0005781	AEA-0000796	ADO-0005304	ACA-0130784	AFS-0000872	AEG-0000697	AFT-0000815	AEF-0000814	ADR-0005526	AEM-0008757	ADY-0000800	ADV-0000743	ADJ-0007970	ADU-0000911	ABQ-0071785	ABT-0087100	BAG-0000819	ADD-0000832	BBX-0005029	BCD-0002221	ADB-0000970	BCB-0005185	BCF-0002570	BCG-0002490	BBV-0005308	BBQ-0005249	BCH-0001949	ADA-0001937	BCC-0002712	BBO-0005053	ABX-0106953	ABS-0083786	AJR-0000949	ABU-0093004	AME-0003710	AEP-0000823	AMG-0004601	ALZ-0002907				AMF-0004524		ABF-0020576
b0794	ABE-0002707	ABH-0024836	ADP-0005717	ABR-0076968	BCI-0000788	BAS-0005782	AEA-0000797	ADO-0005305	ACA-0130785	AFS-0000873	AEG-0000698	AFT-0000816	AEF-0000815	ADR-0005527	AEM-0008756	ADY-0000801	ADV-0000744	ADJ-0007969	ADU-0000910	ABQ-0071786	ABT-0087101	BAG-0000820	ADD-0000833	BBX-0005030	BCD-0002220	ADB-0000971	BCB-0005186	BCF-0002573	BCG-0002493	BBV-0005309	BBQ-0005250	BCH-0001948	ADA-0001936	BCC-0002711	BBO-0005054	ABX-0106954	ABS-0083785	AJR-0000950	ABU-0093006	AME-0003711	AEP-0000824	AMG-0004600	ALZ-0002906				AMF-0004523		ABF-0020577
b0795	ABE-0002709	ABH-0024837	ADP-0005716	ABR-0076969	BCI-0000789	BAS-0005783	AEA-0000798	ADO-0005306	ACA-0130786	AFS-0000874	AEG-0000699	AFT-0000817	AEF-0000816	ADR-0005528	AEM-0008754	ADY-0000802	ADV-0000745	ADJ-0007968	ADU-0000909	ABQ-0071787	ABT-0087102	BAG-0000821	ADD-0000834	BBX-0005031	BCD-0002219	ADB-0000972	BCB-0005187	BCF-0002579	BCG-0002499	BBV-0005310	BBQ-0005251	BCH-0001947	ADA-0001935	BCC-0002710	BBO-0005055	ABX-0106960	ABS-0083784	AJR-0000951	ABU-0093009	AME-0003712	AEP-0000825	AMG-0004599	ALZ-0002905				AMF-0004522		ABF-0020578
b0796	ABE-0002711	ABH-0024838	ADP-0005715	ABR-0076970	BCI-0000790	BAS-0005784	AEA-0000799	ADO-0005307	ACA-0130787	AFS-0000875	AEG-0000700	AFT-0000818	AEF-0000817	ADR-0005529	AEM-0008753	ADY-0000803	ADV-0000746	ADJ-0007967	ADU-0000908	ABQ-0071788	ABT-0087103	BAG-0000822	ADD-0000835	BBX-0005032	BCD-0002218	ADB-0000973	BCB-0005188	BCF-0002583	BCG-0002503	BBV-0005311	BBQ-0005252	BCH-0001946	ADA-0001934	BCC-0002709	BBO-0005056	ABX-0106962	ABS-0083783	AJR-0000952	ABU-0093012	AME-0003713	AEP-0000826	AMG-0004598	ALZ-0002904				AMF-0004521
b0797	ABE-0002719	ABH-0024839	ADP-0005714	ABR-0076971	BCI-0000791	BAS-0005785	AEA-0000800	ADO-0005308	ACA-0130788	AFS-0000876	AEG-0000701	AFT-0000819	AEF-0000818	ADR-0005530	AEM-0008752	ADY-0000804	ADV-0000747	ADJ-0007966	ADU-0000907	ABQ-0071789	ABT-0087104	BAG-0000823	ADD-0000836	BBX-0005033	BCD-0002217	ADB-0000974	BCB-0005189	BCF-0002587	BCG-0002507	BBV-0005312	BBQ-0005253	BCH-0001945	ADA-0001933	BCC-0002699	BBO-0005057	ABX-0106965	ABS-0083782	AJR-0000953	ABU-0093017	AME-0003714	AEP-0000832	AMG-0004597	ALZ-0002903	ACW-0299947	AFI-0002320	ACV-0287515	AMF-0004520	AMA-0000852	ABF-0020580
b0798	ABE-0002722		ADP-0005713	ABR-0076973				ADO-0005311		AFS-0000878				ADR-0005532	AEM-0008751	ADY-0000805	ADV-0000748	ADJ-0007965		ABQ-0071791	ABT-0087105	BAG-0000824	ADD-0000837
b0799	ABE-0002732	ABH-0024843	ADP-0005712	ABR-0076974	BCI-0000793	BAS-0005788	AEA-0000804	ADO-0005312	ACA-0130790	AFS-0000879	AEG-0000703	AFT-0000822	AEF-0000820	ADR-0005533	AEM-0008750	ADY-0000806	ADV-0000749	ADJ-0007964	ADU-0000899	ABQ-0071792	ABT-0087106	BAG-0000825	ADD-0000838	BBX-0005035	BCD-0002215	ADB-0000976	BCB-0005190	BCF-0002592		BBV-0005313	BBQ-0005254	BCH-0001944	ADA-0001932	BCC-0002697	BBO-0005058	ABX-0106970		AJR-0000955	ABU-0093020	AME-0003715	AEP-0000833	AMG-0004596	ALZ-0002842	ACW-0300015	AFI-0002297	ACV-0288100	AMF-0004350	AMA-0000900	ABF-0018929
b0800	ABE-0002734	ABH-0024844	ADP-0005711	ABR-0076975	BCI-0000794	BAS-0005789	AEA-0000805	ADO-0005313	ACA-0130791	AFS-0000880	AEG-0000704	AFT-0000823	AEF-0000821	ADR-0005534	AEM-0008749	ADY-0000807	ADV-0000750	ADJ-0007963	ADU-0000898	ABQ-0071793	ABT-0087107	BAG-0000826	ADD-0000839	BBX-0005036	BCD-0002214	ADB-0000977	BCB-0005191	BCF-0002594	BCG-0002513	BBV-0005314	BBQ-0005255	BCH-0001943	ADA-0001931	BCC-0002696	BBO-0005059	ABX-0106972		AJR-0000956	ABU-0093023	AME-0003721	AEP-0000834	AMG-0004595	ALZ-0002841	ACW-0300017	AFI-0002296	ACV-0288099	AMF-0004339	AMA-0000902	ABF-0018925
b0801	ABE-0002738	ABH-0024845	ADP-0005710	ABR-0076976	BCI-0000795	BAS-0005790	AEA-0000806	ADO-0005315	ACA-0130792	AFS-0000881	AEG-0000705	AFT-0000824	AEF-0000822	ADR-0005535	AEM-0008748	ADY-0000808	ADV-0000751	ADJ-0007962	ADU-0000897	ABQ-0071794	ABT-0087108	BAG-0000827	ADD-0000840																		AEP-0002095
b0802	ABE-0002741	ABH-0024846	ADP-0005709	ABR-0076977	BCI-0000796	BAS-0005791	AEA-0000807	ADO-0005316	ACA-0130793	AFS-0000882	AEG-0005230	AFT-0000825	AEF-0000823	ADR-0005536	AEM-0008746	ADY-0000809	ADV-0000752	ADJ-0007961	ADU-0000896	ABQ-0071796	ABT-0087109	BAG-0000828	ADD-0000841	BBX-0005037	BCD-0002213	ADB-0000978	BCB-0005192	BCF-0002596	BCG-0002515	BBV-0005315	BBQ-0005256	BCH-0001942	ADA-0001930	BCC-0002695	BBO-0005060	ABX-0106973	ABS-0083779	AJR-0000957	ABU-0093025	AME-0003722	AEP-0000835	AMG-0004592	ALZ-0002840	ACW-0303670	AFI-0003482		AMF-0003136		ABF-0018387
b0803	ABE-0002744	ABH-0024847	ADP-0005708	ABR-0076979	BCI-0000797	BAS-0005792	AEA-0000808	ADO-0005317	ACA-0130794	AFS-0000883	AEG-0005229	AFT-0000826	AEF-0000824	ADR-0005537	AEM-0008745	ADY-0000810	ADV-0000753	ADJ-0007960	ADU-0000895	ABQ-0071797	ABT-0087110	BAG-0000829	ADD-0000842	BBX-0005039	BCD-0002212	ADB-0000979	BCB-0005194	BCF-0002599	BCG-0002518	BBV-0005317	BBQ-0005259	BCH-0001940	ADA-0001928	BCC-0002692	BBO-0005062	ABX-0106975	ABS-0083777	AJR-0000959	ABU-0093028	AME-0003723		AMG-0004591	ALZ-0001772	ACW-0300074	AFI-0002275	ACV-0290123	AMF-0004325	AMA-0000924
b0804	ABE-0002746	ABH-0024848	ADP-0005707	ABR-0076980	BCI-0000798	BAS-0005793	AEA-0000809	ADO-0005318	ACA-0130795	AFS-0000884	AEG-0000707	AFT-0000827	AEF-0000825	ADR-0005538	AEM-0008744	ADY-0000811	ADV-0000754	ADJ-0007959	ADU-0000894	ABQ-0071798	ABT-0087111	BAG-0000830	ADD-0000843																	AME-0003724	AEP-0001253
b0805	ABE-0002749	ABH-0024849	ADP-0005705	ABR-0076981	BCI-0000799	BAS-0005794	AEA-0000810	ADO-0005319	ACA-0130796	AFS-0000885	AEG-0000708	AFT-0000828	AEF-0000826	ADR-0005539	AEM-0008742	ADY-0000812			ADU-0000893	ABQ-0071799																				AME-0003725	AEP-0001254
b0806	ABE-0002753	ABH-0024850		ABR-0076982	BCI-0000800	BAS-0005795	AEA-0000811	ADO-0005321	ACA-0130797	AFS-0000886	AEG-0000709	AFT-0000829	AEF-0000827	ADR-0005540	AEM-0008740	ADY-0000813		ADJ-0007955	ADU-0000889	ABQ-0071802	ABT-0087113	BAG-0000834	ADD-0000847
b0807	ABE-0002757	ABH-0024851		ABR-0076983	BCI-0000801	BAS-0005796	AEA-0000812	ADO-0005322	ACA-0130798	AFS-0000887	AEG-0000712	AFT-0000830	AEF-0000828	ADR-0005541	AEM-0008739	ADY-0000814	ADV-0000760	ADJ-0007954	ADU-0000888	ABQ-0071803	ABT-0087114	BAG-0000835	ADD-0000848	BBX-0005040	BCD-0002211		BCB-0005195	BCF-0002602	BCG-0002521	BBV-0005318	BBQ-0005260	BCH-0001939	ADA-0001927	BCC-0002690	BBO-0005063			AJR-0000961	ABU-0093032	AME-0003727	AEP-0000838	AMG-0004589	ALZ-0002833	ACW-0300054	AFI-0002280		AMF-0004334	AMA-0000906
b0808	ABE-0002760	ABH-0024852	ADP-0005700	ABR-0076984	BCI-0000802	BAS-0005797	AEA-0000813	ADO-0005323	ACA-0130799	AFS-0000888	AEG-0000715	AFT-0000831	AEF-0000829	ADR-0005542	AEM-0008737	ADY-0000815	ADV-0000761			ABQ-0071804	ABT-0087115	BAG-0000836	ADD-0000849	BBX-0005041	BCD-0002210	ADB-0000981	BCB-0005196	BCF-0002604	BCG-0002523	BBV-0005319	BBQ-0005261	BCH-0001938	ADA-0001926	BCC-0002689	BBO-0005064	ABX-0106979	ABS-0083775	AJR-0000962	ABU-0093034	AME-0003728	AEP-0000839	AMG-0004588	ALZ-0002832	ACW-0300057	AFI-0002279		AMF-0004329	AMA-0000909
b0809	ABE-0002764	ABH-0024853	ADP-0005699	ABR-0076985	BCI-0000803	BAS-0005798	AEA-0000814	ADO-0005324	ACA-0130800	AFS-0000889	AEG-0000716	AFT-0000832	AEF-0000830	ADR-0005544	AEM-0008736	ADY-0000816	ADV-0000764	ADJ-0007950	ADU-0000884	ABQ-0071806	ABT-0087116	BAG-0000837	ADD-0000850	BBX-0005042	BCD-0002209	ADB-0000982	BCB-0005197	BCF-0002608	BCG-0002527	BBV-0005320	BBQ-0005262	BCH-0001937	ADA-0001925	BCC-0002687	BBO-0005065	ABX-0106981	ABS-0083774	AJR-0000964	ABU-0093037	AME-0003729	AEP-0000840	AMG-0004587	ALZ-0002831	ACW-0300062	AFI-0002278		AMF-0004328	AMA-0000910	ABF-0018918
b0810	ABE-0002766	ABH-0024854	ADP-0005698	ABR-0076986	BCI-0000804	BAS-0005799	AEA-0000815	ADO-0005325	ACA-0130801	AFS-0000890	AEG-0000717	AFT-0000833	AEF-0000831	ADR-0005545	AEM-0008735	ADY-0000817	ADV-0000765	ADJ-0007949	ADU-0000883	ABQ-0071807	ABT-0087117	BAG-0000838	ADD-0000851	BBX-0005043	BCD-0002208	ADB-0000983	BCB-0005198	BCF-0002612	BCG-0002531	BBV-0005321	BBQ-0005263	BCH-0001936	ADA-0001924	BCC-0002686	BBO-0005066	ABX-0106985	ABS-0083773	AJR-0000965	ABU-0093039	AME-0003730	AEP-0000841	AMG-0004586	ALZ-0002830	ACW-0300066	AFI-0002277		AMF-0004327	AMA-0000911	ABF-0018917
b0811	ABE-0002771	ABH-0024855	ADP-0005697	ABR-0076987	BCI-0000805	BAS-0005800	AEA-0000816	ADO-0005326	ACA-0130802	AFS-0000891	AEG-0000718	AFT-0000834	AEF-0000832	ADR-0005546	AEM-0008733	ADY-0000818	ADV-0000766	ADJ-0007948	ADU-0000882	ABQ-0071809	ABT-0087118	BAG-0000839	ADD-0000852	BBX-0005044	BCD-0002207	ADB-0000984	BCB-0005199	BCF-0002616		BBV-0005322	BBQ-0005264	BCH-0001935	ADA-0001923	BCC-0002685	BBO-0005067	ABX-0106988	ABS-0083772	AJR-0000966	ABU-0093043	AME-0003731	AEP-0000842	AMG-0004585	ALZ-0002829	ACW-0300070	AFI-0002276		AMF-0004326	AMA-0000912	ABF-0018915
b0812	ABE-0002776	ABH-0024856	ADP-0005696	ABR-0076989	BCI-0000806	BAS-0005801	AEA-0000818	ADO-0005327	ACA-0130803	AFS-0000892	AEG-0000719	AFT-0000835	AEF-0000833	ADR-0005547	AEM-0008732	ADY-0000819	ADV-0000767	ADJ-0007947	ADU-0000879	ABQ-0071810	ABT-0087119	BAG-0000840	ADD-0000853	BBX-0005046	BCD-0002206	ADB-0000985	BCB-0005200	BCF-0002620	BCG-0002537	BBV-0005324	BBQ-0005266	BCH-0001934	ADA-0001922	BCC-0002683	BBO-0005069	ABX-0106991	ABS-0083771	AJR-0000968	ABU-0093052	AME-0003733	AEP-0000843	AMG-0004583	ALZ-0002828	ACW-0300077	AFI-0002274		AMF-0004324	AMA-0000925	ABF-0018914
b0813	ABE-0002779	ABH-0024857	ADP-0005695	ABR-0076990	BCI-0000807	BAS-0005802	AEA-0000819	ADO-0005329	ACA-0130804	AFS-0000893	AEG-0000720	AFT-0000836	AEF-0000834	ADR-0005549	AEM-0008730	ADY-0000820	ADV-0000768	ADJ-0007946		ABQ-0071811	ABT-0087120	BAG-0000841	ADD-0000854	BBX-0005048	BCD-0002204	ADB-0000987	BCB-0005202	BCF-0002624	BCG-0002541	BBV-0005326	BBQ-0005268			BCC-0002681	BBO-0005071	ABX-0106995	ABS-0083770	AJR-0000970	ABU-0093058	AME-0003734	AEP-0000844	AMG-0004582	ALZ-0002827	ACW-0300080	AFI-0002273		AMF-0004320	AMA-0000932	ABF-0018912
b0814	ABE-0002784	ABH-0024858	ADP-0005694	ABR-0076991	BCI-0000808	BAS-0005803	AEA-0000820	ADO-0005330	ACA-0130805	AFS-0000894	AEG-0000721	AFT-0000837	AEF-0000835	ADR-0005550	AEM-0008728	ADY-0000821	ADV-0000769	ADJ-0007945	ADU-0000877	ABQ-0071812	ABT-0087121	BAG-0000842	ADD-0000855	BBX-0005049	BCD-0002203	ADB-0000988	BCB-0005203	BCF-0002629	BCG-0002545	BBV-0005327	BBQ-0005269	BCH-0001932	ADA-0001920	BCC-0002679	BBO-0005072	ABX-0106998	ABS-0083769	AJR-0000973	ABU-0093062	AME-0003735	AEP-0000845	AMG-0004581	ALZ-0002826	ACW-0300084	AFI-0002272			AMA-0000933	ABF-0018909
b0815	ABE-0002786	ABH-0024859	ADP-0005693	ABR-0076992	BCI-0000811	BAS-0005804	AEA-0000821	ADO-0005331	ACA-0130806	AFS-0000896	AEG-0000722	AFT-0000838	AEF-0000836	ADR-0005551	AEM-0008727	ADY-0000822	ADV-0000770	ADJ-0007944	ADU-0000876	ABQ-0071813	ABT-0087122	BAG-0000843	ADD-0000856	BBX-0005050	BCD-0002202	ADB-0000989	BCB-0005204	BCF-0002635	BCG-0002551	BBV-0005328	BBQ-0005270	BCH-0001931	ADA-0001919	BCC-0002678	BBO-0005073	ABX-0107004	ABS-0083767	AJR-0000974	ABU-0093064		AEP-0000846	AMG-0004580	ALZ-0002825
b0816	ABE-0002789	ABH-0024860		ABR-0081750			AEA-0005358	ADO-0009721	ACA-0285101		AEG-0005219		AEF-0004817	ADR-0009328	AEM-0010543	ADY-0000823	ADV-0005154	ADJ-0010769	ADU-0005639	ABQ-0071814	ABT-0286365	BAG-0004727	ADD-0005382
b0817	ABE-0002793	ABH-0024861	ADP-0005691	ABR-0076994	BCI-0000813	BAS-0005806	AEA-0000823	ADO-0005333	ACA-0130807	AFS-0000898	AEG-0000723	AFT-0000840	AEF-0000838	ADR-0005553	AEM-0008725	ADY-0000825	ADV-0000771	ADJ-0007942	ADU-0000875	ABQ-0071815	ABT-0087123	BAG-0000844	ADD-0000857	BBX-0005053	BCD-0002198	ADB-0000991	BCB-0005207	BCF-0002639	BCG-0002554	BBV-0005331	BBQ-0005273	BCH-0001930	ADA-0001918	BCC-0002675	BBO-0005076	ABX-0107006	ABS-0083766	AJR-0000977	ABU-0093068	AME-0003738	AEP-0000847	AMG-0004578	ALZ-0002823	ACW-0300088	AFI-0002271		AMF-0003884	AMA-0004265
b0818	ABE-0002795	ABH-0024862	ADP-0005690	ABR-0076995	BCI-0000814	BAS-0005807	AEA-0000824	ADO-0005334	ACA-0130808	AFS-0000899	AEG-0000724	AFT-0000841	AEF-0000839	ADR-0005554	AEM-0008724	ADY-0000826	ADV-0000772	ADJ-0007941	ADU-0000874	ABQ-0071816	ABT-0087124	BAG-0000845	ADD-0000858	BBX-0005054	BCD-0002197	ADB-0000992	BCB-0005208	BCF-0002642	BCG-0002557	BBV-0005332	BBQ-0005274	BCH-0001929	ADA-0001917	BCC-0002674		ABX-0107008	ABS-0083765	AJR-0000978	ABU-0093071	AME-0003739	AEP-0000848	AMG-0004577	ALZ-0002822				AMF-0002352	AMA-0002461
b0819	ABE-0002797	ABH-0024863	ADP-0005689	ABR-0076996	BCI-0000815	BAS-0005808	AEA-0000825	ADO-0005335	ACA-0130809	AFS-0000900	AEG-0000725	AFT-0000842	AEF-0000840	ADR-0005555	AEM-0008722	ADY-0000827	ADV-0000773	ADJ-0007940	ADU-0000873	ABQ-0071817	ABT-0087125	BAG-0000846	ADD-0000859	BBX-0005055	BCD-0002195	ADB-0000993	BCB-0005209	BCF-0002645	BCG-0002560	BBV-0005333	BBQ-0005275	BCH-0001928	ADA-0001916	BCC-0002673	BBO-0005078	ABX-0107009	ABS-0083764	AJR-0000979	ABU-0093073	AME-0003744	AEP-0000851	AMG-0004573	ALZ-0001144	ACW-0299955	AFI-0002318		AMF-0000404	AMA-0001242	ABF-0016403
b0820	ABE-0002801	ABH-0024864	ADP-0005688	ABR-0076997	BCI-0000816	BAS-0005809	AEA-0000826	ADO-0005336	ACA-0130810	AFS-0000901	AEG-0000726	AFT-0000843	AEF-0000841	ADR-0005556	AEM-0008721	ADY-0000828	ADV-0000774	ADJ-0007939	ADU-0000872	ABQ-0071818	ABT-0087126	BAG-0000847	ADD-0000860	BBX-0005056	BCD-0002194	ADB-0000994	BCB-0005210	BCF-0002649	BCG-0002564	BBV-0005334	BBQ-0005276	BCH-0001927	ADA-0001915	BCC-0002672	BBO-0005079	ABX-0107010	ABS-0083763	AJR-0000980	ABU-0093077	AME-0003749	AEP-0000853	AMG-0004572	ALZ-0001145	ACW-0300113	AFI-0002265		AMF-0004267	AMA-0000964	ABF-0017342
b0821	ABE-0002804	ABH-0024865	ADP-0005687			BAS-0005810		ADO-0005338	ACA-0130811	AFS-0000903		AFT-0000845		ADR-0005558		ADY-0000829	ADV-0000775	ADJ-0007938	ADU-0000871	ABQ-0071820	ABT-0087127	BAG-0000848	ADD-0000864	BBX-0005059	BCD-0002189	ADB-0000995	BCB-0005214	BCF-0002655	BCG-0002573	BBV-0005335	BBQ-0005279	BCH-0001926	ADA-0001914	BCC-0002671	BBO-0005080	ABX-0107015	ABS-0083762	AJR-0000983	ABU-0093083	AME-0003750	AEP-0000857	AMG-0004567				ACV-0286578	AMF-0002295
b0822	ABE-0002807	ABH-0024866	ADP-0005686	ABR-0076998	BCI-0000817	BAS-0005811	AEA-0000827	ADO-0005339	ACA-0130812	AFS-0000904	AEG-0000727	AFT-0000846	AEF-0000842	ADR-0005559	AEM-0008720	ADY-0000830	ADV-0000776	ADJ-0007937	ADU-0000859	ABQ-0071821	ABT-0087128	BAG-0000849	ADD-0000865	BBX-0005061	BCD-0002188	ADB-0000996	BCB-0005216	BCF-0002657	BCG-0002575	BBV-0005337	BBQ-0005280	BCH-0001925	ADA-0001913	BCC-0002669	BBO-0005082	ABX-0107016	ABS-0083761	AJR-0000985	ABU-0093087	AME-0003751	AEP-0000858	AMG-0004566		ACW-0297135	AFI-0003150
b0823	ABE-0002810	ABH-0285206	ADP-0005685	ABR-0076999	BCI-0000818		AEA-0000828	ADO-0005340	ACA-0285099	AFS-0000905	AEG-0000728	AFT-0000847	AEF-0000843	ADR-0005560	AEM-0008719	ADY-0000831	ADV-0000777	ADJ-0007936	ADU-0000858	ABQ-0071822	ABT-0087129	BAG-0000850	ADD-0000866	BBX-0005062	BCD-0002187	ADB-0000997	BCB-0005217	BCF-0002660	BCG-0002578	BBV-0005338	BBQ-0005281	BCH-0001924	ADA-0001912	BCC-0002668	BBO-0005083	ABX-0107019	ABS-0083760	AJR-0000986	ABU-0093089	AME-0003752	AEP-0000859	AMG-0004565	ALZ-0001743				AMF-0003141	AMA-0001936
b0824	ABE-0002812	ABH-0024869	ADP-0005684	ABR-0077000	BCI-0000819	BAS-0005814	AEA-0000829	ADO-0005341	ACA-0130815	AFS-0000906	AEG-0000729	AFT-0000848	AEF-0000844	ADR-0005561	AEM-0008718	ADY-0000832	ADV-0000778	ADJ-0007935	ADU-0000857	ABQ-0071823	ABT-0087130	BAG-0000851	ADD-0000867	BBX-0005063	BCD-0002186	ADB-0000998	BCB-0005218	BCF-0002664	BCG-0002582	BBV-0005339	BBQ-0005282	BCH-0001923	ADA-0001911	BCC-0002667	BBO-0005084	ABX-0107022	ABS-0083759	AJR-0000987	ABU-0093091	AME-0003753	AEP-0000860	AMG-0004564	ALZ-0001744				AMF-0003142	AMA-0001935
b0825	ABE-0002818	ABH-0024870	ADP-0005683	ABR-0077001	BCI-0000820	BAS-0005815	AEA-0000830	ADO-0005342	ACA-0130816	AFS-0000907	AEG-0000730	AFT-0000849	AEF-0000845	ADR-0005562	AEM-0008717	ADY-0000833	ADV-0000779	ADJ-0007934	ADU-0000856	ABQ-0071824	ABT-0087131	BAG-0000852	ADD-0000868																	AME-0003754		AMG-0004563						AMA-0001934
b0826	ABE-0002820	ABH-0024872	ADP-0005682	ABR-0077002	BCI-0000821	BAS-0005816	AEA-0000831	ADO-0005343	ACA-0130817	AFS-0000908	AEG-0000731	AFT-0000850	AEF-0000846	ADR-0005563	AEM-0008716	ADY-0000834	ADV-0000780	ADJ-0007933	ADU-0000855	ABQ-0071826	ABT-0087132	BAG-0000853	ADD-0000869	BBX-0005064	BCD-0002185	ADB-0000999	BCB-0005219	BCF-0002667	BCG-0002585	BBV-0005340	BBQ-0005283	BCH-0001922	ADA-0001910	BCC-0002665	BBO-0005085	ABX-0107025	ABS-0083758	AJR-0000989	ABU-0093095	AME-0003755	AEP-0000861	AMG-0004559	ALZ-0001150	ACW-0300118	AFI-0002263		AMF-0004266	AMA-0000965	ABF-0020196
b0827	ABE-0002823	ABH-0024873	ADP-0005681	ABR-0077003	BCI-0000822	BAS-0005817	AEA-0000832	ADO-0005344	ACA-0130818	AFS-0000909	AEG-0000732	AFT-0000851	AEF-0000847	ADR-0005564	AEM-0008715	ADY-0000835	ADV-0000781	ADJ-0007932	ADU-0000854	ABQ-0071827	ABT-0087133	BAG-0000854	ADD-0000870	BBX-0005065	BCD-0002184	ADB-0001000	BCB-0005220	BCF-0002671	BCG-0002588	BBV-0005341	BBQ-0005284	BCH-0001921	ADA-0001909	BCC-0002664	BBO-0005086	ABX-0107027	ABS-0083757	AJR-0000990	ABU-0093097	AME-0003756	AEP-0000862	AMG-0004558	ALZ-0001151	ACW-0300121	AFI-0002262		AMF-0004265	AMA-0000966	ABF-0020197
b0828	ABE-0002828	ABH-0285024	ADP-0005680	ABR-0077004	BCI-0000823		AEA-0000833	ADO-0005345	ACA-0285022	AFS-0000910	AEG-0000733	AFT-0000852	AEF-0000848	ADR-0005565	AEM-0008714	ADY-0000836	ADV-0000782	ADJ-0007931	ADU-0000853	ABQ-0071828	ABT-0087134	BAG-0000855	ADD-0000871	BBX-0005066		ADB-0001001	BCB-0005221	BCF-0002676	BCG-0002593	BBV-0005342	BBQ-0005285	BCH-0001920	ADA-0001908	BCC-0002663	BBO-0005087	ABX-0107030	ABS-0083756	AJR-0000992	ABU-0093102	AME-0003757	AEP-0000863	AMG-0004557	ALZ-0001153	ACW-0300126	AFI-0002261		AMF-0004262	AMA-0000970	ABF-0019454
b0829	ABE-0002830	ABH-0024876	ADP-0005679	ABR-0077005	BCI-0000824	BAS-0005820	AEA-0000834	ADO-0005346	ACA-0130821	AFS-0000911	AEG-0000734	AFT-0000853	AEF-0000849	ADR-0005566	AEM-0008713	ADY-0000837	ADV-0000783	ADJ-0007930	ADU-0000852	ABQ-0071829	ABT-0087135	BAG-0000856	ADD-0000872	BBX-0005067	BCD-0002183	ADB-0001002	BCB-0005222	BCF-0002679	BCG-0002595	BBV-0005343	BBQ-0005286	BCH-0001919	ADA-0001907	BCC-0002662	BBO-0005088	ABX-0107033	ABS-0083755	AJR-0000993	ABU-0093105	AME-0003758	AEP-0000864	AMG-0004556	ALZ-0001154	ACW-0300128	AFI-0002260		AMF-0004261
b0830	ABE-0002832	ABH-0024877	ADP-0005678	ABR-0077006	BCI-0000825	BAS-0005821	AEA-0000835	ADO-0005347	ACA-0130822	AFS-0000912		AFT-0000854	AEF-0000851	ADR-0005567	AEM-0008711	ADY-0000838	ADV-0000784	ADJ-0007929	ADU-0000851	ABQ-0071830	ABT-0087136	BAG-0000857	ADD-0000873	BBX-0005068	BCD-0002182	ADB-0001004	BCB-0005223	BCF-0002688	BCG-0002604	BBV-0005344	BBQ-0005287	BCH-0001918	ADA-0001906	BCC-0002661	BBO-0005089	ABX-0107040	ABS-0083754	AJR-0000994	ABU-0093108	AME-0003759	AEP-0000865	AMG-0004555	ALZ-0001155	ACW-0300137	AFI-0002259		AMF-0004260	AMA-0000972	ABF-0019463
b0831	ABE-0002834	ABH-0024878	ADP-0005677	ABR-0077007	BCI-0000826	BAS-0005822	AEA-0000836	ADO-0005348	ACA-0130823	AFS-0000913	AEG-0000737	AFT-0000855	AEF-0000852	ADR-0005568	AEM-0008710	ADY-0000839	ADV-0000785	ADJ-0007928	ADU-0000850	ABQ-0071831	ABT-0087137	BAG-0000858	ADD-0000874	BBX-0005069	BCD-0002181	ADB-0001005	BCB-0005224	BCF-0002691	BCG-0002607	BBV-0005345	BBQ-0005288	BCH-0001917	ADA-0001905	BCC-0002660	BBO-0005090	ABX-0107043	ABS-0083753	AJR-0000995	ABU-0093111	AME-0003760	AEP-0000866	AMG-0004554	ALZ-0001156	ACW-0300142	AFI-0002258		AMF-0004259	AMA-0000973	ABF-0019462
b0832	ABE-0002836	ABH-0024879	ADP-0005676	ABR-0077008	BCI-0000827	BAS-0005823	AEA-0000837	ADO-0005349	ACA-0130824	AFS-0000914	AEG-0000738	AFT-0000856	AEF-0000853	ADR-0005569	AEM-0008709	ADY-0000840	ADV-0000786	ADJ-0007927	ADU-0000849	ABQ-0071832	ABT-0087138		ADD-0000875	BBX-0005070	BCD-0002180	ADB-0001006	BCB-0005225	BCF-0002696	BCG-0002612	BBV-0005346	BBQ-0005289	BCH-0001916	ADA-0001904	BCC-0002659	BBO-0005091	ABX-0107046	ABS-0083752	AJR-0000996	ABU-0093114	AME-0003761	AEP-0000867	AMG-0004553	ALZ-0001157	ACW-0300147	AFI-0002257		AMF-0004258	AMA-0000974	ABF-0019460
b0833	ABE-0002839	ABH-0024880	ADP-0005675	ABR-0077009	BCI-0000828	BAS-0005824	AEA-0000838	ADO-0005350	ACA-0130825	AFS-0000915	AEG-0000739	AFT-0000857	AEF-0000854	ADR-0005570	AEM-0008707	ADY-0000841						BAG-0000860
b0834	ABE-0002841	ABH-0024881	ADP-0005674	ABR-0077010	BCI-0000829	BAS-0005825	AEA-0000839	ADO-0005351	ACA-0130826	AFS-0000916	AEG-0000740	AFT-0000858	AEF-0000855	ADR-0005571	AEM-0008705	ADY-0000842	ADV-0000791			ABQ-0071834	ABT-0255939	BAG-0000861
b0835	ABE-0002843	ABH-0024885	ADP-0005673	ABR-0077011	BCI-0000830	BAS-0005828	AEA-0000840	ADO-0005352	ACA-0130828	AFS-0000917	AEG-0000741	AFT-0000861	AEF-0000856	ADR-0005574	AEM-0008702	ADY-0000843	ADV-0000792	ADJ-0007921		ABQ-0071835	ABT-0087140	BAG-0000862	ADD-0000880	BBX-0005072	BCD-0002179	ADB-0001007	BCB-0005226	BCF-0002700	BCG-0002616	BBV-0005347	BBQ-0005290	BCH-0001915	ADA-0001903	BCC-0002658	BBO-0005092	ABX-0107049	ABS-0083751	AJR-0000998	ABU-0093115	AME-0003775	AEP-0000868	AMG-0004552	ALZ-0001159						ABF-0019846
b0836	ABE-0002849	ABH-0024886	ADP-0005672	ABR-0077012	BCI-0000831	BAS-0005829	AEA-0000841	ADO-0005353	ACA-0130829	AFS-0000918	AEG-0000742	AFT-0000862	AEF-0000857	ADR-0005575	AEM-0008701	ADY-0000844	ADV-0000793	ADJ-0007920		ABQ-0071836	ABT-0087141	BAG-0000863	ADD-0000881	BBX-0005074	BCD-0002177		BCB-0005228	BCF-0002705	BCG-0002621	BBV-0005349	BBQ-0005292	BCH-0001914	ADA-0001902	BCC-0002656	BBO-0005093	ABX-0107052	ABS-0083750	AJR-0001000	ABU-0093118		AEP-0000870
b0837	ABE-0002852	ABH-0024887	ADP-0005671	ABR-0077013	BCI-0000832	BAS-0005830	AEA-0000842	ADO-0005354	ACA-0130830	AFS-0000919	AEG-0000745	AFT-0000863	AEF-0000858	ADR-0005576	AEM-0008699	ADY-0000845	ADV-0000801	ADJ-0007919	ADU-0000943	ABQ-0071837	ABT-0087142	BAG-0000864	ADD-0000882	BBX-0005075	BCD-0002176	ADB-0005582						BCH-0001913	ADA-0001901			ABX-0107053	ABS-0083749		ABU-0285067	AME-0003784	AEP-0000871						AMF-0004183	AMA-0001453	ABF-0019845
b0838	ABE-0002855	ABH-0024888	ADP-0005670	ABR-0077014	BCI-0000833	BAS-0005831	AEA-0000843	ADO-0005355	ACA-0130831	AFS-0000920	AEG-0000746	AFT-0000864	AEF-0000859	ADR-0005577	AEM-0008698	ADY-0000846	ADV-0000802	ADJ-0007918	ADU-0000944	ABQ-0071838	ABT-0087143	BAG-0000865	ADD-0000883	BBX-0005076	BCD-0002175	ADB-0001020	BCB-0005239	BCF-0002733	BCG-0002650	BBV-0005359	BBQ-0005303	BCH-0001912	ADA-0001900	BCC-0002642	BBO-0005103	ABX-0107054	ABS-0083748	AJR-0001014	ABU-0093142	AME-0003785	AEP-0000872	AMG-0004547	ALZ-0001167				AMF-0004182	AMA-0001454	ABF-0019844
b0839	ABE-0002860	ABH-0024889	ADP-0005669	ABR-0077015	BCI-0000834	BAS-0005832	AEA-0000844	ADO-0005356	ACA-0130832	AFS-0000921	AEG-0000747	AFT-0000865	AEF-0000860	ADR-0005578	AEM-0008696	ADY-0000847		ADJ-0007917	ADU-0000948	ABQ-0071839	ABT-0087144			BBX-0005077	BCD-0002174	ADB-0001021	BCB-0005240	BCF-0002736	BCG-0002653	BBV-0005360	BBQ-0005304	BCH-0001911	ADA-0001899	BCC-0002641	BBO-0005104	ABX-0107056	ABS-0083747	AJR-0001015	ABU-0093146	AME-0003786	AEP-0000873	AMG-0004545	ALZ-0001168	ACW-0300155	AFI-0002255		AMF-0004176	AMA-0001456	ABF-0019836
b0840	ABE-0002862	ABH-0024890	ADP-0005668	ABR-0077016	BCI-0000835	BAS-0005833	AEA-0000845	ADO-0005357	ACA-0130833	AFS-0000922	AEG-0000748	AFT-0000866	AEF-0000861	ADR-0005579	AEM-0008695	ADY-0000848	ADV-0000804	ADJ-0007916	ADU-0000949	ABQ-0071843	ABT-0087148	BAG-0000870	ADD-0000888	BBX-0005078	BCD-0002173	ADB-0001022	BCB-0005241	BCF-0002740	BCG-0002657	BBV-0005361	BBQ-0005305	BCH-0001910	ADA-0001898	BCC-0002640	BBO-0005105	ABX-0107058	ABS-0083746	AJR-0001016	ABU-0093148	AME-0003787	AEP-0000874	AMG-0004544	ALZ-0001169	ACW-0297928	AFI-0000721	ACV-0290343	AMF-0004161	AMA-0002255	ABF-0019835
b0841	ABE-0002865	ABH-0024891	ADP-0005667	ABR-0077017	BCI-0000836	BAS-0005834	AEA-0000846	ADO-0005358	ACA-0130834	AFS-0000923	AEG-0000750	AFT-0000867	AEF-0000862	ADR-0005580	AEM-0008694	ADY-0000849	ADV-0000805	ADJ-0007915	ADU-0000950	ABQ-0071844	ABT-0087149	BAG-0000871	ADD-0000889	BBX-0005079	BCD-0002172	ADB-0001023	BCB-0005242	BCF-0002744	BCG-0002661	BBV-0005362	BBQ-0005306	BCH-0001909	ADA-0001897	BCC-0002639	BBO-0005106	ABX-0107061	ABS-0083745	AJR-0001017	ABU-0093151	AME-0003788	AEP-0000875	AMG-0004543	ALZ-0001170		AFI-0002253		AMF-0004158	AMA-0001457
b0842	ABE-0002871	ABH-0024892	ADP-0005666	ABR-0077018	BCI-0000837	BAS-0005835	AEA-0000847	ADO-0005360	ACA-0130835	AFS-0000924	AEG-0000751	AFT-0000868	AEF-0000863	ADR-0005582	AEM-0008693	ADY-0000850	ADV-0000806			ABQ-0071845	ABT-0087150	BAG-0000872		BBX-0005080	BCD-0002171	ADB-0001024	BCB-0005243	BCF-0002748	BCG-0002664	BBV-0005363	BBQ-0005307	BCH-0001908	ADA-0001896	BCC-0002638	BBO-0005107	ABX-0107063	ABS-0083744	AJR-0001018	ABU-0093155	AME-0003790	AEP-0000876	AMG-0004542	ALZ-0001172	ACW-0302347	AFI-0001555	ACV-0287622	AMF-0000880	AMA-0003605
b0843	ABE-0002873	ABH-0024893	ADP-0005665	ABR-0077019	BCI-0000838	BAS-0005836	AEA-0000848	ADO-0005361	ACA-0130836	AFS-0000925	AEG-0000752	AFT-0000869	AEF-0000864	ADR-0005583	AEM-0008691	ADY-0000851	ADV-0000807	ADJ-0007913		ABQ-0071846	ABT-0087151	BAG-0000873	ADD-0000891																			AMG-0003913
b0844	ABE-0002877	ABH-0024894	ADP-0005664	ABR-0077020	BCI-0000839	BAS-0005837	AEA-0000849	ADO-0005362	ACA-0130837	AFS-0000926	AEG-0000753	AFT-0000870	AEF-0000865	ADR-0005584	AEM-0008690	ADY-0000852	ADV-0000808	ADJ-0007912		ABQ-0071847	ABT-0087152	BAG-0000874	ADD-0000892	BBX-0005081	BCD-0002170	ADB-0001025	BCB-0005244	BCF-0002752	BCG-0002668	BBV-0005364	BBQ-0005308	BCH-0001907	ADA-0001895	BCC-0002637	BBO-0005108	ABX-0107065	ABS-0083743	AJR-0001019	ABU-0093157	AME-0003791	AEP-0000877	AMG-0004541	ALZ-0002819					AMA-0003528
b0845	ABE-0002880	ABH-0024895	ADP-0005663	ABR-0077021	BCI-0000840	BAS-0005838	AEA-0000850	ADO-0005363	ACA-0130838	AFS-0000927	AEG-0000754	AFT-0000871	AEF-0000866	ADR-0005585	AEM-0008689	ADY-0000853	ADV-0000809	ADJ-0007911	ADU-0000844	ABQ-0071848	ABT-0087153	BAG-0000875	ADD-0000893	BBX-0005082	BCD-0002169	ADB-0001026	BCB-0005245	BCF-0002755	BCG-0002671	BBV-0005365	BBQ-0005309	BCH-0001906	ADA-0001894	BCC-0002636	BBO-0005109	ABX-0107068	ABS-0083742	AJR-0001020	ABU-0093159	AME-0003792	AEP-0000878	AMG-0004540	ALZ-0002818
b0846	ABE-0002885	ABH-0024896		ABR-0077022	BCI-0000841	BAS-0005839	AEA-0000851	ADO-0005364	ACA-0130839	AFS-0000928	AEG-0000755	AFT-0000872	AEF-0000867	ADR-0005586	AEM-0008688	ADY-0000854	ADV-0000810	ADJ-0007910	ADU-0000843	ABQ-0071849	ABT-0087154	BAG-0000876	ADD-0000894	BBX-0005083		ADB-0001027	BCB-0005246	BCF-0002759	BCG-0002675	BBV-0005366	BBQ-0005310	BCH-0001905	ADA-0001893	BCC-0002634	BBO-0005110	ABX-0107069	ABS-0083741	AJR-0001022	ABU-0093164	AME-0003793	AEP-0000879	AMG-0004539	ALZ-0002817
b0847	ABE-0002887	ABH-0024897	ADP-0005660	ABR-0077071	BCI-0000890	BAS-0005841	AEA-0000852	ADO-0005365	ACA-0130840	AFS-0000929	AEG-0000756	AFT-0000873	AEF-0000868	ADR-0005629	AEM-0008637	ADY-0000856	ADV-0000854	ADJ-0007896	ADU-0000841	ABQ-0071850	ABT-0087155	BAG-0000877	ADD-0000895	BBX-0005085	BCD-0002167	ADB-0001028	BCB-0005248	BCF-0002761	BCG-0002677	BBV-0005368	BBQ-0005312	BCH-0001904	ADA-0001892	BCC-0002632	BBO-0005112	ABX-0107071	ABS-0083740	AJR-0001023	ABU-0093166	AME-0003804	AEP-0000880	AMG-0004535	ALZ-0002816	ACW-0300164	AFI-0002251		AMF-0004155	AMA-0001465	ABF-0019831
b0848	ABE-0002891	ABH-0024898	ADP-0005659	ABR-0077072	BCI-0000891	BAS-0005842	AEA-0000853	ADO-0005366	ACA-0130841	AFS-0000930	AEG-0000757	AFT-0000874	AEF-0000869	ADR-0005630	AEM-0008635	ADY-0000857	ADV-0000855	ADJ-0007895	ADU-0000840	ABQ-0071851	ABT-0087156	BAG-0000878	ADD-0000896	BBX-0005086	BCD-0002166	ADB-0001029	BCB-0005249	BCF-0002767	BCG-0002683	BBV-0005369	BBQ-0005313	BCH-0001903	ADA-0001891	BCC-0002631	BBO-0005113	ABX-0107074	ABS-0083739	AJR-0001024	ABU-0093170		AEP-0000881		ALZ-0002815				AMF-0004154		ABF-0019828
b0849	ABE-0002893	ABH-0024899	ADP-0005658	ABR-0077073	BCI-0000892	BAS-0005843	AEA-0000854	ADO-0005367	ACA-0130842	AFS-0000931	AEG-0000758	AFT-0000875	AEF-0000870	ADR-0005631	AEM-0008634	ADY-0000858	ADV-0000856	ADJ-0007894	ADU-0000839	ABQ-0071852	ABT-0087157	BAG-0000879	ADD-0000897	BBX-0005087	BCD-0002164	ADB-0001030	BCB-0005250	BCF-0002770	BCG-0002686	BBV-0005370	BBQ-0005314	BCH-0001902	ADA-0001890	BCC-0002630	BBO-0005114	ABX-0107075	ABS-0083738	AJR-0001025	ABU-0093172	AME-0003806	AEP-0000882	AMG-0004533	ALZ-0002814	ACW-0300170	AFI-0002250		AMF-0004153	AMA-0001467	ABF-0019825
b0850	ABE-0002898	ABH-0024900	ADP-0005657	ABR-0077074	BCI-0000893	BAS-0005844	AEA-0000855	ADO-0005368	ACA-0130843	AFS-0000932	AEG-0000759	AFT-0000876	AEF-0000871	ADR-0005632	AEM-0008633	ADY-0000859	ADV-0000857	ADJ-0007893	ADU-0000838	ABQ-0071853	ABT-0087158	BAG-0000880	ADD-0000898													ABX-0107078			ABU-0093176						AFI-0002249
b0851	ABE-0002900	ABH-0024901	ADP-0005656	ABR-0077075	BCI-0000894	BAS-0005845	AEA-0000856	ADO-0005369	ACA-0130844	AFS-0000933	AEG-0000760	AFT-0000877	AEF-0000872	ADR-0005633	AEM-0008632	ADY-0000860	ADV-0000858	ADJ-0007892	ADU-0000837	ABQ-0071854	ABT-0087160	BAG-0000881	ADD-0000899	BBX-0005089	BCD-0002162		BCB-0005252			BBV-0005372	BBQ-0005316	BCH-0001900	ADA-0001888	BCC-0002628	BBO-0005116	ABX-0107079	ABS-0083736	AJR-0001027	ABU-0093179	AME-0003807	AEP-0000884	AMG-0004532	ALZ-0002813	ACW-0300175	AFI-0002248			AMA-0001468	ABF-0019824
b0852	ABE-0002903	ABH-0024902	ADP-0005655	ABR-0077076	BCI-0000895	BAS-0005846	AEA-0000857	ADO-0005370	ACA-0130845	AFS-0000934	AEG-0000761	AFT-0000878	AEF-0000873	ADR-0005634	AEM-0008631	ADY-0000861	ADV-0000859	ADJ-0007891	ADU-0000836	ABQ-0071855	ABT-0087161	BAG-0000882	ADD-0000900	BBX-0005090	BCD-0002161	ADB-0001033	BCB-0005253	BCF-0002778	BCG-0002694	BBV-0005373	BBQ-0005317	BCH-0001899	ADA-0001887	BCC-0002627	BBO-0005117	ABX-0107081	ABS-0083735	AJR-0001028	ABU-0093182	AME-0003808	AEP-0000885	AMG-0004531	ALZ-0002809				AMF-0004151	AMA-0001469	ABF-0019823
b0853	ABE-0002910	ABH-0024903	ADP-0005654	ABR-0077077	BCI-0000896	BAS-0005847	AEA-0000858	ADO-0005371	ACA-0130846	AFS-0000935	AEG-0000762	AFT-0000879	AEF-0000874	ADR-0005635	AEM-0008630	ADY-0000862	ADV-0000860	ADJ-0007890	ADU-0000835	ABQ-0071856	ABT-0087162	BAG-0000883	ADD-0000901	BBX-0005091	BCD-0002160	ADB-0001034	BCB-0005254	BCF-0002780	BCG-0002696	BBV-0005374	BBQ-0005318	BCH-0001898	ADA-0001886	BCC-0002626	BBO-0005118	ABX-0107082	ABS-0083734	AJR-0001029	ABU-0093185	AME-0003809	AEP-0000886	AMG-0004530	ALZ-0002808	ACW-0300177	AFI-0002247		AMF-0004150		ABF-0019820
b0854	ABE-0002913	ABH-0024904	ADP-0005652	ABR-0077078	BCI-0000897	BAS-0005850	AEA-0000859	ADO-0005372	ACA-0130847	AFS-0000936	AEG-0000763	AFT-0000881	AEF-0000875	ADR-0005636	AEM-0008628	ADY-0000863	ADV-0000861	ADJ-0007888	ADU-0000834	ABQ-0071857	ABT-0087163	BAG-0000884	ADD-0000902	BBX-0005092	BCD-0002159	ADB-0001035	BCB-0005255	BCF-0002781	BCG-0002697	BBV-0005375	BBQ-0005319	BCH-0001897	ADA-0001885	BCC-0002625	BBO-0005119	ABX-0107083	ABS-0083733	AJR-0001030	ABU-0093188	AME-0003810	AEP-0000887	AMG-0004529	ALZ-0002807	ACW-0300178	AFI-0002246		AMF-0004149	AMA-0001471	ABF-0019819
b0855	ABE-0002915	ABH-0024905	ADP-0005651	ABR-0077079	BCI-0000898	BAS-0005851	AEA-0000860	ADO-0005373	ACA-0130848	AFS-0000937	AEG-0000764	AFT-0000882	AEF-0000876	ADR-0005637	AEM-0008627	ADY-0000864	ADV-0000862	ADJ-0007887	ADU-0000833	ABQ-0071858	ABT-0087164		ADD-0000903	BBX-0005093	BCD-0002158	ADB-0001036	BCB-0005256	BCF-0002784	BCG-0002700	BBV-0005376	BBQ-0005320	BCH-0001896	ADA-0001884	BCC-0002624	BBO-0005120	ABX-0107084	ABS-0083732	AJR-0001031	ABU-0093191	AME-0003811	AEP-0000888		ALZ-0002806	ACW-0300181	AFI-0002245		AMF-0004148	AMA-0001472	ABF-0019816
b0856	ABE-0002917	ABH-0024906	ADP-0005650	ABR-0077080	BCI-0000899	BAS-0005852	AEA-0000861	ADO-0005374	ACA-0130849	AFS-0000938	AEG-0000765	AFT-0000883	AEF-0000877	ADR-0005638	AEM-0008626	ADY-0000865	ADV-0000863	ADJ-0007886	ADU-0000832	ABQ-0071859	ABT-0087165	BAG-0000886	ADD-0000904	BBX-0005094	BCD-0002157	ADB-0001037	BCB-0005257	BCF-0002789	BCG-0002705	BBV-0005377	BBQ-0005321	BCH-0001895	ADA-0001883	BCC-0002623	BBO-0005121	ABX-0107088	ABS-0083731	AJR-0001032	ABU-0093194	AME-0003812	AEP-0000889	AMG-0004526	ALZ-0002805	ACW-0300186	AFI-0002244		AMF-0004147	AMA-0001473	ABF-0019815
b0857	ABE-0002919	ABH-0024907	ADP-0005649	ABR-0077081	BCI-0000900	BAS-0005853	AEA-0000862	ADO-0005375	ACA-0130850	AFS-0000939	AEG-0000766	AFT-0000884	AEF-0000878	ADR-0005639	AEM-0008625	ADY-0000866	ADV-0000864	ADJ-0007885	ADU-0000831	ABQ-0071860	ABT-0087166	BAG-0000887	ADD-0000905	BBX-0005095	BCD-0002156	ADB-0001038	BCB-0005258	BCF-0002794	BCG-0002710	BBV-0005378	BBQ-0005322	BCH-0001894	ADA-0001882	BCC-0002622	BBO-0005122	ABX-0107091	ABS-0083730	AJR-0001033	ABU-0093197	AME-0003813	AEP-0000890	AMG-0004525	ALZ-0002804	ACW-0300190	AFI-0002243		AMF-0004146	AMA-0001474	ABF-0019814
b0858	ABE-0002922	ABH-0024908	ADP-0005648	ABR-0077082	BCI-0000901	BAS-0005854	AEA-0000863	ADO-0005376	ACA-0130851	AFS-0000940	AEG-0000767	AFT-0000885	AEF-0000879	ADR-0005640	AEM-0008624	ADY-0000867	ADV-0000865	ADJ-0007884	ADU-0000830	ABQ-0071861	ABT-0087167	BAG-0000888	ADD-0000906	BBX-0005096	BCD-0002155	ADB-0001039	BCB-0005259	BCF-0002800	BCG-0002714	BBV-0005379	BBQ-0005323	BCH-0001893	ADA-0001881	BCC-0002621	BBO-0005123	ABX-0107094	ABS-0083729	AJR-0001034	ABU-0093200	AME-0003814	AEP-0000891	AMG-0004524	ALZ-0002803	ACW-0300196	AFI-0002242				ABF-0019813
b0859	ABE-0002924	ABH-0024909	ADP-0005647	ABR-0077083	BCI-0000902	BAS-0005855	AEA-0000864	ADO-0005377	ACA-0130852	AFS-0000941	AEG-0000768	AFT-0000886	AEF-0000880	ADR-0005641	AEM-0008623	ADY-0000868	ADV-0000866	ADJ-0007883	ADU-0000829	ABQ-0071862	ABT-0087168	BAG-0000889	ADD-0000907	BBX-0005097	BCD-0002154	ADB-0001040	BCB-0005260	BCF-0002802		BBV-0005380	BBQ-0005324	BCH-0001892	ADA-0001880	BCC-0002620	BBO-0005124	ABX-0107095	ABS-0083728	AJR-0001035	ABU-0093203	AME-0003815	AEP-0000892	AMG-0004523	ALZ-0002802				AMF-0004144	AMA-0001476	ABF-0019812
b0860	ABE-0002927	ABH-0024914		ABR-0077084	BCI-0000903	BAS-0005859	AEA-0000865	ADO-0005379	ACA-0130856	AFS-0000942	AEG-0000769	AFT-0000887		ADR-0005643	AEM-0008621	ADY-0000869	ADV-0000867	ADJ-0007882		ABQ-0071864	ABT-0087169	BAG-0000890	ADD-0000908	BBX-0005102	BCD-0002149	ADB-0001044	BCB-0005264	BCF-0002813	BCG-0002725	BBV-0005386	BBQ-0005328	BCH-0001887	ADA-0001875	BCC-0002614	BBO-0005130	ABX-0107103	ABS-0083723	AJR-0001041	ABU-0093214	AME-0003818	AEP-0000895	AMG-0004513	ALZ-0002801	ACW-0300199	AFI-0002241		AMF-0004143		ABF-0046563
b0861	ABE-0002931	ABH-0024915	ADP-0005644	ABR-0077085	BCI-0000904	BAS-0005861	AEA-0000866	ADO-0005380	ACA-0130857	AFS-0000943	AEG-0000770	AFT-0000888	AEF-0000883	ADR-0005644	AEM-0008620	ADY-0000870	ADV-0000868	ADJ-0007881	ADU-0002769	ABQ-0071866	ABT-0087170	BAG-0000891	ADD-0000909	BBX-0005103	BCD-0002148	ADB-0001045	BCB-0005265	BCF-0002817	BCG-0002728	BBV-0005387	BBQ-0005329	BCH-0001886	ADA-0001874	BCC-0002613	BBO-0005131	ABX-0107106	ABS-0083722	AJR-0001042	ABU-0093217	AME-0003820	AEP-0000896	AMG-0004512	ALZ-0002794	ACW-0300204	AFI-0002240		AMF-0004142	AMA-0000991	ABF-0015263
b0862	ABE-0002933	ABH-0024916	ADP-0005643	ABR-0077086	BCI-0000905	BAS-0005862	AEA-0000867	ADO-0005381	ACA-0130858	AFS-0000944	AEG-0000771	AFT-0000889	AEF-0000884	ADR-0005645	AEM-0008618	ADY-0000871	ADV-0000869	ADJ-0007880	ADU-0002768	ABQ-0071867	ABT-0087171	BAG-0000892	ADD-0000910	BBX-0005104	BCD-0002147	ADB-0001046	BCB-0005266	BCF-0002820	BCG-0002731	BBV-0005388	BBQ-0005330	BCH-0001885	ADA-0001873	BCC-0002612	BBO-0005132	ABX-0107108	ABS-0083721	AJR-0001043	ABU-0093219	AME-0003821	AEP-0000897	AMG-0004511	ALZ-0002793	ACW-0300208	AFI-0002239			AMA-0000992	ABF-0015264
b0863	ABE-0002937	ABH-0024917	ADP-0005642	ABR-0077087	BCI-0000906	BAS-0005863	AEA-0000868	ADO-0005382	ACA-0130859	AFS-0000945	AEG-0000772	AFT-0000890	AEF-0000885	ADR-0005646	AEM-0008616	ADY-0000872	ADV-0000870	ADJ-0007879	ADU-0002767	ABQ-0071868	ABT-0087172	BAG-0000893	ADD-0000911	BBX-0005105		ADB-0001047	BCB-0005267	BCF-0002825	BCG-0002736	BBV-0005389	BBQ-0005331	BCH-0001884	ADA-0001872	BCC-0002611	BBO-0005133	ABX-0107111	ABS-0083720	AJR-0001044	ABU-0093221	AME-0003822	AEP-0000898	AMG-0004510	ALZ-0002792	ACW-0300213	AFI-0002238		AMF-0004139	AMA-0000993	ABF-0015265
b0864	ABE-0002939	ABH-0024918	ADP-0005641	ABR-0077088	BCI-0000907	BAS-0005864	AEA-0000869	ADO-0005383	ACA-0130860	AFS-0000946	AEG-0000773	AFT-0000891	AEF-0000886	ADR-0005647	AEM-0008615	ADY-0000873	ADV-0000871	ADJ-0007878	ADU-0002766	ABQ-0071869	ABT-0087173	BAG-0000894	ADD-0000912	BBX-0005106	BCD-0002145	ADB-0001048	BCB-0005268	BCF-0002829	BCG-0002740	BBV-0005390	BBQ-0005332	BCH-0001883	ADA-0001871	BCC-0002610	BBO-0005134	ABX-0107114	ABS-0083719	AJR-0001045	ABU-0093223	AME-0003823	AEP-0000899	AMG-0004509	ALZ-0002791	ACW-0300217	AFI-0002237		AMF-0004138	AMA-0000994	ABF-0018168
b0865	ABE-0002941	ABH-0024919	ADP-0005640	ABR-0077089	BCI-0000908	BAS-0005865	AEA-0000870	ADO-0005384	ACA-0130861	AFS-0000947	AEG-0000774	AFT-0000892	AEF-0000887	ADR-0005648	AEM-0008613	ADY-0000874	ADV-0005161	ADJ-0007877	ADU-0002765	ABQ-0071870	ABT-0087174	BAG-0000895	ADD-0000913	BBX-0005107		ADB-0001049	BCB-0005269	BCF-0002833	BCG-0002744	BBV-0005391	BBQ-0005333	BCH-0001882	ADA-0001870	BCC-0002609	BBO-0005135	ABX-0107118	ABS-0083718	AJR-0001046	ABU-0093225	AME-0003824	AEP-0000900		ALZ-0002790	ACW-0300221	AFI-0002236		AMF-0004137	AMA-0000995
b0866	ABE-0002945	ABH-0024924	ADP-0005639	ABR-0077090	BCI-0000909	BAS-0005867	AEA-0000871	ADO-0005385	ACA-0130865	AFS-0000948	AEG-0000775	AFT-0000894	AEF-0000888	ADR-0005649	AEM-0008612	ADY-0000875	ADV-0000872	ADJ-0007876	ADU-0002756	ABQ-0071873	ABT-0087176	BAG-0000900	ADD-0000915	BBX-0005108	BCD-0002137	ADB-0001050	BCB-0005270	BCF-0002836	BCG-0002747	BBV-0005392	BBQ-0005334	BCH-0001881	ADA-0001869	BCC-0002608	BBO-0005136	ABX-0107120	ABS-0083717	AJR-0001047	ABU-0093337	AME-0003825		AMG-0004507	ALZ-0002789	ACW-0300224	AFI-0002235		AMF-0004136		ABF-0018165
b0867	ABE-0002947	ABH-0024925	ADP-0005638	ABR-0077091	BCI-0000910	BAS-0005868	AEA-0000872	ADO-0005386	ACA-0130866	AFS-0000949	AEG-0000776	AFT-0000895	AEF-0000889	ADR-0005650	AEM-0008610	ADY-0000876	ADV-0000873	ADJ-0007875	ADU-0002755	ABQ-0071874	ABT-0087177	BAG-0000901	ADD-0000916	BBX-0005109	BCD-0002136	ADB-0001052	BCB-0005271	BCF-0002838	BCG-0002749	BBV-0005393	BBQ-0005335	BCH-0001880	ADA-0001868	BCC-0002607	BBO-0005137	ABX-0107122	ABS-0083716	AJR-0001048	ABU-0093340	AME-0003826	AEP-0000902	AMG-0004506	ALZ-0002788	ACW-0300226	AFI-0002234		AMF-0004134	AMA-0000996	ABF-0018164
b0868	ABE-0002949	ABH-0024926	ADP-0005637	ABR-0077092	BCI-0000911	BAS-0005869	AEA-0000873	ADO-0005387	ACA-0130867	AFS-0000950	AEG-0005258	AFT-0000896	AEF-0000890	ADR-0005651	AEM-0008609	ADY-0000877	ADV-0000874	ADJ-0007874	ADU-0002754	ABQ-0071875	ABT-0087178	BAG-0000902	ADD-0000917	BBX-0005110	BCD-0002135	ADB-0001053	BCB-0005272	BCF-0002842	BCG-0002752	BBV-0005394	BBQ-0005336	BCH-0001879	ADA-0001867	BCC-0002606	BBO-0005138	ABX-0107125	ABS-0083715	AJR-0001049	ABU-0093342	AME-0003845	AEP-0000903	AMG-0004505	ALZ-0002787				AMF-0004133	AMA-0000997
b0869	ABE-0002951	ABH-0024927	ADP-0005636	ABR-0077093	BCI-0000912	BAS-0005870	AEA-0000874	ADO-0005388	ACA-0130868	AFS-0000951	AEG-0000777	AFT-0000897	AEF-0000891	ADR-0005652	AEM-0008608	ADY-0000878	ADV-0000875	ADJ-0007873	ADU-0002753	ABQ-0071876	ABT-0087179	BAG-0000903	ADD-0000918	BBX-0005111	BCD-0002134	ADB-0001054	BCB-0005273	BCF-0002844	BCG-0002754	BBV-0005395	BBQ-0005337	BCH-0001878	ADA-0001866	BCC-0002604	BBO-0005139	ABX-0107126	ABS-0083714	AJR-0001050	ABU-0093345	AME-0003846	AEP-0000904	AMG-0004504	ALZ-0002786				AMF-0004132	AMA-0000998	ABF-0018163
b0870	ABE-0002954	ABH-0024928	ADP-0005635	ABR-0077094	BCI-0000913	BAS-0005871	AEA-0000875	ADO-0005389	ACA-0130869	AFS-0000952	AEG-0000778	AFT-0000898	AEF-0000892	ADR-0005653	AEM-0008607	ADY-0000879	ADV-0000876	ADJ-0007872	ADU-0002752	ABQ-0071877	ABT-0087180	BAG-0000904	ADD-0000919	BBX-0005112	BCD-0002133	ADB-0001055	BCB-0005274	BCF-0002847	BCG-0002757	BBV-0005396	BBQ-0005338	BCH-0001877	ADA-0001865	BCC-0002603	BBO-0005140	ABX-0107127	ABS-0083713	AJR-0001051	ABU-0093348	AME-0003847	AEP-0000905	AMG-0004503	ALZ-0002785	ACW-0300235			AMF-0004130	AMA-0000999
b0871	ABE-0002958	ABH-0024929	ADP-0005634	ABR-0077095	BCI-0000914	BAS-0005872	AEA-0000876	ADO-0005390	ACA-0130870	AFS-0000953	AEG-0000779	AFT-0000899	AEF-0000893	ADR-0005654	AEM-0008606	ADY-0000880	ADV-0000877	ADJ-0007871	ADU-0002751	ABQ-0071878	ABT-0087181	BAG-0000905	ADD-0000920	BBX-0005113	BCD-0002132	ADB-0001056	BCB-0005275	BCF-0002849	BCG-0002759	BBV-0005397	BBQ-0005339	BCH-0001876	ADA-0001864	BCC-0002602	BBO-0005141	ABX-0107128	ABS-0083712	AJR-0001052	ABU-0093351	AME-0003848	AEP-0000906	AMG-0004502	ALZ-0002784	ACW-0300237	AFI-0002233		AMF-0004129	AMA-0001000
b0872	ABE-0002960	ABH-0024930	ADP-0005633	ABR-0077096	BCI-0000915	BAS-0005873	AEA-0000877	ADO-0005391	ACA-0130871	AFS-0000954	AEG-0000780	AFT-0000900	AEF-0000894	ADR-0005655	AEM-0008605	ADY-0000881	ADV-0000878	ADJ-0007870	ADU-0002750	ABQ-0071879	ABT-0087182	BAG-0000906	ADD-0000921	BBX-0005114	BCD-0002131	ADB-0001057	BCB-0005276	BCF-0002854	BCG-0002764	BBV-0005398	BBQ-0005340	BCH-0001875	ADA-0001863	BCC-0002601	BBO-0005142	ABX-0107131	ABS-0083711	AJR-0001053	ABU-0093354	AME-0003850	AEP-0000908	AMG-0004501	ALZ-0002782				AMF-0004128	AMA-0001001	ABF-0018161
b0873	ABE-0002962	ABH-0024931	ADP-0005632	ABR-0077097	BCI-0000916	BAS-0005874	AEA-0000878	ADO-0005392	ACA-0130872	AFS-0000955	AEG-0000781	AFT-0000901	AEF-0000895	ADR-0005656	AEM-0008604	ADY-0000882	ADV-0000879	ADJ-0007869	ADU-0002749	ABQ-0071880	ABT-0087183	BAG-0000907	ADD-0000922	BBX-0005115	BCD-0002130	ADB-0001058	BCB-0005277	BCF-0002858	BCG-0002768	BBV-0005399	BBQ-0005341	BCH-0001874	ADA-0001862	BCC-0002600	BBO-0005143	ABX-0107133	ABS-0083710	AJR-0001054	ABU-0093357	AME-0003851	AEP-0000909	AMG-0004500	ALZ-0002781				AMF-0004127	AMA-0001002	ABF-0018159
b0874	ABE-0002966	ABH-0024932	ADP-0005631	ABR-0077098	BCI-0000917	BAS-0005875	AEA-0000879	ADO-0005393	ACA-0130873	AFS-0000956	AEG-0000782	AFT-0000902	AEF-0000896	ADR-0005657	AEM-0008603	ADY-0000883	ADV-0000880	ADJ-0007868	ADU-0002748	ABQ-0071881	ABT-0087184	BAG-0000908	ADD-0000923	BBX-0005117	BCD-0002129	ADB-0001059	BCB-0005278	BCF-0002861	BCG-0002771	BBV-0005400	BBQ-0005342	BCH-0001873	ADA-0001861	BCC-0002599	BBO-0005145	ABX-0107135	ABS-0083709	AJR-0001056	ABU-0093360	AME-0003852	AEP-0000910	AMG-0004499	ALZ-0002780				AMF-0004126	AMA-0001003
b0875	ABE-0002976	ABH-0024934	ADP-0005630	ABR-0077100	BCI-0000918	BAS-0005876	AEA-0000880	ADO-0005394	ACA-0130874	AFS-0000957	AEG-0000783	AFT-0002284	AEF-0000897	ADR-0005658	AEM-0008601	ADY-0000884	ADV-0000881	ADJ-0007867	ADU-0002747	ABQ-0071885	ABT-0087187	BAG-0000909																		AME-0003853	AEP-0000911	AMG-0004498	ALZ-0002778			ACV-0285664	AMF-0004844	AMA-0002352
b0876	ABE-0002980	ABH-0024935	ADP-0005629	ABR-0077102	BCI-0000919	BAS-0005877	AEA-0000882	ADO-0005395	ACA-0130875	AFS-0000958	AEG-0000784	AFT-0002283	AEF-0000898	ADR-0005659	AEM-0008600	ADY-0000885	ADV-0000882	ADJ-0007864	ADU-0002743	ABQ-0071889	ABT-0087190	BAG-0000913	ADD-0000927	BBX-0005118	BCD-0002128	ADB-0001060	BCB-0005279	BCF-0002864	BCG-0002774	BBV-0005401	BBQ-0005343	BCH-0001872	ADA-0001860	BCC-0002597	BBO-0005146	ABX-0107136	ABS-0083708	AJR-0001058	ABU-0093364	AME-0003854	AEP-0000912	AMG-0004497	ALZ-0002777	ACW-0300242	AFI-0002232		AMF-0004125	AMA-0001004	ABF-0018157
b0877	ABE-0002982	ABH-0024936	ADP-0005628	ABR-0077103	BCI-0000920	BAS-0005878	AEA-0000883	ADO-0005396	ACA-0130876	AFS-0000959	AEG-0000785	AFT-0002282	AEF-0000899	ADR-0005660	AEM-0008599	ADY-0000886	ADV-0000883	ADJ-0007863	ADU-0002742	ABQ-0071890	ABT-0087191	BAG-0000914	ADD-0000928																						AFI-0003186		AMF-0004124		ABF-0019503
b0878	ABE-0002986	ABH-0024937	ADP-0005627	ABR-0077105	BCI-0000921	BAS-0005879	AEA-0000885	ADO-0005397	ACA-0130877	AFS-0000960	AEG-0000786	AFT-0002281	AEF-0000900	ADR-0005661	AEM-0008597	ADY-0000887	ADV-0000884	ADJ-0007862	ADU-0002741	ABQ-0071891	ABT-0087193	BAG-0000916	ADD-0000929	BBX-0005120	BCD-0002126	ADB-0001062	BCB-0005281	BCF-0002868		BBV-0005403	BBQ-0005345	BCH-0001870	ADA-0001858	BCC-0002595	BBO-0005148	ABX-0107139	ABS-0083706	AJR-0001060	ABU-0093368	AME-0003856	AEP-0000913	AMG-0004495	ALZ-0002775		AFI-0003116		AMF-0004123		ABF-0016777
b0879	ABE-0002989	ABH-0024938	ADP-0005626	ABR-0081738	BCI-0000922	BAS-0005880	AEA-0000886		ACA-0130878	AFS-0000961	AEG-0000787	AFT-0002280	AEF-0000901	ADR-0005662	AEM-0008596	ADY-0000888	ADV-0000885	ADJ-0007861	ADU-0002740	ABQ-0071892	ABT-0087194		ADD-0000930	BBX-0005121	BCD-0002125	ADB-0001063	BCB-0005282	BCF-0002872	BCG-0002780	BBV-0005404	BBQ-0005346	BCH-0001869	ADA-0001857	BCC-0002594	BBO-0005149	ABX-0107140	ABS-0083705	AJR-0001061	ABU-0093371	AME-0003857	AEP-0000914	AMG-0004494	ALZ-0002774		AFI-0003115		AMF-0004122	AMA-0001421	ABF-0016775
b0880	ABE-0002991	ABH-0024939	ADP-0005625	ABR-0077108	BCI-0000923	BAS-0005881	AEA-0000887	ADO-0005399	ACA-0130879	AFS-0000962	AEG-0005259	AFT-0002279	AEF-0000902	ADR-0005663	AEM-0008595	ADY-0000889	ADV-0000886	ADJ-0007860	ADU-0002739	ABQ-0071893	ABT-0087195	BAG-0000918	ADD-0000931	BBX-0005123	BCD-0002123	ADB-0001064	BCB-0005284	BCF-0002878	BCG-0002786	BBV-0005406	BBQ-0005347	BCH-0001868	ADA-0001856	BCC-0002592	BBO-0005150	ABX-0107144	ABS-0083704	AJR-0001064	ABU-0093373	AME-0003858	AEP-0000915	AMG-0004493	ALZ-0002773	ACW-0300244		ACV-0288137	AMF-0004121	AMA-0001006	ABF-0018156
b0881	ABE-0002998	ABH-0024940	ADP-0005607	ABR-0077109	BCI-0000924	BAS-0005882	AEA-0000889	ADO-0005400	ACA-0130880	AFS-0000963	AEG-0000788	AFT-0002278	AEF-0000903	ADR-0005664	AEM-0008594	ADY-0000890	ADV-0000887	ADJ-0007859	ADU-0002738	ABQ-0071894	ABT-0087196	BAG-0000919	ADD-0000949	BBX-0005124	BCD-0002122	ADB-0001065	BCB-0005285	BCF-0002881	BCG-0002789	BBV-0005407	BBQ-0005348	BCH-0001867	ADA-0001855	BCC-0002591	BBO-0005151	ABX-0107147	ABS-0083703	AJR-0001065	ABU-0093375	AME-0003859	AEP-0000916	AMG-0004492	ALZ-0002772	ACW-0300248	AFI-0002231	ACV-0288138	AMF-0004120	AMA-0001007	ABF-0018152
b0882	ABE-0003001	ABH-0024941	ADP-0005606	ABR-0077110	BCI-0000925	BAS-0005883	AEA-0000890	ADO-0005401	ACA-0130881	AFS-0000964	AEG-0000789	AFT-0002277	AEF-0000904	ADR-0005665	AEM-0008592	ADY-0000891	ADV-0000888	ADJ-0007858	ADU-0002737	ABQ-0071895	ABT-0087197	BAG-0000920	ADD-0000950	BBX-0005125	BCD-0002119	ADB-0001066	BCB-0005286	BCF-0002883	BCG-0002791	BBV-0005408	BBQ-0005349	BCH-0001866	ADA-0001854	BCC-0002590	BBO-0005152	ABX-0107148	ABS-0083702	AJR-0001066	ABU-0093380	AME-0003860	AEP-0000917	AMG-0004491	ALZ-0002771	ACW-0300250	AFI-0002230	ACV-0288139	AMF-0004119	AMA-0001008	ABF-0018151
b0884	ABE-0003005	ABH-0025050	ADP-0005604	ABR-0077113	BCI-0000927	BAS-0005886	AEA-0000901	ADO-0005403	ACA-0130883	AFS-0000967	AEG-0005260	AFT-0002236	AEF-0000906	ADR-0005667	AEM-0008589	ADY-0000893	ADV-0000890	ADJ-0007856	ADU-0002735	ABQ-0071897	ABT-0087199	BAG-0000922	ADD-0000952	BBX-0005137	BCD-0002112	ADB-0001075	BCB-0005292	BCF-0002903	BCG-0002810	BBV-0005417	BBQ-0005356	BCH-0001857	ADA-0001845	BCC-0002582	BBO-0005157	ABX-0107163	ABS-0083694	AJR-0001077	ABU-0093399	AME-0003862	AEP-0000918	AMG-0004489	ALZ-0002770	ACW-0300259	AFI-0002229	ACV-0288140	AMF-0004118	AMA-0001009	ABF-0018148
b0885	ABE-0003009	ABH-0025051	ADP-0005603	ABR-0077114	BCI-0000928	BAS-0005887	AEA-0000902	ADO-0005404	ACA-0130884	AFS-0000968	AEG-0000798	AFT-0002235	AEF-0000907	ADR-0005668	AEM-0008588	ADY-0000894	ADV-0000891	ADJ-0007855	ADU-0002734	ABQ-0071898	ABT-0087200	BAG-0000923	ADD-0000953	BBX-0005138	BCD-0002111	ADB-0001077	BCB-0005293	BCF-0002905	BCG-0002812	BBV-0005418	BBQ-0005357	BCH-0001855	ADA-0001843	BCC-0002580	BBO-0005158	ABX-0107164	ABS-0083693	AJR-0001079	ABU-0093404	AME-0003863	AEP-0000919	AMG-0004488	ALZ-0002768	ACW-0300263	AFI-0002228	ACV-0288141	AMF-0004117	AMA-0001010	ABF-0018147
b0886	ABE-0003012	ABH-0025052	ADP-0005602	ABR-0077115	BCI-0000929	BAS-0005888	AEA-0000903	ADO-0005405	ACA-0130885	AFS-0000969	AEG-0000799	AFT-0002234	AEF-0000908	ADR-0005669	AEM-0008586	ADY-0000895	ADV-0000892	ADJ-0007854	ADU-0002733	ABQ-0071899	ABT-0087201	BAG-0000924	ADD-0000954	BBX-0005139	BCD-0002109	ADB-0001078	BCB-0005294	BCF-0002907	BCG-0002814	BBV-0005419	BBQ-0005358	BCH-0001854	ADA-0001842	BCC-0002579	BBO-0005159	ABX-0107165	ABS-0083692	AJR-0001080	ABU-0093408	AME-0003864	AEP-0000920	AMG-0004487	ALZ-0002767	ACW-0300265	AFI-0002227	ACV-0288142	AMF-0004116	AMA-0001011	ABF-0046564
b0887	ABE-0003015	ABH-0025053	ADP-0005601	ABR-0077116	BCI-0000930	BAS-0005889	AEA-0000904	ADO-0005406	ACA-0130886	AFS-0000970	AEG-0000800	AFT-0002233	AEF-0000909	ADR-0005670	AEM-0008585	ADY-0000896	ADV-0000893	ADJ-0007853	ADU-0002732	ABQ-0071900	ABT-0087202	BAG-0000925	ADD-0000955	BBX-0005140	BCD-0002108	ADB-0001079	BCB-0005295	BCF-0002913	BCG-0002820	BBV-0005420	BBQ-0005359	BCH-0001853	ADA-0001841	BCC-0002578	BBO-0005160	ABX-0107168	ABS-0083691	AJR-0001081	ABU-0093409	AME-0003865	AEP-0000921	AMG-0004486	ALZ-0002766	ACW-0300271	AFI-0002226	ACV-0288143	AMF-0004115	AMA-0001012	ABF-0020036
b0888	ABE-0003018	ABH-0025054	ADP-0005600	ABR-0077117	BCI-0000931	BAS-0005890	AEA-0000905	ADO-0005408	ACA-0130887	AFS-0000971	AEG-0000801	AFT-0002232	AEF-0000910	ADR-0005671	AEM-0008583	ADY-0000897	ADV-0000894	ADJ-0007852	ADU-0002731	ABQ-0071901	ABT-0087203	BAG-0000926	ADD-0000956	BBX-0005141	BCD-0002107	ADB-0001080	BCB-0005296	BCF-0002920	BCG-0002827	BBV-0005421	BBQ-0005360	BCH-0001852	ADA-0001840	BCC-0002577	BBO-0005161	ABX-0107171	ABS-0083690	AJR-0001082	ABU-0093412	AME-0003866	AEP-0000922	AMG-0004485	ALZ-0002765	ACW-0300280	AFI-0002225	ACV-0288145	AMF-0004114	AMA-0001013	ABF-0020039
b0889	ABE-0003023	ABH-0025055	ADP-0005598	ABR-0077118	BCI-0000932	BAS-0005891	AEA-0000906	ADO-0005410	ACA-0130888	AFS-0000972	AEG-0000802	AFT-0002230	AEF-0000911	ADR-0005673	AEM-0008582	ADY-0000898	ADV-0000895	ADJ-0007850	ADU-0002730	ABQ-0071902	ABT-0087204	BAG-0000927	ADD-0000957	BBX-0005142	BCD-0002106	ADB-0001081	BCB-0005297	BCF-0002925	BCG-0002832	BBV-0005422	BBQ-0005362	BCH-0001851	ADA-0001839	BCC-0002576	BBO-0005162	ABX-0107173	ABS-0083689	AJR-0001085	ABU-0093420	AME-0003868	AEP-0000923	AMG-0004483	ALZ-0002764	ACW-0300284	AFI-0002224	ACV-0288146	AMF-0004113	AMA-0001014	ABF-0014764
b0890	ABE-0003027	ABH-0025056	ADP-0005597	ABR-0077119	BCI-0000933	BAS-0005892	AEA-0000907	ADO-0005411	ACA-0130889	AFS-0000973	AEG-0000803	AFT-0002229	AEF-0000912	ADR-0005674	AEM-0008581	ADY-0000899	ADV-0000896	ADJ-0007849	ADU-0002729	ABQ-0071903	ABT-0087205	BAG-0000928	ADD-0000958	BBX-0005143	BCD-0002105	ADB-0001082	BCB-0005298	BCF-0002928	BCG-0002835	BBV-0005423	BBQ-0005363	BCH-0001850	ADA-0001838	BCC-0002575	BBO-0005163	ABX-0107175	ABS-0083688	AJR-0001086	ABU-0093423		AEP-0000924	AMG-0004482	ALZ-0002763	ACW-0300287	AFI-0002223		AMF-0004112	AMA-0001015	ABF-0014765
b0891	ABE-0003031	ABH-0025057	ADP-0005596	ABR-0077120	BCI-0000934	BAS-0005893	AEA-0000908	ADO-0005412	ACA-0130890	AFS-0000974	AEG-0000804	AFT-0002228	AEF-0000913	ADR-0005675	AEM-0008579	ADY-0000900	ADV-0000897	ADJ-0007848	ADU-0002728	ABQ-0071905	ABT-0087206	BAG-0000929	ADD-0000959	BBX-0005144	BCD-0002104	ADB-0001083	BCB-0005299	BCF-0002934	BCG-0002839	BBV-0005424	BBQ-0005364	BCH-0001849	ADA-0001837	BCC-0002574	BBO-0005164	ABX-0107177	ABS-0083687	AJR-0001087	ABU-0093426	AME-0003871	AEP-0000925	AMG-0004481	ALZ-0002762	ACW-0300291	AFI-0002222	ACV-0288148	AMF-0004111	AMA-0001016	ABF-0014766
b0892	ABE-0003034	ABH-0025058	ADP-0005595	ABR-0077121	BCI-0000935	BAS-0005894	AEA-0000909	ADO-0005413	ACA-0130891	AFS-0000975	AEG-0000805	AFT-0002227	AEF-0000914	ADR-0005676	AEM-0008578	ADY-0000901	ADV-0000898	ADJ-0007847	ADU-0002727	ABQ-0071906	ABT-0087207	BAG-0000930	ADD-0000960	BBX-0005145	BCD-0002103	ADB-0001084	BCB-0005300	BCF-0002937	BCG-0002842	BBV-0005425	BBQ-0005365	BCH-0001848	ADA-0001836	BCC-0002573	BBO-0005165	ABX-0107178	ABS-0083686	AJR-0001088	ABU-0093429	AME-0003872	AEP-0000926	AMG-0004480	ALZ-0002761	ACW-0300294	AFI-0002221	ACV-0288149	AMF-0004110	AMA-0001017	ABF-0014767
b0893	ABE-0003038	ABH-0025059	ADP-0005594	ABR-0077122	BCI-0000936	BAS-0005895	AEA-0000910	ADO-0005414	ACA-0130892	AFS-0000976	AEG-0000806	AFT-0002226	AEF-0000915	ADR-0005677	AEM-0008577	ADY-0000902	ADV-0000899	ADJ-0007846	ADU-0002726	ABQ-0071907	ABT-0087208	BAG-0000931	ADD-0000961	BBX-0005146	BCD-0002102	ADB-0001085	BCB-0005301	BCF-0002940	BCG-0002845	BBV-0005426	BBQ-0005366	BCH-0001847	ADA-0001835	BCC-0002571	BBO-0005166	ABX-0107180	ABS-0083685	AJR-0001090	ABU-0093432	AME-0003873	AEP-0000927	AMG-0004479	ALZ-0002760	ACW-0300297	AFI-0002220	ACV-0288150	AMF-0004109	AMA-0001018	ABF-0014768
b0894	ABE-0003044	ABH-0025060		ABR-0077123		BAS-0005896	AEA-0000970	ADO-0005415	ACA-0130893	AFS-0000977	AEG-0000807	AFT-0002225	AEF-0000916	ADR-0005678	AEM-0008575	ADY-0000903	ADV-0000900		ADU-0002725	ABQ-0071908	ABT-0087209		ADD-0000962			ADB-0001086							ADA-0001834			ABX-0107182	ABS-0083684		ABU-0093441
b0895	ABE-0003046	ABH-0025061	ADP-0005592	ABR-0077124	BCI-0000938	BAS-0005897	AEA-0000971	ADO-0005416	ACA-0130894	AFS-0000978	AEG-0000808	AFT-0002224	AEF-0000917	ADR-0005679	AEM-0008574	ADY-0000904	ADV-0000901	ADJ-0007844	ADU-0002724	ABQ-0071909	ABT-0087210	BAG-0000933	ADD-0000963		BCD-0002100	ADB-0001092							ADA-0001833			ABX-0107186	ABS-0083683		ABU-0093444			AMG-0004477	ALZ-0002757
b0896	ABE-0003048	ABH-0025062	ADP-0005591	ABR-0077125	BCI-0000939	BAS-0005898	AEA-0000972	ADO-0005418	ACA-0130895	AFS-0000979	AEG-0000809	AFT-0002223	AEF-0000918	ADR-0005680	AEM-0008573	ADY-0000905	ADV-0001073	ADJ-0007843	ADU-0002723	ABQ-0071910	ABT-0087211	BAG-0000934	ADD-0000964	BBX-0005149	BCD-0002099	ADB-0001093	BCB-0005304	BCF-0002957	BCG-0002861	BBV-0005429	BBQ-0005369		ADA-0004455	BCC-0002568	BBO-0005169	ABX-0107189	ABS-0083682	AJR-0001093	ABU-0093447	AME-0003876	AEP-0000930	AMG-0004476	ALZ-0002756
b0897	ABE-0003050	ABH-0025063	ADP-0005590	ABR-0077126		BAS-0005899	AEA-0000973	ADO-0005419	ACA-0130896	AFS-0000980	AEG-0000810	AFT-0002222	AEF-0000919		AEM-0008572	ADY-0000906	ADV-0001074		ADU-0002722	ABQ-0071911	ABT-0087212	BAG-0000935	ADD-0000965																								AMF-0004852	AMA-0003468
b0898	ABE-0003056	ABH-0025064	ADP-0005588	ABR-0077129	BCI-0000941	BAS-0005901	AEA-0000975	ADO-0005421	ACA-0130897	AFS-0000982	AEG-0000811	AFT-0002220	AEF-0000920	ADR-0005683	AEM-0008570	ADY-0000907	ADV-0001081		ADU-0002721	ABQ-0071912	ABT-0087213	BAG-0000936	ADD-0000966	BBX-0005150	BCD-0002096	ADB-0001096	BCB-0005305	BCF-0002960	BCG-0002864	BBV-0005430	BBQ-0005370	BCH-0001842	ADA-0001830	BCC-0002565	BBO-0005170	ABX-0107191	ABS-0083680	AJR-0001096	ABU-0093450	AME-0003877	AEP-0000931	AMG-0004475	ALZ-0002755	ACW-0300301	AFI-0002219	ACV-0288151	AMF-0004107	AMA-0001025	ABF-0019611
b0899	ABE-0003058	ABH-0025065	ADP-0005583			BAS-0005902		ADO-0005422	ACA-0130898	AFS-0000983		AFT-0002219		ADR-0005684	AEM-0008569	ADY-0000908								BBX-0005151	BCD-0002095	ADB-0001097	BCB-0005306	BCF-0002967	BCG-0002870	BBV-0005431	BBQ-0005371	BCH-0001841	ADA-0001829	BCC-0002564	BBO-0005171	ABX-0107192	ABS-0083679	AJR-0001097	ABU-0093453			AMG-0004474
b0900	ABE-0003060		ADP-0005582					ADO-0005423		AFS-0000984				ADR-0005685	AEM-0008568	ADY-0000909	ADV-0002422					BAG-0000950																					ALZ-0004350					AMA-0004298	ABF-0020704
b0901	ABE-0003065		ADP-0005581					ADO-0005425		AFS-0000985				ADR-0005686	AEM-0008567	ADY-0000910	ADV-0002423																										ALZ-0004351					AMA-0004299
b0902	ABE-0003068	ABH-0025066	ADP-0005580	ABR-0077130	BCI-0000942	BAS-0005903	AEA-0000976	ADO-0005426	ACA-0130899	AFS-0000986	AEG-0000812	AFT-0002218	AEF-0000921	ADR-0005687	AEM-0008566	ADY-0000911	ADV-0002427	ADJ-0007837	ADU-0002715	ABQ-0071989	ABT-0087250	BAG-0000955	ADD-0000971	BBX-0005153	BCD-0002094	ADB-0001098	BCB-0005307	BCF-0002971	BCG-0002873	BBV-0005432	BBQ-0005372	BCH-0001840	ADA-0001828	BCC-0002563	BBO-0005172	ABX-0107193	ABS-0083678	AJR-0001098	ABU-0093454	AME-0003879	AEP-0000932	AMG-0004473	ALZ-0002753		AFI-0002218	ACV-0288152	AMF-0004106	AMA-0001026	ABF-0019606
b0903	ABE-0003071	ABH-0025067		ABR-0077131	BCI-0000943	BAS-0005904	AEA-0000977	ADO-0005445	ACA-0130900	AFS-0000987	AEG-0000851	AFT-0002217	AEF-0000922	ADR-0005688	AEM-0008565	ADY-0000912	ADV-0002428	ADJ-0007836	ADU-0002714	ABQ-0071990	ABT-0087251	BAG-0000956	ADD-0000972			ADB-0001101							ADA-0001825			ABX-0107198	ABS-0083675		ABU-0093462										ABF-0019604
b0904	ABE-0003073	ABH-0025068	ADP-0005578	ABR-0077134	BCI-0000944	BAS-0005905	AEA-0000978	ADO-0005446	ACA-0130901	AFS-0000988	AEG-0000852	AFT-0002216	AEF-0000923	ADR-0005689	AEM-0008564	ADY-0000913	ADV-0002429	ADJ-0007835	ADU-0002713	ABQ-0071991	ABT-0087252	BAG-0000957	ADD-0000973	BBX-0005157	BCD-0002090	ADB-0001102	BCB-0005311	BCF-0002981	BCG-0002883	BBV-0005436	BBQ-0005376	BCH-0001836	ADA-0001824	BCC-0002557	BBO-0005176	ABX-0107200	ABS-0083674	AJR-0001102	ABU-0093465	AME-0003881	AEP-0000934	AMG-0004471	ALZ-0002751		AFI-0002216	ACV-0288154	AMF-0004104	AMA-0001028	ABF-0019603
b0905	ABE-0003081	ABH-0025069	ADP-0005577	ABR-0077135	BCI-0000945	BAS-0005906	AEA-0000979	ADO-0005447	ACA-0130902	AFS-0000989	AEG-0000853	AFT-0002215	AEF-0000924	ADR-0005690	AEM-0008563	ADY-0000914	ADV-0002430	ADJ-0007834	ADU-0002712	ABQ-0071992	ABT-0087253	BAG-0000958	ADD-0000974	BBX-0005158	BCD-0002089	ADB-0001103	BCB-0005312	BCF-0002986	BCG-0002888	BBV-0005437	BBQ-0005377	BCH-0001835	ADA-0001823	BCC-0002556	BBO-0005177	ABX-0107203	ABS-0083673	AJR-0001103	ABU-0093480	AME-0003882	AEP-0000935	AMG-0004470	ALZ-0002749	ACW-0300308	AFI-0002215	ACV-0288158	AMF-0004102	AMA-0001029	ABF-0019601
b0906	ABE-0003089	ABH-0025070	ADP-0005576	ABR-0077136	BCI-0000946	BAS-0005907	AEA-0000980	ADO-0005448	ACA-0130903	AFS-0000990	AEG-0000854	AFT-0002214	AEF-0000925	ADR-0005691	AEM-0008562	ADY-0000915	ADV-0002431	ADJ-0007833	ADU-0002711				ADD-0000975	BBX-0005159	BCD-0002088	ADB-0001104	BCB-0005313	BCF-0002988	BCG-0002890	BBV-0005438	BBQ-0005378	BCH-0001834	ADA-0001822	BCC-0002554	BBO-0005178	ABX-0107204	ABS-0083672	AJR-0001105	ABU-0093483	AME-0003883	AEP-0000936
b0907	ABE-0003093	ABH-0025071	ADP-0005575	ABR-0077137	BCI-0000947	BAS-0005908	AEA-0000981	ADO-0005449	ACA-0130904	AFS-0000991	AEG-0000855	AFT-0002213	AEF-0000926	ADR-0005692	AEM-0008561	ADY-0000916	ADV-0002432	ADJ-0007832	ADU-0002710	ABQ-0071994	ABT-0087255	BAG-0000960	ADD-0000976	BBX-0005160	BCD-0002087	ADB-0001105	BCB-0005314	BCF-0002991	BCG-0002893	BBV-0005439	BBQ-0005379	BCH-0001833	ADA-0001821	BCC-0002552	BBO-0005179	ABX-0107205	ABS-0083671	AJR-0001107	ABU-0093486	AME-0003884	AEP-0000937	AMG-0004469	ALZ-0002748	ACW-0300310	AFI-0002214	ACV-0288159	AMF-0004100	AMA-0001030	ABF-0046565
b0908	ABE-0003095	ABH-0025072	ADP-0005574	ABR-0077138	BCI-0000948	BAS-0005909	AEA-0000982	ADO-0005450	ACA-0130905	AFS-0000992	AEG-0000856	AFT-0002212	AEF-0000927	ADR-0005693	AEM-0008560	ADY-0000917	ADV-0002433	ADJ-0007831	ADU-0002709	ABQ-0071995	ABT-0087256	BAG-0000961	ADD-0000977	BBX-0005162	BCD-0002086	ADB-0001106	BCB-0005316	BCF-0002994	BCG-0002896	BBV-0005440	BBQ-0005380	BCH-0001832	ADA-0001820	BCC-0002551	BBO-0005180	ABX-0107208	ABS-0083670	AJR-0001108	ABU-0093487	AME-0003885	AEP-0000938	AMG-0004468	ALZ-0002747	ACW-0300313	AFI-0002213	ACV-0288160	AMF-0004099	AMA-0001031	ABF-0020658
b0909	ABE-0003098	ABH-0025073	ADP-0005573	ABR-0077139	BCI-0000949	BAS-0005910	AEA-0000983	ADO-0005451	ACA-0130906	AFS-0000993	AEG-0000857	AFT-0002210	AEF-0000928	ADR-0005694	AEM-0008558	ADY-0000918		ADJ-0007830	ADU-0002703	ABQ-0071998	ABT-0087258	BAG-0000964	ADD-0000980	BBX-0005163		ADB-0001107	BCB-0005317	BCF-0002999	BCG-0002901	BBV-0005441	BBQ-0005381	BCH-0001831	ADA-0001819	BCC-0002550	BBO-0005181	ABX-0107212	ABS-0083669	AJR-0001109	ABU-0093490
b0910	ABE-0003101	ABH-0025074	ADP-0005572	ABR-0077140	BCI-0000950	BAS-0005911	AEA-0000984	ADO-0005452	ACA-0130907	AFS-0000994	AEG-0000858	AFT-0002209	AEF-0000929	ADR-0005695	AEM-0008557	ADY-0000919	ADV-0002438	ADJ-0007829	ADU-0002702	ABQ-0071999	ABT-0087259	BAG-0000965	ADD-0000981	BBX-0005164	BCD-0002083	ADB-0001108	BCB-0005318	BCF-0003004	BCG-0002905	BBV-0005442	BBQ-0005382	BCH-0001830	ADA-0001818	BCC-0002549	BBO-0005182	ABX-0107215	ABS-0083668	AJR-0001111	ABU-0093495	AME-0003886	AEP-0000939	AMG-0004467	ALZ-0002746	ACW-0300317	AFI-0002212	ACV-0288161	AMF-0004098	AMA-0001032	ABF-0020659
b0911	ABE-0003104	ABH-0025075	ADP-0005571	ABR-0077141	BCI-0000951	BAS-0005912	AEA-0000985	ADO-0005453	ACA-0130908	AFS-0000995	AEG-0000859	AFT-0002208	AEF-0000930	ADR-0005696	AEM-0008556	ADY-0000920	ADV-0002439	ADJ-0007828	ADU-0002701	ABQ-0072000	ABT-0087260	BAG-0000966	ADD-0000982	BBX-0005165	BCD-0002081	ADB-0001109	BCB-0005319	BCF-0003006	BCG-0002907	BBV-0005443	BBQ-0005383	BCH-0001829	ADA-0001817	BCC-0002548	BBO-0005183	ABX-0107216	ABS-0083667	AJR-0001112	ABU-0093500	AME-0003887	AEP-0000940	AMG-0004466	ALZ-0002745	ACW-0300319	AFI-0002211	ACV-0288162	AMF-0004097	AMA-0001033	ABF-0046566
b0912	ABE-0003107	ABH-0025076	ADP-0005570	ABR-0077142	BCI-0000952	BAS-0005913	AEA-0000986	ADO-0005454	ACA-0130909	AFS-0000996	AEG-0005261	AFT-0002207	AEF-0000931	ADR-0005697	AEM-0008555	ADY-0000921	ADV-0002440	ADJ-0007827	ADU-0002700	ABQ-0072001	ABT-0087261	BAG-0000967	ADD-0000983	BBX-0005166	BCD-0002079	ADB-0001110	BCB-0005320	BCF-0003013	BCG-0002914	BBV-0005444	BBQ-0005384	BCH-0001828	ADA-0001816	BCC-0002547	BBO-0005184	ABX-0107217	ABS-0083666	AJR-0001113	ABU-0093505	AME-0003888	AEP-0000941	AMG-0004465	ALZ-0002744	ACW-0300326	AFI-0002210	ACV-0288163	AMF-0004096	AMA-0001034	ABF-0020663
b0913	ABE-0003111	ABH-0025077	ADP-0005569	ABR-0077144	BCI-0000953	BAS-0005914	AEA-0000987	ADO-0005455	ACA-0130910	AFS-0000997	AEG-0000861	AFT-0002206	AEF-0000932	ADR-0005698	AEM-0008554	ADY-0000922	ADV-0002441		ADU-0002699	ABQ-0072002			ADD-0000984	BBX-0005167	BCD-0002078		BCB-0005321	BCF-0003016	BCG-0002917	BBV-0005445	BBQ-0005385			BCC-0002544	BBO-0005185	ABX-0107219	ABS-0083665	AJR-0001114	ABU-0093508		AEP-0000942			ACW-0300329	AFI-0002209		AMF-0004095
b0914	ABE-0003113	ABH-0025078	ADP-0005568	ABR-0077146	BCI-0000954	BAS-0005915	AEA-0000988	ADO-0005456	ACA-0130911	AFS-0000998	AEG-0000862	AFT-0002205	AEF-0000933	ADR-0005699	AEM-0008552	ADY-0000923	ADV-0002442	ADJ-0007822	ADU-0002698	ABQ-0072003	ABT-0255943	BAG-0000969	ADD-0000985	BBX-0005168	BCD-0002077	ADB-0001117	BCB-0005322	BCF-0003020	BCG-0002921	BBV-0005446	BBQ-0005386	BCH-0001826	ADA-0001814	BCC-0002543	BBO-0005187	ABX-0107220	ABS-0083664	AJR-0001115	ABU-0093511	AME-0003892	AEP-0000943	AMG-0004463	ALZ-0002742	ACW-0300333	AFI-0002208	ACV-0288167	AMF-0004094	AMA-0001036	ABF-0019397
b0915	ABE-0003115	ABH-0025079	ADP-0005567	ABR-0081818	BCI-0000955	BAS-0005916	AEA-0000989	ADO-0005457	ACA-0130912	AFS-0000999	AEG-0000863	AFT-0002204	AEF-0000934	ADR-0005700	AEM-0008551	ADY-0000924	ADV-0002443	ADJ-0007821	ADU-0002697	ABQ-0072004	ABT-0087263	BAG-0000970	ADD-0000986	BBX-0005169	BCD-0002076	ADB-0001118	BCB-0005323	BCF-0003027	BCG-0002928	BBV-0005447	BBQ-0005387	BCH-0001825	ADA-0001813	BCC-0002542	BBO-0005188	ABX-0107223	ABS-0083663	AJR-0001116	ABU-0093514	AME-0003893	AEP-0000944	AMG-0004462	ALZ-0002741	ACW-0300340	AFI-0002207	ACV-0288168	AMF-0004093	AMA-0001037	ABF-0019396
b0916	ABE-0003117	ABH-0025080	ADP-0005566	ABR-0077149	BCI-0000956	BAS-0005917	AEA-0000990	ADO-0005458	ACA-0130913	AFS-0001000	AEG-0000864	AFT-0002203	AEF-0000935	ADR-0005701	AEM-0008550	ADY-0000925	ADV-0002444	ADJ-0007820	ADU-0002696	ABQ-0072005	ABT-0087264	BAG-0000971	ADD-0000987	BBX-0005170		ADB-0001119	BCB-0005324	BCF-0003030	BCG-0002931	BBV-0005448	BBQ-0005388	BCH-0001824	ADA-0001812	BCC-0002541	BBO-0005189	ABX-0107224		AJR-0001117	ABU-0093517	AME-0003894	AEP-0000945	AMG-0004461	ALZ-0002740			ACV-0288169	AMF-0004089	AMA-0001039
b0917	ABE-0003120	ABH-0025081	ADP-0005565	ABR-0077150	BCI-0000957	BAS-0005918	AEA-0000991	ADO-0005459	ACA-0130914	AFS-0001001	AEG-0005456	AFT-0002202	AEF-0000936	ADR-0005702	AEM-0008549	ADY-0000926	ADV-0002445	ADJ-0007819	ADU-0002695	ABQ-0072006	ABT-0087265	BAG-0000972	ADD-0000988	BBX-0005171	BCD-0002074	ADB-0001120	BCB-0005325	BCF-0003032	BCG-0002933	BBV-0005449	BBQ-0005389	BCH-0001823	ADA-0001811	BCC-0002540	BBO-0005190	ABX-0107225	ABS-0083661	AJR-0001118	ABU-0093520	AME-0003895	AEP-0000946	AMG-0004460	ALZ-0002739	ACW-0300343	AFI-0002206	ACV-0288170	AMF-0004088	AMA-0001040	ABF-0019395
b0918	ABE-0003122	ABH-0025082	ADP-0005564	ABR-0077151	BCI-0000958	BAS-0005919	AEA-0000992	ADO-0005460	ACA-0130915	AFS-0001002	AEG-0000866	AFT-0002201	AEF-0000937	ADR-0005703	AEM-0008548	ADY-0000927	ADV-0002446	ADJ-0007818	ADU-0002694	ABQ-0072007	ABT-0087266	BAG-0000973	ADD-0000989	BBX-0005172	BCD-0002073	ADB-0001121	BCB-0005326	BCF-0003034	BCG-0002935	BBV-0005450	BBQ-0005390	BCH-0001822	ADA-0001810	BCC-0002539	BBO-0005191	ABX-0107226	ABS-0083660	AJR-0001119	ABU-0093523	AME-0003896	AEP-0000947	AMG-0004459	ALZ-0002738	ACW-0300345	AFI-0002205	ACV-0288171	AMF-0004087	AMA-0001041	ABF-0019394
b0919	ABE-0003125	ABH-0025083	ADP-0005563	ABR-0077152	BCI-0000959	BAS-0005920	AEA-0000993	ADO-0005461	ACA-0130916	AFS-0001003	AEG-0000867	AFT-0002200	AEF-0000938	ADR-0005704	AEM-0008547	ADY-0000928	ADV-0002447	ADJ-0007817	ADU-0002693	ABQ-0072008	ABT-0087267	BAG-0000974	ADD-0000990	BBX-0005173	BCD-0002072	ADB-0001123	BCB-0005327	BCF-0003036	BCG-0002937	BBV-0005451	BBQ-0005391	BCH-0001821	ADA-0001809	BCC-0002537	BBO-0005192	ABX-0107227	ABS-0083659	AJR-0001121	ABU-0093526	AME-0003897	AEP-0000948	AMG-0004453	ALZ-0002737		AFI-0002204		AMF-0004086	AMA-0001042	ABF-0019390
b0920	ABE-0003127	ABH-0025084	ADP-0005562	ABR-0077153	BCI-0000960	BAS-0005921	AEA-0000994	ADO-0005462	ACA-0130917	AFS-0001004	AEG-0000868	AFT-0002199	AEF-0000939	ADR-0005705	AEM-0008545	ADY-0000929	ADV-0002448	ADJ-0007816	ADU-0002692	ABQ-0072009	ABT-0087268	BAG-0000975	ADD-0000991	BBX-0005174	BCD-0002071	ADB-0001124	BCB-0005328	BCF-0003037	BCG-0002938	BBV-0005452	BBQ-0005392	BCH-0001820	ADA-0001808	BCC-0002536	BBO-0005193	ABX-0107228	ABS-0083658	AJR-0001122	ABU-0093528	AME-0003898	AEP-0000949	AMG-0004452	ALZ-0002736	ACW-0300348	AFI-0002203	ACV-0288172	AMF-0004085	AMA-0001043	ABF-0019389
b0921	ABE-0003131	ABH-0025085	ADP-0005561	ABR-0077155	BCI-0000961	BAS-0005922	AEA-0000996	ADO-0005464	ACA-0130918	AFS-0001005	AEG-0000869	AFT-0002198	AEF-0000940	ADR-0005706	AEM-0008544	ADY-0000930	ADV-0002449	ADJ-0007815	ADU-0002691	ABQ-0072010	ABT-0087269	BAG-0000976	ADD-0000992	BBX-0005175	BCD-0002070	ADB-0001125	BCB-0005329	BCF-0003041	BCG-0002942	BBV-0005453	BBQ-0005393	BCH-0001819	ADA-0001807	BCC-0002535	BBO-0005194	ABX-0107229	ABS-0083657	AJR-0001123	ABU-0093534	AME-0003899	AEP-0000950	AMG-0004451	ALZ-0002735	ACW-0300352	AFI-0002202	ACV-0288173	AMF-0004084	AMA-0001044	ABF-0019388
b0922	ABE-0003134	ABH-0025086	ADP-0005560	ABR-0077156	BCI-0000962	BAS-0005923	AEA-0000997	ADO-0005465	ACA-0130919	AFS-0001006	AEG-0000870	AFT-0002197	AEF-0000941	ADR-0005707	AEM-0008543	ADY-0000931	ADV-0002450	ADJ-0007814	ADU-0002690	ABQ-0072011	ABT-0087270	BAG-0000977	ADD-0000993	BBX-0005176	BCD-0002069	ADB-0001126	BCB-0005330	BCF-0003044	BCG-0002945	BBV-0005454	BBQ-0005394	BCH-0001818	ADA-0001806	BCC-0002534	BBO-0005195	ABX-0107231	ABS-0083656	AJR-0001124	ABU-0093537	AME-0003900	AEP-0000951	AMG-0004450	ALZ-0002734	ACW-0300355	AFI-0002201	ACV-0288174	AMF-0004082	AMA-0001045	ABF-0019387
b0923	ABE-0003136	ABH-0025087	ADP-0005559	ABR-0077157	BCI-0000963	BAS-0005924	AEA-0000998	ADO-0005466	ACA-0130920	AFS-0001007	AEG-0000871	AFT-0002196	AEF-0000942	ADR-0005708	AEM-0008542	ADY-0000932	ADV-0002451	ADJ-0007813	ADU-0002689	ABQ-0072012	ABT-0087271	BAG-0000978	ADD-0000994	BBX-0005177	BCD-0002068	ADB-0001127	BCB-0005331	BCF-0003046	BCG-0002947	BBV-0005455	BBQ-0005395	BCH-0001817	ADA-0001805	BCC-0002533	BBO-0005196	ABX-0107232	ABS-0083655	AJR-0001125	ABU-0093540	AME-0003901	AEP-0000952	AMG-0004449	ALZ-0002733	ACW-0300358	AFI-0002200	ACV-0288175	AMF-0004081	AMA-0001046	ABF-0019386
b0924	ABE-0003138	ABH-0025088	ADP-0005558	ABR-0077158	BCI-0000964	BAS-0005925	AEA-0000999	ADO-0005467	ACA-0130921	AFS-0001008	AEG-0000872	AFT-0002195	AEF-0000943	ADR-0005709	AEM-0008541	ADY-0000933	ADV-0002452	ADJ-0007812	ADU-0002688	ABQ-0072013	ABT-0087272	BAG-0000979	ADD-0000995	BBX-0005178	BCD-0002067		BCB-0005332	BCF-0003048	BCG-0002949	BBV-0005456	BBQ-0005396	BCH-0001816	ADA-0001804	BCC-0002532	BBO-0005197	ABX-0107233	ABS-0083654	AJR-0001126	ABU-0093543	AME-0003902	AEP-0000953	AMG-0004448	ALZ-0002732	ACW-0300360	AFI-0002199	ACV-0288176	AMF-0004080	AMA-0001047	ABF-0020844
b0925	ABE-0003142	ABH-0025089	ADP-0005557	ABR-0077159	BCI-0000965	BAS-0005926	AEA-0001000	ADO-0005468	ACA-0130922	AFS-0001009	AEG-0000873	AFT-0002194	AEF-0000944	ADR-0005710	AEM-0008539	ADY-0000934	ADV-0002459	ADJ-0007805	ADU-0002685	ABQ-0072017	ABT-0087274	BAG-0000982	ADD-0000998	BBX-0005179	BCD-0002064	ADB-0001129	BCB-0005333	BCF-0003051	BCG-0002952	BBV-0005457	BBQ-0005397	BCH-0001815	ADA-0001803	BCC-0002531	BBO-0005199	ABX-0107235	ABS-0083653	AJR-0001127	ABU-0093546	AME-0003903	AEP-0000954	AMG-0004447	ALZ-0002731	ACW-0300363	AFI-0002198	ACV-0288177	AMF-0004079	AMA-0001049	ABF-0020070
b0926	ABE-0003145	ABH-0025090	ADP-0005556	ABR-0077160	BCI-0000966	BAS-0005927	AEA-0001001	ADO-0005469	ACA-0130923	AFS-0001010	AEG-0000874	AFT-0002193	AEF-0000945	ADR-0005711	AEM-0008537	ADY-0000935	ADV-0002460	ADJ-0007804	ADU-0002684	ABQ-0072018	ABT-0087275	BAG-0000983	ADD-0000999	BBX-0005180	BCD-0002063	ADB-0001130	BCB-0005334	BCF-0003056	BCG-0002957	BBV-0005458	BBQ-0005398	BCH-0001814	ADA-0001802	BCC-0002530	BBO-0005200	ABX-0107237	ABS-0083652	AJR-0001128	ABU-0093547	AME-0003904	AEP-0000955	AMG-0004446	ALZ-0002730	ACW-0300368	AFI-0002197	ACV-0288178	AMF-0004078	AMA-0001050	ABF-0020071
b0927	ABE-0003147	ABH-0025091	ADP-0005555	ABR-0077161	BCI-0000967	BAS-0005928	AEA-0001002	ADO-0005470	ACA-0130924	AFS-0001011	AEG-0000875	AFT-0002192	AEF-0000946	ADR-0005712	AEM-0008536	ADY-0000936	ADV-0002461	ADJ-0007803	ADU-0002683	ABQ-0072019	ABT-0087276	BAG-0000984	ADD-0001000	BBX-0005181	BCD-0002062	ADB-0001131	BCB-0005335	BCF-0003060	BCG-0002961	BBV-0005459	BBQ-0005399	BCH-0001813	ADA-0001801	BCC-0002529	BBO-0005201	ABX-0107238	ABS-0083651	AJR-0001129	ABU-0093550	AME-0003905	AEP-0000956	AMG-0004445	ALZ-0002729	ACW-0300373	AFI-0002196	ACV-0288179	AMF-0004077	AMA-0001051	ABF-0020072
b0928	ABE-0003150	ABH-0025092	ADP-0005554	ABR-0077162	BCI-0000968	BAS-0005929	AEA-0001003	ADO-0005471	ACA-0130925	AFS-0001012	AEG-0000876	AFT-0002191	AEF-0000947	ADR-0005714	AEM-0008535	ADY-0000937	ADV-0002462	ADJ-0007802	ADU-0002682	ABQ-0072021	ABT-0087277	BAG-0000985	ADD-0001001	BBX-0005182	BCD-0002060	ADB-0001132	BCB-0005336	BCF-0003062	BCG-0002963	BBV-0005460	BBQ-0005400	BCH-0001812	ADA-0001800	BCC-0002528	BBO-0005202	ABX-0107239	ABS-0083650	AJR-0001130	ABU-0093552	AME-0003906	AEP-0000957	AMG-0004444	ALZ-0002728	ACW-0300375	AFI-0002195	ACV-0288180	AMF-0004076	AMA-0001052	ABF-0020073
b0929	ABE-0003153	ABH-0025093	ADP-0005553	ABR-0077163	BCI-0000969	BAS-0005930	AEA-0001004	ADO-0005473	ACA-0130926	AFS-0001013	AEG-0000877	AFT-0002190	AEF-0000948	ADR-0005715	AEM-0008533	ADY-0000938	ADV-0002463	ADJ-0007801	ADU-0002681	ABQ-0072022	ABT-0087278	BAG-0000986	ADD-0001002			ADB-0001133							ADA-0001799			ABX-0107241	ABS-0083649		ABU-0093555				ALZ-0002727		AFI-0002194	ACV-0288181		AMA-0001566	ABF-0020081
b0930	ABE-0003162	ABH-0025094	ADP-0005552	ABR-0077164	BCI-0000970	BAS-0005931	AEA-0001005	ADO-0005474	ACA-0130927	AFS-0001015	AEG-0000878	AFT-0002189	AEF-0000949	ADR-0005716	AEM-0008532	ADY-0000939	ADV-0002464	ADJ-0007800	ADU-0002680	ABQ-0072023	ABT-0087279	BAG-0000987	ADD-0001003	BBX-0005186	BCD-0002054	ADB-0001134	BCB-0005340	BCF-0003069	BCG-0002970	BBV-0005464	BBQ-0005404	BCH-0001810	ADA-0001798	BCC-0002524	BBO-0005206	ABX-0107243	ABS-0083648	AJR-0001134	ABU-0093568	AME-0003908	AEP-0000963	AMG-0004441	ALZ-0002726	ACW-0300381	AFI-0002193	ACV-0288182	AMF-0004074	AMA-0001054	ABF-0020082
b0931	ABE-0003167	ABH-0025095	ADP-0005551	ABR-0077165	BCI-0000971	BAS-0005932	AEA-0001006	ADO-0005475	ACA-0130928	AFS-0001016	AEG-0000879	AFT-0002188		ADR-0005717	AEM-0008531	ADY-0000940	ADV-0002465	ADJ-0007799	ADU-0002679	ABQ-0072024	ABT-0087280	BAG-0000988	ADD-0001004	BBX-0005192	BCD-0002053	ADB-0001139	BCB-0005346	BCF-0003084	BCG-0002985	BBV-0005470	BBQ-0005410	BCH-0001806	ADA-0001794	BCC-0002516	BBO-0005207	ABX-0107252	ABS-0083644	AJR-0001141	ABU-0093580	AME-0003909	AEP-0000969	AMG-0004440	ALZ-0002725	ACW-0300386	AFI-0002192	ACV-0288183	AMF-0004073	AMA-0001055	ABF-0019864
[truncated: 3,275 more rows]
[truncated: 25 more columns]

## Sheet: to 1339MG1655
locus tag	Escherichia coli K12 MG1655	Escherichia coli EDL933 (EHEC) vers2	Escherichia coli 53638 (EIEC) DRAFTv2	Escherichia coli CFT073 (UPEC) v1	Escherichia coli E2348/69 (EPEC) 1	Escherichia coli EC4115 (EHEC) v2	Escherichia coli UTI89 (UPEC) 1	Escherichia coli E24377A (ETEC) v2	Escherichia coli Sakai (EHEC) v1	Escherichia coli SE11 1	Escherichia coli APEC O1 (APEC) 1	Escherichia coli SMS-3-5 1	Escherichia coli 536 (UPEC) 1	Escherichia coli HS v2	Escherichia coli ATCC 8739 v2	Escherichia coli K-12 W3110 1	Shigella boydii 227 1	Shigella boydii BS512 v2	Shigella dysenteriae 197 1	Shigella flexneri 2457T v2	Shigella flexneri 301 v1	Shigella flexneri 8401 1	Shigella sonnei 046 1	Salmonella Agona SL483 v2	Salmonella Arizonae CDC 346-86 1	Salmonella Choleraesuis SC-B67 1	Salmonella Dublin CT_02021853 v2	Salmonella Enteritidis P125109 1	Salmonella Gallinarum 287/91 1	Salmonella Heidelberg SL476 v2	Salmonella Newport SL254 v2	Salmonella Paratyphi A AKU_12601 1	Salmonella Paratyphi A ATCC 9150 1	Salmonella Paratyphi B SPB7 1	Salmonella Schwarzengrund CVM19633 v2	Salmonella Typhi CT18 v1	Salmonella Typhi Ty2 v1	Salmonella Typhimurium 14028S 1	Salmonella Typhimurium LT2 v1	Leclercia adecarboxylata ATCC 23216 DRAFTv1	Klebsiella pneumoniae MGH 78578 1	Yokenella regensburgei ATCC 49455 DRAFTv1	Cedecea davisae ATCC 33431 DRAFTv1	Erwinia amylovora ATCC 49946 v5	Erwinia tasmaniensis Et1/99 1	Pantoea stewartii DC283 v5b	Serratia marcescens subsp marcescens ATCC 13880 DRAFTv1	Ewingella americana ATCC 33852 DRAFTv1	Dickeya dadantii 3937 v6b
[truncated: 1,339 more rows]
[truncated: 25 more columns]

[truncated: 4 more sheets:  to ecolicore BMCSysBi, To colishigcore790, to salcolicore683, enterocore325]
