# Supplementary material for: Inferring ancient metabolism using ancestral core metabolic models of enterobacteria
Source: BMC Syst Biol. 2013 Jun 11;7:46. doi: 10.1186/1752-0509-7-46 (PMC3694032; doi:10.1186/1752-0509-7-46)
Supplement: Additional file 6 — Dataset 3. Gene-to-protein-to-reaction associations representing the metabolic models of the E. coli/Shigella (iEcoli_core), E.coli/Shigella/Salmonella (iSalcoli_core), and the enterobacterial (iEntero_core) ancestral core. [file 1752-0509-7-46-S6.xlsx]

## Sheet: EcoliMG1655_1339GPR
Reaction Abreviation	Metabolic role	Reaction	reconstruction directionality	subSystem	gene association
12DGR120tipp	1,2 diacylglycerol transport via flipping (periplasm to cytoplasm, n-C12:0)	12dgr120[p] --> 12dgr120[c]	forward only	Transport, Inner Membrane	NONE
12DGR140tipp	1,2 diacylglycerol transport via flipping (periplasm to cytoplasm, n-C14:0)	12dgr140[p] --> 12dgr140[c]	forward only	Transport, Inner Membrane	NONE
12DGR141tipp	1,2 diacylglycerol transport via flipping (periplasm to cytoplasm, n-C14:1)	12dgr141[p] --> 12dgr141[c]	forward only	Transport, Inner Membrane	NONE
12DGR160tipp	1,2 diacylglycerol transport via flipping (periplasm to cytoplasm, n-C16:0)	12dgr160[p] --> 12dgr160[c]	forward only	Transport, Inner Membrane	NONE
12DGR161tipp	1,2 diacylglycerol transport via flipping (periplasm to cytoplasm, n-C16:1)	12dgr161[p] --> 12dgr161[c]	forward only	Transport, Inner Membrane	NONE
12DGR180tipp	1,2 diacylglycerol transport via flipping (periplasm to cytoplasm, n-C18:0)	12dgr180[p] --> 12dgr180[c]	forward only	Transport, Inner Membrane	NONE
12DGR181tipp	1,2 diacylglycerol transport via flipping (periplasm to cytoplasm, n-C18:1)	12dgr181[p] --> 12dgr181[c]	forward only	Transport, Inner Membrane	NONE
12PPDRtex	(R)-Propane-1,2-diol transport via diffusion (extracellular to periplasm)	12ppd-R[e] <==> 12ppd-R[p]	reversible	Transport, Outer Membrane Porin	b0241 or b0929 or b1377 or b2215
12PPDRtpp	(R)-Propane-1,2-diol facilitated transport (periplasm)	12ppd-R[p] <==> 12ppd-R[c]	reversible	Transport, Inner Membrane	NONE
12PPDStex	(S)-Propane-1,2-diol transport via diffusion (extracellular to periplasm)	12ppd-S[e] <==> 12ppd-S[p]	reversible	Transport, Outer Membrane Porin	b0241 or b0929 or b1377 or b2215
12PPDStpp	(S)-Propane-1,2-diol facilitated transport (periplasm)	12ppd-S[p] <==> 12ppd-S[c]	reversible	Transport, Inner Membrane	NONE
14GLUCANabcpp	1,4-alpha-D-glucan transport via ABC system (periplasm)	14glucan[p] + atp[c] + h2o[c] --> 14glucan[c] + adp[c] + h[c] + pi[c]	forward only	Transport, Inner Membrane	(b4034 and b4033 and b4032 and b4035)
14GLUCANtexi	1,4-alpha-D-glucan transport via diffusion (extracellular to periplasm) irreversible	14glucan[e] --> 14glucan[p]	forward only	Transport, Outer Membrane	b4036
23CAMPtex	23cAMP transport via diffusion (extracellular to periplasm)	23camp[e] <==> 23camp[p]	reversible	Transport, Outer Membrane Porin	b0241 or b0929 or b1377 or b2215
23CCMPtex	23cCMP transport via diffusion (extracellular to periplasm)	23ccmp[e] <==> 23ccmp[p]	reversible	Transport, Outer Membrane Porin	b0241 or b0929 or b1377 or b2215
23CGMPtex	23cGMP transport via diffusion (extracellular to periplasm)	23cgmp[e] <==> 23cgmp[p]	reversible	Transport, Outer Membrane Porin	b0241 or b0929 or b1377 or b2215
23CUMPtex	23cUMP transport via diffusion (extracellular to periplasm)	23cump[e] <==> 23cump[p]	reversible	Transport, Outer Membrane Porin	b0241 or b0929 or b1377 or b2215
23DAPPAt2pp	2,3-diaminopropionate transport in via proton symport	23dappa[p] + h[p] --> 23dappa[c] + h[c]	forward only	Transport, Inner Membrane	NONE
23DAPPAtex	2,3-diaminopropionate transport via diffusion	23dappa[e] <==> 23dappa[p]	reversible	Transport, Outer Membrane Porin	b0241 or b0929 or b1377 or b2215
23PDE2pp	2',3'-cyclic-nucleotide phosphodiesterase (UMP) (periplasm)	[p] : 23cump + h2o --> 3ump + h	forward only	Nucleotide Salvage Pathway	b4213
23PDE4pp	2',3'-cyclic-nucleotide phosphodiesterase (CMP) (periplasm)	[p] : 23ccmp + h2o --> 3cmp + h	forward only	Nucleotide Salvage Pathway	b4213
23PDE7pp	2',3'-cyclic-nucleotide phosphodiesterase (AMP) (periplasm)	[p] : 23camp + h2o --> 3amp + h	forward only	Nucleotide Salvage Pathway	b4213
23PDE9pp	2',3'-cyclic-nucleotide phosphodiesterase (GMP) (periplasm)	[p] : 23cgmp + h2o --> 3gmp + h	forward only	Nucleotide Salvage Pathway	b4213
24DCOAR	2,4-dienoyl-CoA reductase, NADH and FMN-linked	[c]: dc2coa + nadp <==> dcacoa + nadph + H	reversible	Membrane Lipid Metabolism	b3081
26DAHtex	meso-2,6-Diaminoheptanedioate transport via diffusion (extracellular to periplasm)	26dap-M[e] <==> 26dap-M[p]	reversible	Transport, Outer Membrane Porin	b0241 or b0929 or b1377 or b2215
2AGPA120tipp	2-Acyl-sn-glycero-3-phosphatidate (n-C12:0) transporter via facilitated diffusion (periplasm)	2ddecg3p[p] --> 2ddecg3p[c]	forward only	Transport, Inner Membrane	b2835
2AGPA140tipp	2-Acyl-sn-glycero-3-phosphatidate (n-C14:0) transporter via facilitated diffusion (periplasm)	2tdecg3p[p] --> 2tdecg3p[c]	forward only	Transport, Inner Membrane	b2835
2AGPA141tipp	2-Acyl-sn-glycero-3-phosphatidate (n-C14:1) transporter via facilitated diffusion (periplasm)	2tdec7eg3p[p] --> 2tdec7eg3p[c]	forward only	Transport, Inner Membrane	b2835
2AGPA160tipp	2-Acyl-sn-glycero-3-phosphatidate (n-C16:0) transporter via facilitated diffusion (periplasm)	2hdecg3p[p] --> 2hdecg3p[c]	forward only	Transport, Inner Membrane	b2835
2AGPA161tipp	2-Acyl-sn-glycero-3-phosphatidate (n-C16:1) transporter via facilitated diffusion (periplasm)	2hdec9eg3p[p] --> 2hdec9eg3p[c]	forward only	Transport, Inner Membrane	b2835
2AGPA180tipp	2-Acyl-sn-glycero-3-phosphatidate (n-C18:0) transporter via facilitated diffusion (periplasm)	2odecg3p[p] --> 2odecg3p[c]	forward only	Transport, Inner Membrane	b2835
2AGPA181tipp	2-Acyl-sn-glycero-3-phosphatidate (n-C18:1) transporter via facilitated diffusion (periplasm)	2odec11eg3p[p] --> 2odec11eg3p[c]	forward only	Transport, Inner Membrane	b2835
2AGPE120tipp	2-Acyl-sn-glycero-3-phosphoethanolamine (n-C12:0) transporter via facilitated diffusion (periplasm)	2agpe120[p] --> 2agpe120[c]	forward only	Transport, Inner Membrane	b2835
2AGPE140tipp	2-Acyl-sn-glycero-3-phosphoethanolamine (n-C14:0) transporter via facilitated diffusion (periplasm)	2agpe140[p] --> 2agpe140[c]	forward only	Transport, Inner Membrane	b2835
2AGPE141tipp	2-Acyl-sn-glycero-3-phosphoethanolamine (n-C14:1) transporter via facilitated diffusion (periplasm)	2agpe141[p] --> 2agpe141[c]	forward only	Transport, Inner Membrane	b2835
2AGPE160tipp	2-Acyl-sn-glycero-3-phosphoethanolamine (n-C16:0) transporter via facilitated diffusion (periplasm)	2agpe160[p] --> 2agpe160[c]	forward only	Transport, Inner Membrane	b2835
2AGPE161tipp	2-Acyl-sn-glycero-3-phosphoethanolamine (n-C16:1) transporter via facilitated diffusion (periplasm)	2agpe161[p] --> 2agpe161[c]	forward only	Transport, Inner Membrane	b2835
2AGPE180tipp	2-Acyl-sn-glycero-3-phosphoethanolamine (n-C18:0) transporter via facilitated diffusion (periplasm)	2agpe180[p] --> 2agpe180[c]	forward only	Transport, Inner Membrane	b2835
2AGPE181tipp	2-Acyl-sn-glycero-3-phosphoethanolamine (n-C18:1) transporter via facilitated diffusion (periplasm)	2agpe181[p] --> 2agpe181[c]	forward only	Transport, Inner Membrane	b2835
2AGPEAT120	2-acyl-glycerophospho-ethanolamine acyltransferase (n-C12:0)	[c] : 2agpe120 + atp + ddca --> amp + pe120 + ppi	forward only	Glycerophospholipid Metabolism	b2836
2AGPEAT140	2-acyl-glycerophospho-ethanolamine acyltransferase (n-C14:0)	[c] : 2agpe140 + atp + ttdca --> amp + pe140 + ppi	forward only	Glycerophospholipid Metabolism	b2836
2AGPEAT141	2-acyl-glycerophospho-ethanolamine acyltransferase (n-C14:1)	[c] : 2agpe141 + atp + ttdcea --> amp + pe141 + ppi	forward only	Glycerophospholipid Metabolism	b2836
2AGPEAT160	2-acyl-glycerophospho-ethanolamine acyltransferase (n-C16:0)	[c] : 2agpe160 + atp + hdca --> amp + pe160 + ppi	forward only	Glycerophospholipid Metabolism	b2836
2AGPEAT161	2-acyl-glycerophospho-ethanolamine acyltransferase (n-C16:1)	[c] : 2agpe161 + atp + hdcea --> amp + pe161 + ppi	forward only	Glycerophospholipid Metabolism	b2836
2AGPEAT180	2-acyl-glycerophospho-ethanolamine acyltransferase (n-C18:0)	[c] : 2agpe180 + atp + ocdca --> amp + pe180 + ppi	forward only	Glycerophospholipid Metabolism	b2836
2AGPEAT181	2-acyl-glycerophospho-ethanolamine acyltransferase (n-C18:1)	[c] : 2agpe181 + atp + ocdcea --> amp + pe181 + ppi	forward only	Glycerophospholipid Metabolism	b2836
2AGPG120tipp	2-Acyl-sn-glycero-3-phosphoglycerol (n-C12:0) transporter via facilitated diffusion (periplasm)	2agpg120[p] --> 2agpg120[c]	forward only	Transport, Inner Membrane	b2835
2AGPG140tipp	2-Acyl-sn-glycero-3-phosphoglycerol (n-C14:0) transporter via facilitated diffusion (periplasm)	2agpg140[p] --> 2agpg140[c]	forward only	Transport, Inner Membrane	b2835
2AGPG141tipp	2-Acyl-sn-glycero-3-phosphoglycerol (n-C14:1) transporter via facilitated diffusion (periplasm)	2agpg141[p] --> 2agpg141[c]	forward only	Transport, Inner Membrane	b2835
2AGPG160tipp	2-Acyl-sn-glycero-3-phosphoglycerol (n-C16:0) transporter via facilitated diffusion (periplasm)	2agpg160[p] --> 2agpg160[c]	forward only	Transport, Inner Membrane	b2835
2AGPG161tipp	2-Acyl-sn-glycero-3-phosphoglycerol (n-C16:1) transporter via facilitated diffusion (periplasm)	2agpg161[p] --> 2agpg161[c]	forward only	Transport, Inner Membrane	b2835
2AGPG180tipp	2-Acyl-sn-glycero-3-phosphoglycerol (n-C18:0) transporter via facilitated diffusion (periplasm)	2agpg180[p] --> 2agpg180[c]	forward only	Transport, Inner Membrane	b2835
2AGPG181tipp	2-Acyl-sn-glycero-3-phosphoglycerol (n-C18:1) transporter via facilitated diffusion (periplasm)	2agpg181[p] --> 2agpg181[c]	forward only	Transport, Inner Membrane	b2835
2AGPGAT120	2-acyl-glycerophospho-glycerol acyltransferase (n-C12:0)	[c] : 2agpg120 + atp + ddca --> amp + pg120 + ppi	forward only	Glycerophospholipid Metabolism	b2836
2AGPGAT140	2-acyl-glycerophospho-glycerol acyltransferase (n-C14:0)	[c] : 2agpg140 + atp + ttdca --> amp + pg140 + ppi	forward only	Glycerophospholipid Metabolism	b2836
2AGPGAT141	2-acyl-glycerophospho-glycerol acyltransferase (n-C14:1)	[c] : 2agpg141 + atp + ttdcea --> amp + pg141 + ppi	forward only	Glycerophospholipid Metabolism	b2836
2AGPGAT160	2-acyl-glycerophospho-glycerol acyltransferase (n-C16:0)	[c] : 2agpg160 + atp + hdca --> amp + pg160 + ppi	forward only	Glycerophospholipid Metabolism	b2836
2AGPGAT161	2-acyl-glycerophospho-glycerol acyltransferase (n-C16:1)	[c] : 2agpg161 + atp + hdcea --> amp + pg161 + ppi	forward only	Glycerophospholipid Metabolism	b2836
2AGPGAT180	2-acyl-glycerophospho-glycerol acyltransferase (n-C18:0)	[c] : 2agpg180 + atp + ocdca --> amp + pg180 + ppi	forward only	Glycerophospholipid Metabolism	b2836
2AGPGAT181	2-acyl-glycerophospho-glycerol acyltransferase (n-C18:1)	[c] : 2agpg181 + atp + ocdcea --> amp + pg181 + ppi	forward only	Glycerophospholipid Metabolism	b2836
2DG6P	2-deoxyglucose-6-phosphatase	[c]: h20 + 2dg6p --> 2dg + pi	forward only	Oxidative Phosphorylation	b1727
2DGLCNRx	2-dehydro-D-gluconate reductase (NADH)	[c] : 2dhglcn + h + nadh --> glcn + nad	forward only	Alternate Carbon Metabolism	b3553
2DGLCNRy	2-dehydro-D-gluconate reductase (NADPH)	[c] : 2dhglcn + h + nadph --> glcn + nadp	forward only	Alternate Carbon Metabolism	b3553
2DGULRx	2-dehydro-L-gulonate reductase (NADH)	[c] : 2dhguln + h + nadh --> idon-L + nad	forward only	Alternate Carbon Metabolism	b3553
2DGULRy	2-dehydro-L-gulonate reductase (NADPH)	[c] : 2dhguln + h + nadph --> idon-L + nadp	forward only	Alternate Carbon Metabolism	b3553
2HYOGS	predicted 2-hydroxyglutarate synthase (2-succinyl-5-enolpyruvyl-6-hydroxy-3-cyclohexene-1-carboxylate synthase)	[c]: ppcoa + glx + h2o --> 2hydog + coa + H	forward only		b2264
2MAHMP	2-Methyl-4-amino-5-hydroxymethylpyrimidine diphosphatase	[c] : 2mahmp + h2o --> 4ampm + h + pi	forward only	Cofactor and Prosthetic Group Biosynthesis	b0446 or b1134
34dhpactex	dihydroxyphenylacetaldehyde transport via diffusion (extracellular to periplasm)	34dhpac[e] <==> 34dhpac[p]	reversible	Transport, Outer Membrane Porin	b0241 or b0929 or b1377 or b2215
3AMPtex	3AMP transport via diffusion (extracellular to periplasm)	3amp[e] <==> 3amp[p]	reversible	Transport, Outer Membrane Porin	b0241 or b0929 or b1377 or b2215
3CMPtex	3CMP transport via diffusion (extracellular to periplasm)	3cmp[e] <==> 3cmp[p]	reversible	Transport, Outer Membrane Porin	b0241 or b0929 or b1377 or b2215
3GMPtex	3GMP transport via diffusion (extracellular to periplasm)	3gmp[e] <==> 3gmp[p]	reversible	Transport, Outer Membrane Porin	b0241 or b1377 or b2215 or b0929
3HAD100	3-hydroxyacyl-[acyl-carrier-protein] dehydratase (n-C10:0)	[c] : 3hdecACP --> h2o + tdec2eACP	forward only	Cell Envelope Biosynthesis	b0954 or b0180
3HAD120	3-hydroxyacyl-[acyl-carrier-protein] dehydratase (n-C12:0)	[c] : 3hddecACP --> h2o + tddec2eACP	forward only	Cell Envelope Biosynthesis	b0954 or b0180
3HAD121	3-hydroxyacyl-[acyl-carrier-protein] dehydratase (n-C12:1)	[c] : 3hcddec5eACP --> h2o + t3c5ddeceACP	forward only	Cell Envelope Biosynthesis	b0954 or b0180
3HAD140	3-hydroxyacyl-[acyl-carrier-protein] dehydratase (n-C14:0)	[c] : 3hmrsACP --> h2o + tmrs2eACP	forward only	Cell Envelope Biosynthesis	b0954 or b0180
3HAD141	3-hydroxyacyl-[acyl-carrier-protein] dehydratase (n-C14:1)	[c] : 3hcmrs7eACP --> h2o + t3c7mrseACP	forward only	Cell Envelope Biosynthesis	b0954 or b0180
3HAD160	3-hydroxyacyl-[acyl-carrier-protein] dehydratase (n-C16:0)	[c] : 3hpalmACP --> h2o + tpalm2eACP	forward only	Cell Envelope Biosynthesis	b0954 or b0180
3HAD161	3-hydroxyacyl-[acyl-carrier-protein] dehydratase (n-C16:1)	[c] : 3hcpalm9eACP --> h2o + t3c9palmeACP	forward only	Cell Envelope Biosynthesis	b0954 or b0180
3HAD180	3-hydroxyacyl-[acyl-carrier-protein] dehydratase (n-C18:0)	[c] : 3hoctaACP --> h2o + toctd2eACP	forward only	Cell Envelope Biosynthesis	b0954 or b0180
3HAD181	3-hydroxyacyl-[acyl-carrier-protein] dehydratase (n-C18:1)	[c] : 3hcvac11eACP --> h2o + t3c11vaceACP	forward only	Cell Envelope Biosynthesis	b0180 or b0954
3HAD40	3-hydroxyacyl-[acyl-carrier-protein] dehydratase (n-C4:0)	[c] : 3haACP --> but2eACP + h2o	forward only	Cell Envelope Biosynthesis	b0954 or b0180
3HAD60	3-hydroxyacyl-[acyl-carrier-protein] dehydratase (n-C6:0)	[c] : 3hhexACP --> h2o + thex2eACP	forward only	Cell Envelope Biosynthesis	b0954 or b0180
3HAD80	3-hydroxyacyl-[acyl-carrier-protein] dehydratase (n-C8:0)	[c] : 3hoctACP --> h2o + toct2eACP	forward only	Cell Envelope Biosynthesis	b0954 or b0180
3HCINNMH	3-hydroxycinnamate hydroxylase	[c] : 3hcinnm + h + nadh + o2 --> dhcinnm + h2o + nad	forward only	Alternate Carbon Metabolism	b0347
3HPPPNH	3-(3-hydroxy-phenyl)propionate hydroxylase	[c] : 3hpppn + h + nadh + o2 --> dhpppn + h2o + nad	forward only	Alternate Carbon Metabolism	b0347
3KGK	3-keto-L-gulonate kinase	[c] : 3dhguln + atp --> 3dhgulnp + adp + h	forward only	Alternate Carbon Metabolism	b3580
3NTD2pp	3'-nucleotidase (UMP) (periplasm)	[p] : 3ump + h2o --> pi + uri	forward only	Nucleotide Salvage Pathway	b4213
3NTD4pp	3'-nucleotidase (CMP) (periplasm)	[p] : 3cmp + h2o --> cytd + pi	forward only	Nucleotide Salvage Pathway	b4213
3NTD7pp	3'-nucleotidase (AMP) (periplasm)	[p] : 3amp + h2o --> adn + pi	forward only	Nucleotide Salvage Pathway	b4213
3NTD9pp	3'-nucleotidase (GMP) (periplasm)	[p] : 3gmp + h2o --> gsn + pi	forward only	Nucleotide Salvage Pathway	b4213
3OAR100	3-oxoacyl-[acyl-carrier-protein] reductase (n-C10:0)	[c] : 3odecACP + h + nadph <==> 3hdecACP + nadp	reversible	Cell Envelope Biosynthesis	b1093
3OAR120	3-oxoacyl-[acyl-carrier-protein] reductase (n-C12:0)	[c] : 3oddecACP + h + nadph <==> 3hddecACP + nadp	reversible	Cell Envelope Biosynthesis	b1093
3OAR121	3-oxoacyl-[acyl-carrier-protein] reductase (n-C12:1)	[c] : 3ocddec5eACP + h + nadph --> 3hcddec5eACP + nadp	forward only	Cell Envelope Biosynthesis	b1093
3OAR140	3-oxoacyl-[acyl-carrier-protein] reductase (n-C14:0)	[c] : 3omrsACP + h + nadph <==> 3hmrsACP + nadp	reversible	Cell Envelope Biosynthesis	b1093
3OAR141	3-oxoacyl-[acyl-carrier-protein] reductase (n-C14:1)	[c] : 3ocmrs7eACP + h + nadph --> 3hcmrs7eACP + nadp	forward only	Cell Envelope Biosynthesis	b1093
3OAR160	3-oxoacyl-[acyl-carrier-protein] reductase (n-C16:0)	[c] : 3opalmACP + h + nadph <==> 3hpalmACP + nadp	reversible	Cell Envelope Biosynthesis	b1093
3OAR161	3-oxoacyl-[acyl-carrier-protein] reductase (n-C16:1)	[c] : 3ocpalm9eACP + h + nadph --> 3hcpalm9eACP + nadp	forward only	Cell Envelope Biosynthesis	b1093
3OAR180	3-oxoacyl-[acyl-carrier-protein] reductase (n-C18:0)	[c] : 3ooctdACP + h + nadph <==> 3hoctaACP + nadp	reversible	Cell Envelope Biosynthesis	b1093
3OAR181	3-oxoacyl-[acyl-carrier-protein] reductase (n-C18:1)	[c] : 3ocvac11eACP + h + nadph --> 3hcvac11eACP + nadp	forward only	Cell Envelope Biosynthesis	b1093
3OAR40	3-oxoacyl-[acyl-carrier-protein] reductase (n-C4:0)	[c] : actACP + h + nadph <==> 3haACP + nadp	reversible	Cell Envelope Biosynthesis	b1093
3OAR60	3-oxoacyl-[acyl-carrier-protein] reductase (n-C6:0)	[c] : 3ohexACP + h + nadph <==> 3hhexACP + nadp	reversible	Cell Envelope Biosynthesis	b1093
3OAR80	3-oxoacyl-[acyl-carrier-protein] reductase (n-C8:0)	[c] : 3ooctACP + h + nadph <==> 3hoctACP + nadp	reversible	Cell Envelope Biosynthesis	b1093
3OAS100	3-oxoacyl-[acyl-carrier-protein] synthase (n-C10:0)	[c] : h + malACP + ocACP --> 3odecACP + ACP + co2	forward only	Cell Envelope Biosynthesis	b2323 or b1095
3OAS120	3-oxoacyl-[acyl-carrier-protein] synthase (n-C12:0)	[c] : dcaACP + h + malACP --> 3oddecACP + ACP + co2	forward only	Cell Envelope Biosynthesis	b2323 or b1095
3OAS121	3-oxoacyl-[acyl-carrier-protein] synthase (n-C12:1)	[c] : cdec3eACP + h + malACP --> 3ocddec5eACP + ACP + co2	forward only	Cell Envelope Biosynthesis	b2323
3OAS140	3-oxoacyl-[acyl-carrier-protein] synthase (n-C14:0)	[c] : ddcaACP + h + malACP --> 3omrsACP + ACP + co2	forward only	Cell Envelope Biosynthesis	b2323 or b1095
3OAS141	3-oxoacyl-[acyl-carrier-protein] synthase (n-C14:1)	[c] : cddec5eACP + h + malACP --> 3ocmrs7eACP + ACP + co2	forward only	Cell Envelope Biosynthesis	b2323
3OAS160	3-oxoacyl-[acyl-carrier-protein] synthase (n-C16:0)	[c] : h + malACP + myrsACP --> 3opalmACP + ACP + co2	forward only	Cell Envelope Biosynthesis	b2323 or b1095
3OAS161	3-oxoacyl-[acyl-carrier-protein] synthase (n-C16:1)	[c] : h + malACP + tdeACP --> 3ocpalm9eACP + ACP + co2	forward only	Cell Envelope Biosynthesis	b2323
3OAS180	3-oxoacyl-[acyl-carrier-protein] synthase (n-C18:0)	[c] : h + malACP + palmACP --> 3ooctdACP + ACP + co2	forward only	Cell Envelope Biosynthesis	b1095 or b2323
3OAS181	3-oxoacyl-[acyl-carrier-protein] synthase (n-C18:1)	[c] : h + hdeACP + malACP --> 3ocvac11eACP + ACP + co2	forward only	Cell Envelope Biosynthesis	b1095
3OAS60	3-oxoacyl-[acyl-carrier-protein] synthase (n-C6:0)	[c] : butACP + h + malACP --> 3ohexACP + ACP + co2	forward only	Cell Envelope Biosynthesis	b2323 or b1095
3OAS80	3-oxoacyl-[acyl-carrier-protein] synthase (n-C8:0)	[c] : h + hexACP + malACP --> 3ooctACP + ACP + co2	forward only	Cell Envelope Biosynthesis	b2323 or b1095
3PEPTabcpp	tripeptide (LalaDgluMdap) transport via ABC system (periplasm)	LalaDgluMdap[p] + atp[c] + h2o[c] --> LalaDgluMdap[c] + adp[c] + h[c] + pi[c]	forward only	Murein Recycling	(b1329 and b1244 and b1245 and b1246 and b1247)
3PEPTtex	LalaDgluMdap (tripeptide) transport via diffusion (extracellular to periplasm)	LalaDgluMdap[e] <==> LalaDgluMdap[p]	reversible	Transport, Outer Membrane Porin	b0241 or b0929 or b1377 or b2215
3UMPtex	3UMP transport via diffusion (extracellular to periplasm)	3ump[e] <==> 3ump[p]	reversible	Transport, Outer Membrane Porin	b0241 or b0929 or b1377 or b2215
42A12BOOXpp	4-(2-Aminoethyl)-1,2-benzenediol:oxygen oxidoreductase(deaminating)(flavin-containing)	[p] : dopa + h2o + o2 --> 34dhpac + h2o2 + nh4	forward only	Nitrogen Metabolism	b1386
4HOXPACDtex	4-hydroxyphenylacetaldehyde transport via diffusion (extracellular to periplasm)	4hoxpacd[e] <==> 4hoxpacd[p]	reversible	Transport, Outer Membrane Porin	b0241 or b0929 or b1377 or b2215
4HTHRS	4-Hydroxy-L-threonine synthase	[c] : h2o + phthr --> 4hthr + pi	forward only	Cofactor and Prosthetic Group Biosynthesis	b0004
4PCP	tetrapeptide L,D-carboxypeptidase	[c] : LalaDgluMdapDala + h2o --> LalaDgluMdap + ala-D	forward only	Murein Recycling	b1192
4PCPpp	tetrapeptide L,D-carboxypeptidase (periplasm)	[p] : LalaDgluMdapDala + h2o --> LalaDgluMdap + ala-D	forward only	Murein Recycling	NONE
4PEPTabcpp	tetrapeptide (LalaDgluMdapDala) transport via ABC system (periplasm)	LalaDgluMdapDala[p] + atp[c] + h2o[c] --> LalaDgluMdapDala[c] + adp[c] + h[c] + pi[c]	forward only	Murein Recycling	(b1243 and b1244 and b1245 and b1246 and b1247)
4PEPTtex	LalaDgluMdapDala (pentapeptide) transport via diffusion (extracellular to periplasm)	LalaDgluMdapDala[e] <==> LalaDgluMdapDala[p]	reversible	Transport, Outer Membrane Porin	b0241 or b0929 or b1377 or b2215
5DGLCNR	5-dehydro-D-gluconate reductase	[c] : 5dglcn + h + nadph <==> glcn + nadp	reversible	Alternate Carbon Metabolism	b4266
5DGLCNt2rpp	5-Dehydro-D-gluconate transport via proton symport, reversible (periplasm)	5dglcn[p] + h[p] <==> 5dglcn[c] + h[c]	reversible	Transport, Inner Membrane	b4265
5DGLCNtex	5-Dehydro-D-gluconate transport via diffusion (extracellular to periplasm)	5dglcn[e] <==> 5dglcn[p]	reversible	Transport, Outer Membrane Porin	b0241 or b1377 or b0929 or b2215
5DOAN	5'-deoxyadenosine nuclosidase	[c] : dad-5 + h2o --> 5drib + ade	forward only	Cofactor and Prosthetic Group Biosynthesis	b0159
6PGCNP	6-phosphogluconate phosphatase	[c]: 6pgc + h2o -->pi + glcn	forward only	Unassigned	b3715
A5PISO	arabinose-5-phosphate isomerase	[c] : ru5p-D <==> ara5p	reversible	Alternate Carbon Metabolism	b2708 or b3197
AACPS1	acyl-[acyl-carrier-protein] synthetase (n-C14:0)	[c] : ACP + atp + ttdca --> amp + myrsACP + ppi	forward only	Cell Envelope Biosynthesis	(b2836 and b1094)
AACPS2	acyl-[acyl-carrier-protein] synthetase (n-C14:1)	[c] : ACP + atp + ttdcea --> amp + ppi + tdeACP	forward only	Cell Envelope Biosynthesis	(b2836 and b1094)
AACPS3	acyl-[acyl-carrier-protein] synthetase (n-C16:0)	[c] : ACP + atp + hdca --> amp + palmACP + ppi	forward only	Cell Envelope Biosynthesis	(b2836 and b1094)
AACPS4	acyl-[acyl-carrier-protein] synthetase (n-C16:1)	[c] : ACP + atp + hdcea --> amp + hdeACP + ppi	forward only	Cell Envelope Biosynthesis	(b2836 and b1094)
AACPS5	acyl-[acyl-carrier-protein] synthetase (n-C18:1)	[c] : ACP + atp + ocdcea --> amp + octeACP + ppi	forward only	Cell Envelope Biosynthesis	(b2836 and b1094)
AACPS6	acyl-[acyl-carrier-protein] synthetase (n-C18:0)	[c] : ACP + atp + ocdca --> amp + ocdcaACP + ppi	forward only	Cell Envelope Biosynthesis	(b2836 and b1094)
AACPS7	acyl-[acyl-carrier-protein] synthetase (n-C12:0)	[c] : ACP + atp + ddca --> amp + ddcaACP + ppi	forward only	Cell Envelope Biosynthesis	(b2836 and b1094)
AACPS8	acyl-[acyl-carrier-protein] synthetase (n-C10:0)	[c] : ACP + atp + dca --> amp + dcaACP + ppi	forward only	Cell Envelope Biosynthesis	(b2836 and b1094)
AACPS9	acyl-[acyl-carrier-protein] synthetase (n-C8:0)	[c] : ACP + atp + octa --> amp + ocACP + ppi	forward only	Cell Envelope Biosynthesis	(b2836 and b1094)
AACTOOR	Aminoacetone:oxygen oxidoreductase(deaminating)(flavin-containing)	[c] : aact + h2o + o2 --> h2o2 + mthgxl + nh4	forward only	Methylglyoxal Metabolism	NONE
AADDGT	dTDP-N-4-acetamido-4,6-dideoxy-D-galactose transferase	[c] : dtdp4aaddg + unagamu --> dtdp + h + unagamuf	forward only	Cell Envelope Biosynthesis	b4481
AAMYL	alpha-amylase	[c] : 14glucan --> malthx	forward only	Alternate Carbon Metabolism	b1927
AAMYLpp	alpha-amylase (periplasm)	[p] : 14glucan --> malthx	forward only	Alternate Carbon Metabolism	b3571
AB6PGH	Arbutin 6-phosphate glucohydrolase	[c] : arbt6p + h2o --> g6p + hqn	forward only	Alternate Carbon Metabolism	b2901
ABTA	4-aminobutyrate transaminase	[c] : 4abut + akg --> glu-L + sucsal	forward only	Arginine and Proline Metabolism	b2662 or b1302
ABUTD	Aminobutyraldehyde dehydrogenase	[c] : 4abutn + h2o + nad --> 4abut + (2) h + nadh	forward only	Arginine and Proline Metabolism	b1444
ABUTt2pp	4-aminobutyrate transport in via proton symport (periplasm)	4abut[p] + h[p] --> 4abut[c] + h[c]	forward only	Transport, Inner Membrane	b2663
ABUTtex	4-aminobutyrate transport via diffusion (extracellular to periplasm)	4abut[e] <==> 4abut[p]	reversible	Transport, Outer Membrane Porin	b0241 or b0929 or b1377 or b2215
ACACCT	acetyl-CoA:acetoacetyl-CoA transferase	[c] : acac + accoa --> aacoa + ac	forward only	Alternate Carbon Metabolism	(b2221 and b2222)
ACACT1r	acetyl-CoA C-acetyltransferase	[c] : (2) accoa <==> aacoa + coa	reversible	Membrane Lipid Metabolism	b2224
ACACt2pp	acetoacetate transport via proton symport (periplasm)	acac[p] + h[p] <==> acac[c] + h[c]	reversible	Transport, Inner Membrane	b2223
ACACtex	acetoacetate transport via diffusion (extracellular to periplasm)	acac[e] <==> acac[p]	reversible	Transport, Outer Membrane Porin	b0241 or b0929 or b1377 or b2215
ACALD	acetaldehyde dehydrogenase (acetylating)	[c] : acald + coa + nad <==> accoa + h + nadh	reversible	Pyruvate Metabolism	b1241 or b0351 or b2455
ACALDtex	acetaldehyde transport via diffusion (extracellular to periplasm)	acald[e] <==> acald[p]	reversible	Transport, Outer Membrane Porin	b0241 or b0929 or b1377 or b2215
ACALDtpp	acetaldehyde reversible transport (periplasm)	acald[p] <==> acald[c]	reversible	Transport, Inner Membrane	s0001
ACANTHAT	acetyl-CoA:anthranilate acetyltransferase	[c] : accoa + anth --> acanth + coa	forward only	Tyrosine, Tryptophan, and Phenylalanine Metabolism	b1463
ACBIPGT	Adenosyl cobinamide phosphate guanyltransferase	[c] : adocbip + gtp + h --> agdpcbi + ppi	forward only	Cofactor and Prosthetic Group Biosynthesis	b1993
ACCOAC	acetyl-CoA carboxylase	[c] : accoa + atp + hco3 --> adp + h + malcoa + pi	forward only	Membrane Lipid Metabolism	(b0185 and b2316 and b3255 and b3256)
ACCOAL	acetate-CoA ligase (ADP-forming)	[c] : atp + coa + ppa --> adp + pi + ppcoa	forward only	Alternate Carbon Metabolism	b0335
ACGAL1PPpp	N-acetyl-D-galactosamine 1-phosphatase (periplasm)	[p] : acgal1p + h2o --> acgal + pi	forward only	Alternate Carbon Metabolism	NONE
ACGAL1Ptex	N-acetyl-D-galactosamine 1-phosphate transport via diffusion (extracellular to periplasm)	acgal1p[e] <==> acgal1p[p]	reversible	Transport, Outer Membrane Porin	b0241 or b0929 or b1377 or b2215
ACGALtex	N-acetyl-D-galactosamine transport via diffusion (extracellular to periplasm)	acgal[e] <==> acgal[p]	reversible	Transport, Outer Membrane Porin	b0241 or b0929 or b1377 or b2215
ACGAM1PPpp	N-acetyl-D-glucosamine 1-phosphatase (periplasm)	[p] : acgam1p + h2o --> acgam + pi	forward only	Alternate Carbon Metabolism	NONE
ACGAM1Ptex	N-acetyl-D-glucosamine 1-phosphate transport via diffusion (extracellular to periplasm)	acgam1p[e] <==> acgam1p[p]	reversible	Transport, Outer Membrane Porin	b0241 or b0929 or b1377 or b2215
ACGAMK	N-acetylglucosamine kinase	[c] : acgam + atp --> acgam6p + adp + h	forward only	Murein Recycling	b1119
ACGAMT	UDP-N-acetylglucosamine:undecaprenylphosphate N-acetylglucosamine -1-phosphate transferase	[c] : uacgam + udcpp --> ump + unaga	forward only	Cell Envelope Biosynthesis	b3784
ACGAptspp	N-Acetyl-D-glucosamine transport via PEP:Pyr PTS (periplasm)	acgam[p] + pep[c] --> acgam6p[c] + pyr[c]	forward only	Transport, Inner Membrane	(b2417 and b1101 and b2415 and b2416) or (b0679 and b2415 and b2416)
ACGAtex	N-Acetyl-D-glucosamine transport via diffusion (extracellular to periplasm)	acgam[e] <==> acgam[p]	reversible	Transport, Outer Membrane Porin	b0241 or b0929 or b1377 or b2215
ACGK	acetylglutamate kinase	[c] : acglu + atp --> acg5p + adp	forward only	Arginine and Proline Metabolism	b3959
ACGS	N-acetylglutamate synthase	[c] : accoa + glu-L --> acglu + coa + h	forward only	Arginine and Proline Metabolism	b2818
ACHBS	2-aceto-2-hydroxybutanoate synthase	[c] : 2obut + h + pyr --> 2ahbut + co2	forward only	Valine, Leucine, and Isoleucine Metabolism	(b3670 and b3671) or (b0077 and b0078)
ACKr	acetate kinase	[c] : ac + atp <==> actp + adp	reversible	Pyruvate Metabolism	b3115 or b2296 or b1849
ACLS	acetolactate synthase	[c] : h + (2) pyr --> alac-S + co2	forward only	Valine, Leucine, and Isoleucine Metabolism	(b0077 and b0078) or (b3670 and b3671)
ACM6PH	N-acetylmuramate 6-phosphate hydrolase	[c] : acmum6p + h2o --> acgam6p + lac-D	forward only	Alternate Carbon Metabolism	NONE
ACMAMUT	UDP-N-acetyl-D-mannosaminuronic acid transferase	[c] : uacmamu + unaga --> h + udp + unagamu	forward only	Cell Envelope Biosynthesis	b3794
ACMANAptspp	N-acetyl-D-mannosamine transport via PTS (periplasm)	acmana[p] + pep[c] --> acmanap[c] + pyr[c]	forward only	Transport, Inner Membrane	(b1817 and b1818 and b1819 and b2415 and b2416)
ACMANAtex	N-acetyl-D-mannosamine transport via diffusion (extracellular to periplasm)	acmana[e] <==> acmana[p]	reversible	Transport, Outer Membrane Porin	b0241 or b0929 or b1377 or b2215
ACMUMptspp	N-acetylmuramate transport via PEP:Pyr PTS (periplasm)	acmum[p] + pep[c] --> acmum6p[c] + pyr[c]	forward only	Transport, Inner Membrane	(b2417 and b2429 and b2415 and b2416)
ACMUMtex	N-acetylmuramate transport via diffusion (extracellular to periplasm)	acmum[e] --> acmum[p]	forward only	Transport, Outer Membrane Porin	b0241 or b0929 or b1377 or b2215
ACNAMt2pp	N-acetylneuraminate proton symport (periplasm)	acnam[p] + h[p] --> acnam[c] + h[c]	forward only	Transport, Inner Membrane	b3224
ACNAMtex	N-acetylneuraminate transport via diffusion (extracellular to periplasm)	acnam[e] <==> acnam[p]	reversible	Transport, Outer Membrane	b4311 or b0929 or b2215
ACNML	N-Acetylneuraminate lyase	[c] : acnam --> acmana + pyr	forward only	Alternate Carbon Metabolism	b3225
ACOAD1f	acyl-CoA dehydrogenase (butanoyl-CoA)	[c] : btcoa + fad <==> b2coa + fadh2	reversible	Membrane Lipid Metabolism	b0221 or b4187 or b1695
ACOAD2f	acyl-CoA dehydrogenase (hexanoyl-CoA)	[c] : fad + hxcoa <==> fadh2 + hx2coa	reversible	Membrane Lipid Metabolism	b0221 or b4187 or b1695
ACOAD3f	acyl-CoA dehydrogenase (octanoyl-CoA)	[c] : fad + occoa <==> fadh2 + oc2coa	reversible	Membrane Lipid Metabolism	b0221 or b4187 or b1695
ACOAD4f	acyl-CoA dehydrogenase (decanoyl-CoA)	[c] : dcacoa + fad <==> dc2coa + fadh2	reversible	Membrane Lipid Metabolism	b0221 or b4187 or b1695
ACOAD5f	acyl-CoA dehydrogenase (dodecanoyl-CoA)	[c] : ddcacoa + fad <==> dd2coa + fadh2	reversible	Membrane Lipid Metabolism	b0221 or b4187 or b1695
ACOAD6f	acyl-CoA dehydrogenase (tetradecanoyl-CoA)	[c] : fad + tdcoa <==> fadh2 + td2coa	reversible	Membrane Lipid Metabolism	b0221 or b4187 or b1695
ACOAD7f	acyl-CoA dehydrogenase (hexadecanoyl-CoA)	[c] : fad + pmtcoa <==> fadh2 + hdd2coa	reversible	Membrane Lipid Metabolism	b0221 or b4187 or b1695
ACOAD8f	acyl-CoA dehydrogenase (octadecanoyl-CoA)	[c] : fad + stcoa <==> fadh2 + od2coa	reversible	Membrane Lipid Metabolism	b0221 or b4187 or b1695
ACOAH	acyl-CoA hydratase	[c]: dhdpacoa + coa + 2h2o<==> hoacoa + accoa + 3h	forward only	Membrane Lipid Metabolism	b1394 or b1387
ACOATA	Acetyl-CoA ACP transacylase	[c] : ACP + accoa <==> acACP + coa	reversible	Membrane Lipid Metabolism	(b1094 and b1091)
ACODA	acetylornithine deacetylase	[c] : acorn + h2o --> ac + orn	forward only	Arginine and Proline Metabolism	b3957
ACOLIPAtex	arabinose modified core oligosaccharide lipid A transport via vector (periplasm to extracellular)	acolipa[p] --> acolipa[e]	forward only	Lipopolysaccharide Biosynthesis / Recycling	NONE
ACONIs	aconitate isomerase (spontaneous)	[c] : acon-T <==> acon-C	reversible	Unassigned	s0001
ACONMT	Trans-aconitate methyltransferase	[c] : acon-T + amet --> aconm + ahcys	forward only	Unassigned	b1519
ACONTa	aconitase (half-reaction A, Citrate hydro-lyase)	[c] : cit <==> acon-C + h2o	reversible	Citric Acid Cycle	b1276 or b0118
ACONTb	aconitase (half-reaction B, Isocitrate hydro-lyase)	[c] : acon-C + h2o <==> icit	reversible	Citric Acid Cycle	b0118 or b1276
ACOTA	acetylornithine transaminase	[c] : acorn + akg <==> acg5sa + glu-L	reversible	Arginine and Proline Metabolism	b3359 or b1748
ACPS1	acyl-carrier protein synthase	[c] : apoACP + coa --> ACP + h + pap	forward only	Cofactor and Prosthetic Group Biosynthesis	b2563 or b3475
ACS	acetyl-CoA synthetase	[c] : ac + atp + coa --> accoa + amp + ppi	forward only	Pyruvate Metabolism	b4069 or b2584
ACSERtex	O-Acetyl-L-serine transport via diffusion (extracellular to periplasm)	acser[e] <==> acser[p]	reversible	Transport, Outer Membrane Porin	b0241 or b0929 or b1377 or b2215
ACSERtpp	O-Acetyl-L-serine export via facilitated transport	acser[c] --> acser[p]	forward only	Transport, Inner Membrane	b2578 or b1533
ACt2rpp	acetate reversible transport via proton symport (periplasm)	ac[p] + h[p] <==> ac[c] + h[c]	reversible	Transport, Inner Membrane	NONE
ACt4pp	Na+/Acetate symport (periplasm)	ac[p] + na1[p] --> ac[c] + na1[c]	forward only	Transport, Inner Membrane	b4067
ACtex	Acetate transport via diffusion (extracellular to periplasm)	ac[e] <==> ac[p]	reversible	Transport, Outer Membrane Porin	b0241 or b0929 or b1377 or b2215
ADA	Adenosine deaminase	[c] : adn + h + h2o --> ins + nh4	forward only	Nucleotide Salvage Pathway	b1623
ADCL	4-aminobenzoate synthase	[c] : 4adcho --> 4abz + h + pyr	forward only	Cofactor and Prosthetic Group Biosynthesis	b1096
ADCS	4-amino-4-deoxychorismate synthase	[c] : chor + gln-L --> 4adcho + glu-L	forward only	Cofactor and Prosthetic Group Biosynthesis	(b3360 and b1812)
ADD	adenine deaminase	[c] : ade + h + h2o --> hxan + nh4	forward only	Nucleotide Salvage Pathway	b3665
ADEt2rpp	adenine transport via proton symport (reversible) (periplasm)	ade[p] + h[p] <==> ade[c] + h[c]	reversible	Transport, Inner Membrane	b3654
ADEtex	adenine transport via diffusion (extracellular to periplasm)	ade[e] <==> ade[p]	reversible	Transport, Outer Membrane Porin	b0241 or b0929 or b1377 or b2215
ADK1	adenylate kinase	[c] : amp + atp <==> (2) adp	reversible	Nucleotide Salvage Pathway	b0474
ADK3	adentylate kinase (GTP)	[c] : amp + gtp <==> adp + gdp	reversible	Nucleotide Salvage Pathway	b0474
ADK4	adentylate kinase (ITP)	[c] : amp + itp <==> adp + idp	reversible	Nucleotide Salvage Pathway	b0474
ADMDC	adenosylmethionine decarboxylase	[c] : amet + h --> ametam + co2	forward only	Arginine and Proline Metabolism	b0120
ADNCYC	adenylate cyclase	[c] : atp --> camp + ppi	forward only	Nucleotide Salvage Pathway	b3806
ADNK1	adenosine kinase	[c] : adn + atp --> adp + amp + h	forward only	Nucleotide Salvage Pathway	b0474
ADNt2pp	adenosine transport in via proton symport (periplasm)	adn[p] + h[p] --> adn[c] + h[c]	forward only	Transport, Inner Membrane	b2964 or b2393
ADNt2rpp	adenosine transport in via proton symport, reversible (periplasm)	adn[p] + h[p] <==> adn[c] + h[c]	reversible	Transport, Inner Membrane	b2406
ADNtex	adenosine transport via diffusion (extracellular to periplasm)	adn[e] <==> adn[p]	reversible	Transport, Outer Membrane	b0411
ADNUC	adenosine hydrolase	[c] : adn + h2o --> ade + rib-D	forward only	Alternate Carbon Metabolism	b0030
ADOCBIK	Adenosyl cobinamide kinase	[c] : adocbi + atp --> adocbip + adp + h	forward only	Cofactor and Prosthetic Group Biosynthesis	b1993
ADOCBLabcpp	Adenosylcobalamin transport via ABC system (periplasm)	adocbl[p] + atp[c] + h2o[c] --> adocbl[c] + adp[c] + h[c] + pi[c]	forward only	Transport, Inner Membrane	(b1711 and b1709 and b0158)
ADOCBLS	Adenosylcobalamin 5'-phosphate synthase	[c] : agdpcbi + rdmbzi --> adocbl + gmp + h	forward only	Cofactor and Prosthetic Group Biosynthesis	b1992
ADOCBLtonex	Adenosylcobalimin transport via ton system (extermal)	adocbl[e] + h[p] --> adocbl[p] + h[c]	forward only	Transport, Outer Membrane	(b3966 and b1252 and b3005 and b3006)
ADPRDP	ADPribose diphosphatase	[c] : adprib + h2o --> amp + (2) h + r5p	forward only	Nucleotide Salvage Pathway	b3397 or b3034
ADPT	adenine phosphoribosyltransferase	[c] : ade + prpp --> amp + ppi	forward only	Nucleotide Salvage Pathway	b0469
ADSK	adenylyl-sulfate kinase	[c] : aps + atp --> adp + h + paps	forward only	Cysteine Metabolism	b2750
ADSL1r	adenylsuccinate lyase	[c] : dcamp <==> amp + fum	reversible	Purine and Pyrimidine Biosynthesis	b1131
ADSL2r	adenylosuccinate lyase	[c] : 25aics <==> aicar + fum	reversible	Purine and Pyrimidine Biosynthesis	b1131
ADSS	adenylosuccinate synthase	[c] : asp-L + gtp + imp --> dcamp + gdp + (2) h + pi	forward only	Purine and Pyrimidine Biosynthesis	b4177
AGDC	N-acetylglucosamine-6-phosphate deacetylase	[c] : acgam6p + h2o --> ac + gam6p	forward only	Alternate Carbon Metabolism	b0677
AGM3PA	N-Acetyl-D-glucosamine(anhydrous)N-Acetylmuramyl-tripeptide amidase	[c] : anhgm3p + h2o --> LalaDgluMdap + anhgm	forward only	Murein Recycling	b0110 or b0867
AGM3PApp	N-Acetyl-D-glucosamine(anhydrous)N-Acetylmuramyl-tripeptide amidase (periplasm)	[p] : anhgm3p + h2o --> LalaDgluMdap + anhgm	forward only	Murein Recycling	b4169 or b2435 or b2817
AGM3PH	N-Acetyl-D-glucosamine(anhydrous)N-Acetylmuramyl-tripeptide beta -1,4-N-acetylglucosaminidase	[c] : anhgm3p + h2o --> acgam + anhm3p	forward only	Murein Recycling	b1107
AGM3Pt2pp	GlcNAc-anhMurNAc tripeptide transport in via proton symport (periplasm)	anhgm3p[p] + h[p] --> anhgm3p[c] + h[c]	forward only	Murein Recycling	b0433
AGM4PA	N-Acetyl-D-glucosamine(anhydrous)N-Acetylmuramyl-tetrapeptide amidase	[c] : anhgm4p + h2o --> LalaDgluMdapDala + anhgm	forward only	Murein Recycling	b0110 or b0867
AGM4PApp	N-Acetyl-D-glucosamine(anhydrous)N-Acetylmuramyl-tetrapeptide amidase (periplasm)	[p] : anhgm4p + h2o --> LalaDgluMdapDala + anhgm	forward only	Murein Recycling	b2817 or b4169 or b2435
AGM4PCP	N-Acetyl-D-glucosamine(anhydrous)N-Acetylmuramyl-tetrapeptide L,D-carboxypeptidase	[c] : anhgm4p + h2o --> ala-D + anhgm3p	forward only	Murein Recycling	b1192
AGM4PCPpp	N-Acetyl-D-glucosamine(anhydrous)N-Acetylmuramyl-tetrapeptide L,D-carboxypeptidase (periplasmic)	[p] : anhgm4p + h2o --> ala-D + anhgm3p	forward only	Murein Recycling	NONE
AGM4PH	N-Acetyl-D-glucosamine(anhydrous)N-Acetylmuramyl-tetrapeptide beta -1,4-N-acetylglucosaminidase	[c] : anhgm4p + h2o --> acgam + anhm4p	forward only	Murein Recycling	b1107
AGM4Pt2pp	GlcNAc-anhMurNAc tetrapeptide transport in via proton symport (periplasm)	anhgm4p[p] + h[p] --> anhgm4p[c] + h[c]	forward only	Murein Recycling	b0433
AGMH	N-Acetyl-D-glucosamine(anhydrous)N-Acetylmuramyl beta -1,4-N-acetylglucosaminidase	[c] : anhgm + h2o --> acgam + anhm	forward only	Murein Recycling	b1107
AGMHE	ADP-D-glycero-D-manno-heptose epimerase	[c] : adphep-DD --> adphep-LD	forward only	Lipopolysaccharide Biosynthesis / Recycling	b3619
AGMT	agmatinase	[c] : agm + h2o --> ptrc + urea	forward only	Arginine and Proline Metabolism	b2937
AGMt2pp	GlcNAc-anhMurNAc transport in via proton symport (periplasm)	anhgm[p] + h[p] --> anhgm[c] + h[c]	forward only	Murein Recycling	b0433
AGMtex	agmatine transport via diffusion (extracellular to periplasm)	agm[e] <==> agm[p]	reversible	Transport, Outer Membrane Porin	b0241 or b0929 or b1377 or b2215
AGPAT120	1-tetradecanoyl-sn-glycerol 3-phosphate O-acyltransferase (n-C12:0)	[c] : 1ddecg3p + ddcaACP --> ACP + pa120	forward only	Glycerophospholipid Metabolism	b3018
AGPAT140	1-tetradecanoyl-sn-glycerol 3-phosphate O-acyltransferase (n-C14:0)	[c] : 1tdecg3p + myrsACP --> ACP + pa140	forward only	Glycerophospholipid Metabolism	b3018
AGPAT141	1-tetradec-7-enoyl-sn-glycerol 3-phosphate O-acyltransferase (n-C14:1)	[c] : 1tdec7eg3p + tdeACP --> ACP + pa141	forward only	Glycerophospholipid Metabolism	b3018
AGPAT160	1-hexadecanoyl-sn-glycerol 3-phosphate O-acyltransferase (n-C16:0)	[c] : 1hdecg3p + palmACP --> ACP + pa160	forward only	Glycerophospholipid Metabolism	b3018
AGPAT161	1-hexadec-7-enoyl-sn-glycerol 3-phosphate O-acyltransferase (n-C16:1)	[c] : 1hdec9eg3p + hdeACP --> ACP + pa161	forward only	Glycerophospholipid Metabolism	b3018
AGPAT180	1-octadecanoyl-sn-glycerol 3-phosphate O-acyltransferase (n-C18:0)	[c] : 1odecg3p + ocdcaACP --> ACP + pa180	forward only	Glycerophospholipid Metabolism	b3018
AGPAT181	1-octadec-7-enoyl-sn-glycerol 3-phosphate O-acyltransferase (n-C18:1)	[c] : 1odec11eg3p + octeACP --> ACP + pa181	forward only	Glycerophospholipid Metabolism	b3018
AGPR	N-acetyl-g-glutamyl-phosphate reductase	[c] : acg5sa + nadp + pi <==> acg5p + h + nadph	reversible	Arginine and Proline Metabolism	b3958
AGt3	silver transport out via proton antiport	ag[c] + h[e] --> ag[e] + h[c]	forward only	Inorganic Ion Transport and Metabolism	(b0572 and b0573 and b0574 and b0575)
AHCYSNS	S-adenosylhomocysteine nucleosidase	[c] : ahcys + h2o --> ade + rhcys	forward only	Methionine Metabolism	b0159
AHDODH	7-alpha-hydroxysteroid dehydrogenase, NAD-dependent	[c]: nad + aaatbc -->nadh + aadobc + H+	forward only	Unassigned	b1619
AICART	phosphoribosylaminoimidazolecarboxamide formyltransferase	[c] : 10fthf + aicar <==> fprica + thf	reversible	Purine and Pyrimidine Biosynthesis	b4006
AIRC2	phosphoribosylaminoimidazole carboxylase	[c] : air + atp + hco3 --> 5caiz + adp + h + pi	forward only	Purine and Pyrimidine Biosynthesis	b0522
AIRC3	phosphoribosylaminoimidazole carboxylase (mutase rxn)	[c] : 5aizc <==> 5caiz	reversible	Purine and Pyrimidine Biosynthesis	b0523
AKGDH	2-Oxogluterate dehydrogenase	[c] : akg + coa + nad --> co2 + nadh + succoa	forward only	Citric Acid Cycle	(b0116 and b0726 and b0727)
AKGt2rpp	2-oxoglutarate reversible transport via symport (periplasm)	akg[p] + h[p] <==> akg[c] + h[c]	reversible	Transport, Inner Membrane	b2587
AKGtex	alpha-ketoglutarate transport via diffusion (extracellular to periplasm)	akg[e] <==> akg[p]	reversible	Transport, Outer Membrane Porin	b0241 or b0929 or b1377 or b2215
ALAabcpp	L-alanine transport via ABC system (periplasm)	ala-L[p] + atp[c] + h2o[c] --> adp[c] + ala-L[c] + h[c] + pi[c]	forward only	Transport, Inner Membrane	(b3454 and b3455 and b3457 and b3460 and b3456)
ALAALAabcpp	D-alanyl-D-alanine (DalaDala) transport via ABC system (periplasm)	alaala[p] + atp[c] + h2o[c] --> adp[c] + alaala[c] + h[c] + pi[c]	forward only	Transport, Inner Membrane	(b3544 and b3543 and b3542 and b3541 and b3540) or (b1487 and b1486 and b1485 and b1484 and b1483)
ALAALAD	D-alanine-D-alanine dipeptidase	[c] : alaala + h2o --> (2) ala-D	forward only	Murein Recycling	b1488
ALAALAr	D-alanine-D-alanine ligase (reversible)	[c] : (2) ala-D + atp <==> adp + alaala + h + pi	reversible	Cell Envelope Biosynthesis	b0381 or b0092
ALAALAtex	D-alanyl-D-alanine (DalaDala) transport via diffusion (extracellular to periplasm)	alaala[e] <==> alaala[p]	reversible	Transport, Outer Membrane Porin	b0241 or b0929 or b1377 or b2215
ALAGLUE	L-alanyl-gamma-glutamate epimerase	[c] : LalaDglu <==> LalaLglu	reversible	Murein Recycling	b1325
ALAR	alanine racemase	[c] : ala-L <==> ala-D	reversible	Alanine and Aspartate Metabolism	b4053 or b1190
ALAt2pp	L-alanine transport in via proton symport (periplasm)	ala-L[p] + h[p] --> ala-L[c] + h[c]	forward only	Transport, Inner Membrane	b4208
ALAt4pp	L-alanine transport in via sodium symport (periplasm)	ala-L[p] + na1[p] --> ala-L[c] + na1[c]	forward only	Transport, Inner Membrane	b0007
ALATA_D2	D-alanine transaminase	[c] : ala-D + pydx5p --> pyam5p + pyr	forward only	Cofactor and Prosthetic Group Biosynthesis	b0870 or b2551
ALATA_L	L-alanine transaminase	[c] : akg + ala-L <==> glu-L + pyr	reversible	Alanine and Aspartate Metabolism	NONE
ALATA_L2	alanine transaminase	[c] : ala-L + pydx5p --> pyam5p + pyr	forward only	Cofactor and Prosthetic Group Biosynthesis	b2551 or b0870
ALAtex	L-alanine transport via diffusion (extracellular to periplasm)	ala-L[e] <==> ala-L[p]	reversible	Transport, Outer Membrane Porin	b0241 or b0929 or b1377 or b2215
ALATRS	Alanyl-tRNA synthetase	[c] : ala-L + atp + trnaala --> alatrna + amp + ppi	forward only	tRNA Charging	b2697
ALCD19	alcohol dehydrogenase (glycerol)	[c] : glyald + h + nadh <==> glyc + nad	reversible	Alternate Carbon Metabolism	b0356
ALCD2x	alcohol dehydrogenase (ethanol)	[c] : etoh + nad <==> acald + h + nadh	reversible	Pyruvate Metabolism	b0356 or b1241 or b1478 or b2453
ALDD19x	aldehyde dehydrogenase (phenylacetaldehyde, NAD)	[c] : h2o + nad + pacald --> (2) h + nadh + pac	forward only	Alternate Carbon Metabolism	b1385
ALDD2x	aldehyde dehydrogenase (acetaldehyde, NAD)	[c] : acald + h2o + nad --> ac + (2) h + nadh	forward only	Alternate Carbon Metabolism	b1300
ALDD2y	aldehyde dehydrogenase (acetaldehyde, NADP)	[c] : acald + h2o + nadp --> ac + (2) h + nadph	forward only	Alternate Carbon Metabolism	b3588
ALDD3y	aldehyde dehydrogenase (propanal, NADP)	[c] : h2o + nadp + ppal --> (2) h + nadph + ppa	forward only	Alternate Carbon Metabolism	b3588
ALDD4	aldehyde dehydrogenase (butanal, NAD)	[c] : btal + h2o + nad --> but + (2) h + nadh	forward only	Alternate Carbon Metabolism	NONE
ALLabcpp	D-allose transport via ABC system (periplasm)	all-D[p] + atp[c] + h2o[c] --> adp[c] + all-D[c] + h[c] + pi[c]	forward only	Transport, Inner Membrane	(b4087 and b4088 and b4086)
ALLK	Allose kinase	[c] : all-D + atp --> adp + all6p + h	forward only	Alternate Carbon Metabolism	b4084
ALLPI	Allose 6-phosphate isomerase	[c] : all6p <==> allul6p	reversible	Alternate Carbon Metabolism	b4090
ALLTAMH	allantoate amidohydrolase	[c] : alltt + (2) h + (2) h2o --> co2 + (2) nh4 + urdglyc	forward only	Alternate Carbon Metabolism	b0516
ALLtex	Allose transport via diffusion (extracellular to periplasm)	all-D[e] <==> all-D[p]	reversible	Transport, Outer Membrane Porin	b0241 or b0929 or b1377 or b2215
ALLTN	allantoinase	[c] : alltn + h2o --> alltt + h	forward only	Nitrogen Metabolism	b0512
ALLTNt2rpp	allantoin transport in via proton symport (periplasm)	alltn[p] + h[p] <==> alltn[c] + h[c]	reversible	Transport, Inner Membrane	b0511
ALLTNtex	allantoin transport via diffusion (extracellular to periplasm)	alltn[e] <==> alltn[p]	reversible	Transport, Outer Membrane Porin	b0241 or b0929 or b1377 or b2215
ALLULPE	Allulose 6-phosphate epimerase	[c] : allul6p <==> f6p	reversible	Alternate Carbon Metabolism	b4085
ALPATE160pp	apolipoprotein N-acyltransferase (phosphatidylethanolamine, periplasm)	[p] : alpp + pe160 --> 2agpe160 + lpp	forward only	Unassigned	(b0657 and b1677)
ALPATG160pp	apolipoprotein N-acyltransferase (phosphatidylglycerol, periplasm)	[p] : alpp + pg160 --> 2agpg160 + lpp	forward only	Unassigned	(b0657 and b1677)
ALR2	aldose reductase (methylglyoxal)	[c] : h + mthgxl + nadph --> acetol + nadp	forward only	Methylglyoxal Metabolism	b3012 or b0207 or b1781 or b3001
ALR4x	aldose reductase (acetol)	[c] : acetol + h + nadh --> 12ppd-R + nad	forward only	Glycerophospholipid Metabolism	b3945
ALTRH	altronate hydrolase	[c] : altrn --> 2ddglcn + h2o	forward only	Alternate Carbon Metabolism	b3091
AM3PA	anhydrous-N-Acetylmuramyl-tripeptide amidase	[c] : anhm3p + h2o --> LalaDgluMdap + anhm	forward only	Murein Recycling	b0110 or b0867
AM4PA	anhydrous-N-Acetylmuramyl-tetrapeptide amidase	[c] : anhm4p + h2o --> LalaDgluMdapDala + anhm	forward only	Murein Recycling	b0110 or b0867
AM4PCP	anhydrous-N-Acetylmuramyl-tetrapeptide L,D-carboxypeptidase	[c] : anhm4p + h2o --> ala-D + anhm3p	forward only	Murein Recycling	b1192
AMALT1	Amylomaltase (maltotriose)	[c] : malt + malttr --> glc-D + maltttr	forward only	Alternate Carbon Metabolism	b3416
AMALT2	Amylomaltase (maltotetraose)	[c] : malt + maltttr --> glc-D + maltpt	forward only	Alternate Carbon Metabolism	b3416
AMALT3	Amylomaltase (maltopentaose)	[c] : malt + maltpt --> glc-D + malthx	forward only	Alternate Carbon Metabolism	b3416
AMALT4	Amylomaltase (maltohexaose)	[c] : malt + malthx --> glc-D + malthp	forward only	Alternate Carbon Metabolism	b3416
AMANAPEr	N-acetylmannosamine 6-phosphate epimerase	[c] : acmanap <==> acgam6p	reversible	Alternate Carbon Metabolism	b3223
AMANK	N-acetyl-D-mannosamine kinase	[c] : acmana + atp --> acmanap + adp + h	forward only	Alternate Carbon Metabolism	b3222
AMAOTr	adenosylmethionine-8-amino-7-oxononanoate transaminase	[c] : 8aonn + amet <==> amob + dann	reversible	Cofactor and Prosthetic Group Biosynthesis	b0774
AMMQLT8	S-adenosylmethione:2-demthylmenaquinole methyltransferase (menaquinone 8)	[c] : 2dmmql8 + amet --> ahcys + h + mql8	forward only	Cofactor and Prosthetic Group Biosynthesis	b3833
AMPMS2	4-amino-2-methyl-5-phosphomethylpyrimidine synthetase	[c] : air + h2o + nad --> 4ampm + (2) for + (3) h + nadh	forward only	Cofactor and Prosthetic Group Biosynthesis	b3994
AMPN	AMP nucleosidase	[c] : amp + h2o --> ade + r5p	forward only	Nucleotide Salvage Pathway	b1982
AMPTASECG	alanyl aminopeptidase (cys-gly)	[c] : cgly + h2o --> cys-L + gly	forward only	Cysteine Metabolism	b0237 or b4260 or b2523 or b0932
AMPTASEPG	aminopeptidase (pro-gly)	[c] : h2o + progly --> gly + pro-L	forward only	Arginine and Proline Metabolism	b4260 or b0237 or b0932 or b2523
AMPtex	AMP transport via diffusion (extracellular to periplasm)	amp[e] <==> amp[p]	reversible	Transport, Outer Membrane Porin	b0929 or b1377 or b2215 or b0241
ANHGMtex	GlcNAc-anhMurNAc transport via diffusion (extracellular to periplasm)	anhgm[e] <==> anhgm[p]	reversible	Transport, Outer Membrane Porin	b0241 or b0929 or b1377 or b2215
ANHMK	1,6-anhydrous-N-Acetylmuramate kinase	[c] : anhm + atp + h2o --> acmum6p + adp + h	forward only	Murein Recycling	b1640
ANPRT	anthranilate phosphoribosyltransferase	[c] : anth + prpp --> ppi + pran	forward only	Tyrosine, Tryptophan, and Phenylalanine Metabolism	b1263
ANS	anthranilate synthase	[c] : chor + gln-L --> anth + glu-L + h + pyr	forward only	Tyrosine, Tryptophan, and Phenylalanine Metabolism	(b1263 and b1264)
AOBUTDs	L-2-amino-3-oxobutanoate decarboxylation (spontaneous)	[c] : 2aobut + h --> aact + co2	forward only	Threonine and Lysine Metabolism	s0001
AOXSr	8-amino-7-oxononanoate synthase	[c] : ala-L + h + pmcoa <==> 8aonn + co2 + coa	reversible	Cofactor and Prosthetic Group Biosynthesis	b0776
AP4AH	Ap4A hydrolase	[c] : ap4a + h2o --> (2) adp + (2) h	forward only	Nucleotide Salvage Pathway	b0049
AP5AH	Ap5A hydrolase	[c] : ap5a + h2o --> adp + atp + (2) h	forward only	Nucleotide Salvage Pathway	b0049
APRAUR	5-amino-6-(5-phosphoribosylamino)uracil reductase	[c] : 5apru + h + nadph --> 5aprbu + nadp	forward only	Cofactor and Prosthetic Group Biosynthesis	b0414
ARAI	L-arabinose isomerase	[c] : arab-L <==> rbl-L	reversible	Alternate Carbon Metabolism	b0062
ARBabcpp	L-arabinose transport via ABC system (periplasm)	arab-L[p] + atp[c] + h2o[c] --> adp[c] + arab-L[c] + h[c] + pi[c]	forward only	Transport, Inner Membrane	(b1901 and b1900 and b4460)
ARBt2rpp	L-arabinose transport via proton symport (periplasm)	arab-L[p] + h[p] <==> arab-L[c] + h[c]	reversible	Transport, Inner Membrane	b2841
ARBt3ipp	L-arabinose transport via proton antiport (periplasm)	arab-L[c] + h[p] --> arab-L[p] + h[c]	forward only	Transport, Inner Membrane	b1528
ARBtex	L-arabinose transport via diffusion (extracellular to periplasm)	arab-L[e] <==> arab-L[p]	reversible	Transport, Outer Membrane Porin	b0241 or b0929 or b1377 or b2215
ARBTNabcpp	aerobactin transport via ABC system (periplasm)	arbtn-fe3[p] + atp[c] + h2o[c] --> adp[c] + arbtn-fe3[c] + h[c] + pi[c]	forward only	Transport, Inner Membrane	(b0153 and b0151 and b0152)
ARBTNexs	aerobactin Fe-loading reaction (spontaneous)	[e] : arbtn + fe3 --> arbtn-fe3	forward only	Inorganic Ion Transport and Metabolism	s0001
ARBTNR1	aerobactin reductase	[c] : (2) arbtn-fe3 + fadh2 --> (2) arbtn + fad + (2) fe2 + (2) h	forward only	Inorganic Ion Transport and Metabolism	NONE
ARBTNR2	aerobactin reductase	[c] : (2) arbtn-fe3 + fmnh2 --> (2) arbtn + (2) fe2 + fmn + (2) h	forward only	Inorganic Ion Transport and Metabolism	NONE
ARBTNR3	aerobactin reductase	[c] : (2) arbtn-fe3 + rbflvrd --> (2) arbtn + (2) fe2 + (2) h + ribflv	forward only	Inorganic Ion Transport and Metabolism	NONE
ARBTNtex	aerobactin secretion (to extracellular)	arbtn[p] + h[p] --> arbtn[e] + h[c]	forward only	Transport, Outer Membrane	NONE
ARBTNtonex	aerobactin transport via ton system (extracellular)	arbtn-fe3[e] + h[p] --> arbtn-fe3[p] + h[c]	forward only	Transport, Outer Membrane	NONE
ARBTNtpp	aerobactin secretion (to periplasm)	arbtn[c] + h[p] --> arbtn[p] + h[c]	forward only	Inorganic Ion Transport and Metabolism	NONE
ARGabcpp	L-arginine transport via ABC system (periplasm)	arg-L[p] + atp[c] + h2o[c] --> adp[c] + arg-L[c] + h[c] + pi[c]	forward only	Transport, Inner Membrane	(b2310 and b2307 and b2306 and b2308) or (b0863 and b0860 and b0861 and b0864 and b0862)
ARGAGMt7pp	Arginine/agmatine antiport (periplasm)	agm[c] + arg-L[p] <==> agm[p] + arg-L[c]	reversible	Transport, Inner Membrane	b4115
ARGDC	arginine decarboxylase	[c] : arg-L + h --> agm + co2	forward only	Arginine and Proline Metabolism	b4117
ARGDCpp	arginine decarboxylase	[p] : arg-L + h --> agm + co2	forward only	Arginine and Proline Metabolism	b2938
ARGORNt7pp	arginine/ornithine antiporter (periplasm)	arg-L[p] + orn[c] <==> arg-L[c] + orn[p]	reversible	Transport, Inner Membrane	b1605
ARGSL	argininosuccinate lyase	[c] : argsuc <==> arg-L + fum	reversible	Arginine and Proline Metabolism	b3960
ARGSS	argininosuccinate synthase	[c] : asp-L + atp + citr-L --> amp + argsuc + h + ppi	forward only	Arginine and Proline Metabolism	b3172
ARGt3pp	L-arginine transport out via proton antiport (cytoplasm to periplasm)	arg-L[c] + h[p] --> arg-L[p] + h[c]	forward only	Transport, Inner Membrane	b2923
ARGtex	L-arginine transport via diffusion (extracellular to periplasm)	arg-L[e] <==> arg-L[p]	reversible	Transport, Outer Membrane Porin	b0241 or b0929 or b1377 or b2215
ARGTRS	Arginyl-tRNA synthetase	[c] : arg-L + atp + trnaarg --> amp + argtrna + ppi	forward only	tRNA Charging	b1876
ASAD	aspartate-semialdehyde dehydrogenase	[c] : aspsa + nadp + pi <==> 4pasp + h + nadph	reversible	Threonine and Lysine Metabolism	b3433
ASCBPL	L-ascorbate 6-phosphate lactonase	[c] : ascb6p + h2o --> 3dhgulnp + h	forward only	Alternate Carbon Metabolism	b4192
ASCBptspp	L-ascorbate transport via PEP:Pyr PTS (periplasm)	ascb-L[p] + pep[c] --> ascb6p[c] + pyr[c]	forward only	Transport, Inner Membrane	(b2415 and b2416 and b4195 and b4194 and b4193)
ASCBtex	L-ascorbate transport via diffusion (extracellular to periplasm)	ascb-L[e] <==> ascb-L[p]	reversible	Transport, Outer Membrane Porin	b0241 or b0929 or b1377 or b2215
ASNabcpp	L-asparagine transport via ABC system (periplasm)	asn-L[p] + atp[c] + h2o[c] --> adp[c] + asn-L[c] + h[c] + pi[c]	forward only	Transport, Inner Membrane	NONE
ASNN	L-asparaginase	[c] : asn-L + h2o --> asp-L + nh4	forward only	Alanine and Aspartate Metabolism	b1767 or b0828
ASNNpp	L-asparaginase	[p] : asn-L + h2o --> asp-L + nh4	forward only	Alanine and Aspartate Metabolism	b2957
ASNS1	asparagine synthase (glutamine-hydrolysing)	[c] : asp-L + atp + gln-L + h2o --> amp + asn-L + glu-L + h + ppi	forward only	Alanine and Aspartate Metabolism	b0674
ASNS2	asparagine synthetase	[c] : asp-L + atp + nh4 --> amp + asn-L + h + ppi	forward only	Alanine and Aspartate Metabolism	b3744
ASNt2rpp	L-asparagine reversible transport via proton symport (periplasm)	asn-L[p] + h[p] <==> asn-L[c] + h[c]	reversible	Transport, Inner Membrane	b1453
ASNtex	L-asparagine transport via diffusion (extracellular to periplasm)	asn-L[e] <==> asn-L[p]	reversible	Transport, Outer Membrane Porin	b0241 or b0929 or b1377 or b2215
ASNTRS	Asparaginyl-tRNA synthetase	[c] : asn-L + atp + trnaasn --> amp + asntrna + ppi	forward only	tRNA Charging	b0930
ASO3t8pp	arsenite efflux via ATP hydrolysis (periplasm)	aso3[c] + atp[c] + h2o[c] --> adp[c] + aso3[p] + h[c] + pi[c]	forward only	Transport, Inner Membrane	b3502
ASO3tex	arsenite transport via diffusion (extracellular to periplasm)	aso3[e] <==> aso3[p]	reversible	Transport, Outer Membrane Porin	b0241 or b0929 or b1377 or b2215
ASP1DC	aspartate 1-decarboxylase	[c] : asp-L + h --> ala-B + co2	forward only	Cofactor and Prosthetic Group Biosynthesis	b0131
ASPabcpp	L-aspartate transport via ABC system (periplasm)	asp-L[p] + atp[c] + h2o[c] --> adp[c] + asp-L[c] + h[c] + pi[c]	forward only	Transport, Inner Membrane	(b0655 and b0654 and b0653 and b0652)
ASPCT	aspartate carbamoyltransferase	[c] : asp-L + cbp --> cbasp + h + pi	forward only	Purine and Pyrimidine Biosynthesis	(b4244 and b4245)
ASPK	aspartate kinase	[c] : asp-L + atp <==> 4pasp + adp	reversible	Threonine and Lysine Metabolism	b0002 or b3940 or b4024
ASPO3	L-aspartate oxidase	[c] : asp-L + q8 --> h + iasp + q8h2	forward only	Cofactor and Prosthetic Group Biosynthesis	b2574
ASPO4	L-aspartate oxidase	[c] : asp-L + mqn8 --> h + iasp + mql8	forward only	Cofactor and Prosthetic Group Biosynthesis	b2574
ASPO5	L-aspartate oxidase	[c] : asp-L + fum --> h + iasp + succ	forward only	Cofactor and Prosthetic Group Biosynthesis	b2574
ASPO6	L-aspartate oxidase	[c] : asp-L + o2 --> h + h2o2 + iasp	forward only	Cofactor and Prosthetic Group Biosynthesis	b2574
ASPT	L-aspartase	[c] : asp-L --> fum + nh4	forward only	Alanine and Aspartate Metabolism	b4139
ASPt2_2pp	Aspartate transport via proton symport (2 H) (periplasm)	asp-L[p] + (2) h[p] --> asp-L[c] + (2) h[c]	forward only	Transport, Inner Membrane	b3528
ASPt2_3pp	L-asparate transport via proton symport (3 H) (periplasm)	asp-L[p] + (3) h[p] --> asp-L[c] + (3) h[c]	forward only	Transport, Inner Membrane	b4138 or b4123
ASPt2pp	L-aspartate transport in via proton symport (periplasm)	asp-L[p] + h[p] --> asp-L[c] + h[c]	forward only	Transport, Inner Membrane	b4077
ASPTA	aspartate transaminase	[c] : akg + asp-L <==> glu-L + oaa	reversible	Alanine and Aspartate Metabolism	b0928
ASPtex	L-aspartate transport via diffusion (extracellular to periplasm)	asp-L[e] <==> asp-L[p]	reversible	Transport, Outer Membrane Porin	b0241 or b0929 or b1377 or b2215
ASPTRS	Aspartyl-tRNA synthetase	[c] : asp-L + atp + trnaasp --> amp + asptrna + ppi	forward only	tRNA Charging	b1866
ASR	arsenate reductase	[c] : aso4 + (2) gthrd --> aso3 + gthox + h2o	forward only	Inorganic Ion Transport and Metabolism	(b3503 and b1064)
AST	Arginine succinyltransferase	[c] : arg-L + succoa --> coa + h + sucarg	forward only	Arginine and Proline Metabolism	b1747
ATHRDHr	L-allo-threonine dehydrogenase	[c] : athr-L + nadp <==> 2aobut + h + nadph	reversible	Threonine and Lysine Metabolism	b1539
ATPHs	ATP amine hydrolysis (spontaneous)	[c] : atp + h + h2o --> itp + nh4	forward only	Nucleotide Salvage Pathway	s0001
ATPM	ATP maintenance requirement	[c] : atp + h2o --> adp + h + pi	forward only	Unassigned	NONE
ATPPRT	ATP phosphoribosyltransferase	[c] : atp + prpp --> ppi + prbatp	forward only	Histidine Metabolism	b2019
ATPS4rpp	ATP synthase (four protons for one ATP) (periplasm)	adp[c] + (4) h[p] + pi[c] <==> atp[c] + (3) h[c] + h2o[c]	reversible	Oxidative Phosphorylation	(b3736 and b3737 and b3738 and b3731 and b3732 and b3733 and b3734 and b3735) or (b3736 and b3737 and b3738 and b3731 and b3732 and b3733 and b3734 and b3735 and b3739)
BALAt2pp	beta-alanine transport in via proton symport (periplasm)	ala-B[p] + h[p] --> ala-B[c] + h[c]	forward only	Transport, Inner Membrane	b4208
BALAtex	beta-alanine transport via diffusion (extracellular to periplasm)	ala-B[e] <==> ala-B[p]	reversible	Transport, Outer Membrane Porin	b0241 or b0929 or b1377 or b2215
BETA	Choline dehydrogenase	[c]: chol + nad or nadp <==> betald + nadh or nadph	reversible	Glycine Betaine Biosynthesis	b0311
BETALDHx	betaine-aldehyde dehydrogenase	[c] : betald + h2o + nad --> glyb + (2) h + nadh	forward only	Unassigned	b0312
BETALDHy	betaine-aldehyde dehydrogenase	[c] : betald + h2o + nadp --> glyb + (2) h + nadph	forward only	Unassigned	b0312
BPNT	3',5'-bisphosphate nucleotidase	[c] : h2o + pap --> amp + pi	forward only	Cysteine Metabolism	NONE
BSORx	Biotin sulfoxide reductase	[c] : btnso + h + nadh --> btn + h2o + nad	forward only	Cofactor and Prosthetic Group Biosynthesis	b3551
BSORy	Biotin sulfoxide reductase	[c] : btnso + h + nadph --> btn + h2o + nadp	forward only	Cofactor and Prosthetic Group Biosynthesis	b3551
BTS4	Biotin synthase	[c] : amet + dtbt + s --> btn + dad-5 + h + met-L	forward only	Cofactor and Prosthetic Group Biosynthesis	b0775
BUTCT	Acetyl-CoA:butyrate-CoA transferase	[c] : accoa + but --> ac + btcoa	forward only	Alternate Carbon Metabolism	(b2221 and b2222)
BUTSO3abcpp	butanesulfonate transport via ABC system (periplasm)	atp[c] + butso3[p] + h2o[c] --> adp[c] + butso3[c] + h[c] + pi[c]	forward only	Transport, Inner Membrane	(b0936 and b0933 and b0934) or (b0365 and b0366 and b0367)
BUTSO3tex	butanesulfonate transport via diffusion (extracellular to periplasm)	butso3[e] <==> butso3[p]	reversible	Transport, Outer Membrane Porin	b0241 or b0929 or b1377 or b2215
BUTt2rpp	Butyrate transport via proton symport, reversible (periplasm)	but[p] + h[p] <==> but[c] + h[c]	reversible	Transport, Inner Membrane	b2223
BUTtex	Butyrate transport via diffusion (extracellular to periplasm)	but[e] <==> but[p]	reversible	Transport, Outer Membrane Porin	b0241 or b0929 or b1377 or b2215
CA2t3pp	calcium (Ca+2) transport out via proton antiport (periplasm)	ca2[c] + h[p] --> ca2[p] + h[c]	forward only	Inorganic Ion Transport and Metabolism	b1216
CA2tex	calcium (Ca+2) transport via diffusion (extracellular to periplasm)	ca2[e] <==> ca2[p]	reversible	Transport, Outer Membrane Porin	b0241 or b0929 or b1377 or b2215
CADVtpp	Lysine/Cadaverine antiporter (periplasm)	15dap[c] + h[p] + lys-L[p] --> 15dap[p] + h[c] + lys-L[c]	forward only	Transport, Inner Membrane	b4132
CAT	catalase	[c] : (2) h2o2 --> (2) h2o + o2	forward only	Unassigned	b1732 or b3942
CAt6pp	calcium / sodium antiporter (1:1)	ca2[c] + na1[p] <==> ca2[p] + na1[c]	reversible	Inorganic Ion Transport and Metabolism	b3196
CBIAT	Cobinamide adenyltransferase	[c] : atp + cbi + h <==> adocbi + pppi	reversible	Cofactor and Prosthetic Group Biosynthesis	b1270
CBItonex	Cobinamide transport via ton system (extermal)	cbi[e] + h[p] --> cbi[p] + h[c]	forward only	Transport, Outer Membrane	(b3966 and b1252 and b3005 and b3006)
CBIuabcpp	Cobinamide transport via ABC system (uptake, periplasm)	atp[c] + cbi[p] + h2o[c] --> adp[c] + cbi[c] + h[c] + pi[c]	forward only	Transport, Inner Membrane	(b1711 and b1709 and b0158)
CBL1abcpp	Cob(1)alamin transport via ABC system (periplasm)	atp[c] + cbl1[p] + h2o[c] --> adp[c] + cbl1[c] + h[c] + pi[c]	forward only	Transport, Inner Membrane	(b1711 and b1709 and b0158)
CBL1tonex	Cob(1)alamin transport via ton system (extermal)	cbl1[e] + h[p] --> cbl1[p] + h[c]	forward only	Transport, Outer Membrane	(b3966 and b1252 and b3005 and b3006)
CBLAT	cob(I)alamin adenosyltransferase	[c] : atp + cbl1 + h <==> adocbl + pppi	reversible	Cofactor and Prosthetic Group Biosynthesis	b1270 or b2459
CBMKr	Carbamate kinase	[c] : atp + co2 + nh4 <==> adp + cbp + (2) h	reversible	Unassigned	b0521 or b0323 or b2874
CBPS	carbamoyl-phosphate synthase (glutamine-hydrolysing)	[c] : (2) atp + gln-L + h2o + hco3 --> (2) adp + cbp + glu-L + (2) h + pi	forward only	Arginine and Proline Metabolism	(b0032 and b0033)
CD2abcpp	Cadmium (Cd+2) ABC transporter (periplasm)	atp[c] + cd2[c] + h2o[c] --> adp[c] + cd2[p] + h[c] + pi[c]	forward only	Inorganic Ion Transport and Metabolism	b3469
CD2t3pp	cadmium (Cd+2) transport out via proton antiport (periplasm)	cd2[c] + h[p] --> cd2[p] + h[c]	forward only	Inorganic Ion Transport and Metabolism	b0752 or b3915
CD2tex	cadmium (Cd+2) transport via diffusion (extracellular to periplasm)	cd2[e] <==> cd2[p]	reversible	Transport, Outer Membrane Porin	b0241 or b0929 or b1377 or b2215
CD2tpp	cadmium (+2) transport in via permease (no H+)	cd2[p] --> cd2[c]	forward only	Inorganic Ion Transport and Metabolism	b3040
CDAPPA120	CDP-Diacylglycerol pyrophostatase (n-C12:0)	[c] : cdpdddecg + h2o --> cmp + (2) h + pa120	forward only	Glycerophospholipid Metabolism	b3918
CDAPPA140	CDP-Diacylglycerol pyrophostatase (n-C14:0)	[c] : cdpdtdecg + h2o --> cmp + (2) h + pa140	forward only	Glycerophospholipid Metabolism	b3918
CDAPPA141	CDP-Diacylglycerol pyrophostatase (n-C14:1)	[c] : cdpdtdec7eg + h2o --> cmp + (2) h + pa141	forward only	Glycerophospholipid Metabolism	b3918
CDAPPA160	CDP-Diacylglycerol pyrophostatase (n-C16:0)	[c] : cdpdhdecg + h2o --> cmp + (2) h + pa160	forward only	Glycerophospholipid Metabolism	b3918
CDAPPA161	CDP-Diacylglycerol pyrophostatase (n-C16:1)	[c] : cdpdhdec9eg + h2o --> cmp + (2) h + pa161	forward only	Glycerophospholipid Metabolism	b3918
CDAPPA180	CDP-Diacylglycerol pyrophostatase (n-C18:0)	[c] : cdpdodecg + h2o --> cmp + (2) h + pa180	forward only	Glycerophospholipid Metabolism	b3918
CDAPPA181	CDP-Diacylglycerol pyrophostatase (n-C18:1)	[c] : cdpdodec11eg + h2o --> cmp + (2) h + pa181	forward only	Glycerophospholipid Metabolism	b3918
CDPMEK	4-(cytidine 5'-diphospho)-2-C-methyl-D-erythritol kinase	[c] : 4c2me + atp --> 2p4c2me + adp + h	forward only	Cofactor and Prosthetic Group Biosynthesis	b1208
CFAS160E	cyclopropane fatty acid synthase (Phosphatidylethanolamine, n-C16:0)	[c] : (2) amet + pe161 --> (2) ahcys + cpe160 + (2) h	forward only	Glycerophospholipid Metabolism	b1661
CFAS160G	cyclopropane fatty acid synthase (Phosphatidylglycerol, n-C16:0)	[c] : (2) amet + pg161 --> (2) ahcys + cpg160 + (2) h	forward only	Glycerophospholipid Metabolism	b1661
CFAS180E	cyclopropane fatty acid synthase (Phosphatidylethanolamine, n-C18:0)	[c] : (2) amet + pe181 --> (2) ahcys + cpe180 + (2) h	forward only	Glycerophospholipid Metabolism	b1661
CFAS180G	cyclopropane fatty acid synthase (Phosphatidylglycerol, n-C18:0)	[c] : (2) amet + pg181 --> (2) ahcys + cpg180 + (2) h	forward only	Glycerophospholipid Metabolism	b1661
CGLYabcpp	L-Cysteinylglycine (Cys-Gly) transport via ABC system (periplasm)	atp[c] + cgly[p] + h2o[c] --> adp[c] + cgly[c] + h[c] + pi[c]	forward only	Transport, Inner Membrane	(b3544 and b3543 and b3542 and b3541 and b3540)
CGLYtex	L-Cysteinylglycine transport via diffusion (extracellular to periplasm)	cgly[e] <==> cgly[p]	reversible	Transport, Outer Membrane Porin	b0241 or b0929 or b1377 or b2215
CHCOAL	6-carboxyhexanoate-CoA ligase	[c] : atp + coa + pime --> amp + pmcoa + ppi	forward only	Cofactor and Prosthetic Group Biosynthesis	b3412
CHLabcpp	choline transport via ABC system (periplasm)	atp[c] + chol[p] + h2o[c] --> adp[c] + chol[c] + h[c] + pi[c]	forward only	Transport, Inner Membrane	(b2128 and b2129 and b2130 and b2131)
CHLt2pp	choline transport via proton symport (periplasm)	chol[p] + h[p] --> chol[c] + h[c]	forward only	Transport, Inner Membrane	b0314 or b1801
CHLtex	choline transport via diffusion (extracellular to periplasm)	chol[e] <==> chol[p]	reversible	Transport, Outer Membrane Porin	b0241 or b0929 or b1377 or b2215
CHORM	chorismate mutase	[c] : chor --> pphn	forward only	Tyrosine, Tryptophan, and Phenylalanine Metabolism	b2599 or b2600
CHORS	chorismate synthase	[c] : 3psme --> chor + pi	forward only	Tyrosine, Tryptophan, and Phenylalanine Metabolism	b2329
CHRPL	Chorismate pyruvate lyase	[c] : chor --> 4hbz + pyr	forward only	Cofactor and Prosthetic Group Biosynthesis	b4039
CINNDO	Cinnamate dioxygenase	[c] : cinnm + h + nadh + o2 --> cenchddd + nad	forward only	Alternate Carbon Metabolism	(b2538 and b2539 and b2540 and b2542)
CITL	Citrate lyase	[c] : cit --> ac + oaa	forward only	Citric Acid Cycle	(b0615 and b0616 and b0617 and b0614)
CITt7pp	Citrate transport via succinate antiport (periplasm)	cit[p] + succ[c] --> cit[c] + succ[p]	forward only	Transport, Inner Membrane	b0612
CITtex	citrate transport via diffusion (extracellular to periplasm)	cit[e] <==> cit[p]	reversible	Transport, Outer Membrane Porin	b0241 or b0929 or b1377 or b2215
CLIPAtex	cold lipid A transport via vector (periplasm to extracellular)	lipa_cold[p] --> lipa_cold[e]	forward only	Lipopolysaccharide Biosynthesis / Recycling	NONE
CLPNH120pp	cardiolipin hydrolase (periplasm, n-C12:0)	[p] : clpn120 + h2o --> h + pa120 + pg120	forward only	Glycerophospholipid Metabolism	NONE
CLPNH140pp	cardiolipin hydrolase (periplasm, n-C14:0)	[p] : clpn140 + h2o --> h + pa140 + pg140	forward only	Glycerophospholipid Metabolism	NONE
CLPNH141pp	cardiolipin hydrolase (periplasm, n-C14:1)	[p] : clpn141 + h2o --> h + pa141 + pg141	forward only	Glycerophospholipid Metabolism	NONE
CLPNH160pp	cardiolipin hydrolase (periplasm, n-C16:0)	[p] : clpn160 + h2o --> h + pa160 + pg160	forward only	Glycerophospholipid Metabolism	NONE
CLPNH161pp	cardiolipin hydrolase (periplasm, n-C16:1)	[p] : clpn161 + h2o --> h + pa161 + pg161	forward only	Glycerophospholipid Metabolism	NONE
CLPNH180pp	cardiolipin hydrolase (periplasm, n-C18:0)	[p] : clpn180 + h2o --> h + pa180 + pg180	forward only	Glycerophospholipid Metabolism	NONE
CLPNH181pp	cardiolipin hydrolase (periplasm, n-C18:1)	[p] : clpn181 + h2o --> h + pa181 + pg181	forward only	Glycerophospholipid Metabolism	NONE
CLPNS120pp	cardiolipin synthase (periplasmic, n-C12:0)	[p] : (2) pg120 <==> clpn120 + glyc	reversible	Glycerophospholipid Metabolism	b1249 or b0789
CLPNS140pp	cardiolipin synthase (periplasmic, n-C14:0)	[p] : (2) pg140 <==> clpn140 + glyc	reversible	Glycerophospholipid Metabolism	b1249 or b0789
CLPNS141pp	cardiolipin synthase (periplasmic, n-C14:1)	[p] : (2) pg141 <==> clpn141 + glyc	reversible	Glycerophospholipid Metabolism	b1249 or b0789
CLPNS160pp	cardiolipin synthase (periplasmic, n-C16:0)	[p] : (2) pg160 <==> clpn160 + glyc	reversible	Glycerophospholipid Metabolism	b1249 or b0789
CLPNS161pp	cardiolipin synthase (periplasmic, n-C16:1)	[p] : (2) pg161 <==> clpn161 + glyc	reversible	Glycerophospholipid Metabolism	b1249 or b0789
CLPNS180pp	cardiolipin synthase (periplasmic, n-C18:0)	[p] : (2) pg180 <==> clpn180 + glyc	reversible	Glycerophospholipid Metabolism	b1249 or b0789
CLPNS181pp	cardiolipin synthase (periplasmic, n-C18:1)	[p] : (2) pg181 <==> clpn181 + glyc	reversible	Glycerophospholipid Metabolism	b1249 or b0789
CLt3_2pp	chloride transport out via proton antiport (2:1) (periplasm)	(2) cl[p] + h[c] --> (2) cl[c] + h[p]	forward only	Inorganic Ion Transport and Metabolism	b1592 or b0155
CLtex	chloride (Cl-1) transport via diffusion (extracellular to periplasm)	cl[e] <==> cl[p]	reversible	Transport, Outer Membrane Porin	b0241 or b0929 or b1377 or b2215
CMPN	CMP nucleosidase	[c] : cmp + h2o --> csn + r5p	forward only	Nucleotide Salvage Pathway	NONE
CMPtex	CMP transport via diffusion (extracellular to periplasm)	cmp[e] <==> cmp[p]	reversible	Transport, Outer Membrane Porin	b0241 or b0929 or b1377 or b2215
CO2tex	CO2 transport via diffusion (extracellular to periplasm)	co2[e] <==> co2[p]	reversible	Transport, Outer Membrane Porin	b0241 or b0929 or b1377 or b2215
CO2tpp	CO2 transporter via diffusion (periplasm)	co2[p] <==> co2[c]	reversible	Transport, Inner Membrane	s0001
COBALT2abcpp	Cobalt (Co+2) ABC transporter (periplasm)	atp[c] + cobalt2[c] + h2o[c] --> adp[c] + cobalt2[p] + h[c] + pi[c]	forward only	Inorganic Ion Transport and Metabolism	b3469
COBALT2t3pp	cobalt (Co+2) transport out via proton antiport (periplasm)	cobalt2[c] + h[p] --> cobalt2[p] + h[c]	forward only	Inorganic Ion Transport and Metabolism	b3915 or b0752
COBALT2tex	cobalt (Co+2) transport via diffusion (extracellular to periplasm)	cobalt2[e] <==> cobalt2[p]	reversible	Transport, Outer Membrane Porin	b0241 or b0929 or b1377 or b2215
COBALT2tpp	cobalt transport in via permease (no H+)	cobalt2[p] --> cobalt2[c]	forward only	Inorganic Ion Transport and Metabolism	b3040 or b3816
COLIPAabcpp	core oligosaccharide lipid A transport via ABC system (periplasm)	atp[c] + colipa[c] + h2o[c] --> adp[c] + colipa[p] + h[c] + pi[c]	forward only	Lipopolysaccharide Biosynthesis / Recycling	b0914
COLIPAtex	core oligosaccharide lipid A transport via vector (periplasm to extracellular)	colipa[p] --> colipa[e]	forward only	Lipopolysaccharide Biosynthesis / Recycling	NONE
CPGNabcpp	coprogen transport via ABC system (periplasm)	atp[c] + cpgn[p] + h2o[c] --> adp[c] + cpgn[c] + h[c] + pi[c]	forward only	Transport, Inner Membrane	(b0153 and b0151 and b0152)
CPGNexs	coprogen Fe-loading reaction (spontaneaous)	[e] : cpgn-un + fe3 --> cpgn	forward only	Inorganic Ion Transport and Metabolism	s0001
CPGNR1	coprogen(Fe(III)) reductase	[c] : (2) cpgn + fadh2 --> (2) cpgn-un + fad + (2) fe2 + (2) h	forward only	Inorganic Ion Transport and Metabolism	NONE
CPGNR2	coprogen(Fe(III)) reductase	[c] : (2) cpgn + fmnh2 --> (2) cpgn-un + (2) fe2 + fmn + (2) h	forward only	Inorganic Ion Transport and Metabolism	NONE
CPGNR3	coprogen(Fe(III)) reductase	[c] : (2) cpgn + rbflvrd --> (2) cpgn-un + (2) fe2 + (2) h + ribflv	forward only	Inorganic Ion Transport and Metabolism	NONE
CPGNtonex	Coprogen transport via ton system (extracellular)	cpgn[e] + h[p] --> cpgn[p] + h[c]	forward only	Transport, Outer Membrane	(b1102 and b1252 and b3005 and b3006)
CPGNUtex	coprogen unloaded secretion (extracellular)	cpgn-un[p] + h[p] --> cpgn-un[e] + h[c]	forward only	Inorganic Ion Transport and Metabolism	NONE
CPGNUtpp	coprogen unloaded secretion	cpgn-un[c] + h[p] --> cpgn-un[p] + h[c]	forward only	Inorganic Ion Transport and Metabolism	NONE
CPPPGO	coproporphyrinogen oxidase (O2 required)	[c] : cpppg3 + (2) h + o2 --> (2) co2 + (2) h2o + pppg9	forward only	Cofactor and Prosthetic Group Biosynthesis	b2436
CPPPGO2	Oxygen Independent coproporphyrinogen-III oxidase	[c] : (2) amet + cpppg3 --> (2) co2 + (2) dad-5 + (2) met-L + pppg9	forward only	Cofactor and Prosthetic Group Biosynthesis	b3867
CRBETR	crotonobetaine reducatase	[c]: h + ctbtcoa <==> bbtcoa	reversible	Carnitine Degradation	b0039
CRNabcpp	L-carnitine transport via ABC system (periplasm)	atp[c] + crn[p] + h2o[c] --> adp[c] + crn[c] + h[c] + pi[c]	forward only	Transport, Inner Membrane	(b2677 and b2678 and b2679)
CRNBTCT	gamma-butyrobetainyl-CoA: carnitine CoA transferase	[c] : bbtcoa + crn <==> crncoa + gbbtn	reversible	Oxidative Phosphorylation	b0038
CRNCAL2	Carnitine-CoA Ligase	[c] : atp + coa + crn --> adp + crncoa + pi	forward only	Oxidative Phosphorylation	b0037
CRNCAR	carnitine-CoA racemase	[c] : crncoa <==> crnDcoa	reversible	Oxidative Phosphorylation	b0036
CRNCBCT	crotonobetainyl-CoA: carnitine CoA transferase	[c] : crn + ctbtcoa <==> crncoa + ctbt	reversible	Oxidative Phosphorylation	b0038
CRNCDH	Carnityl-CoA dehydratse	[c] : crncoa <==> ctbtcoa + h2o	reversible	Oxidative Phosphorylation	b0036
CRNDabcpp	D-carnitine transport via ABC system (periplasm)	atp[c] + crn-D[p] + h2o[c] --> adp[c] + crn-D[c] + h[c] + pi[c]	forward only	Transport, Inner Membrane	(b2677 and b2678 and b2679)
CRNDCAL2	D-Carnitine-CoA Ligase	[c] : atp + coa + crn-D --> adp + crnDcoa + pi	forward only	Oxidative Phosphorylation	b0037
CRNDt2rpp	D-carnitine outward transport (H+ antiport)	crn-D[p] + h[p] <==> crn-D[c] + h[c]	reversible	Transport, Inner Membrane	b4111
CRNt2rpp	L-carnitine outward transport (H+ antiport)	crn[p] + h[p] <==> crn[c] + h[c]	reversible	Transport, Inner Membrane	b4111
CRNt7pp	Carnitine/butyrobetaine antiporter (periplasm)	crn[p] + gbbtn[c] --> crn[c] + gbbtn[p]	forward only	Transport, Inner Membrane	b0040
CRNt8pp	L-carnitine/D-carnitine antiporter (periplasm)	crn[p] + crn-D[c] --> crn[c] + crn-D[p]	forward only	Transport, Inner Membrane	b0040
CRNtex	L-carnitine transport via diffusion (extracellular to periplasm)	crn[e] <==> crn[p]	reversible	Transport, Outer Membrane Porin	b0241 or b0929 or b1377 or b2215
CS	citrate synthase	[c] : accoa + h2o + oaa --> cit + coa + h	forward only	Citric Acid Cycle	b0720
CSND	Cytosine deaminase	[c] : csn + h + h2o --> nh4 + ura	forward only	Nucleotide Salvage Pathway	b0337
CSNt2pp	cytosine transport in via proton symport (periplasm)	csn[p] + h[p] --> csn[c] + h[c]	forward only	Transport, Inner Membrane	b0336
CSNtex	cytosine transport via diffusion (extracellular to periplasm)	csn[e] <==> csn[p]	reversible	Transport, Outer Membrane Porin	b0241 or b0929 or b1377 or b2215
CTBTabcpp	crotonobetaine transport via ABC system (periplasm)	atp[c] + ctbt[p] + h2o[c] --> adp[c] + ctbt[c] + h[c] + pi[c]	forward only	Transport, Inner Membrane	(b2677 and b2678 and b2679)
CTBTCAL2	Crotonobetaine-CoA Ligase	[c] : atp + coa + ctbt --> adp + ctbtcoa + pi	forward only	Oxidative Phosphorylation	b0037
CTBTt2rpp	cronobetaine outward transport (H+ antiport)	ctbt[p] + h[p] <==> ctbt[c] + h[c]	reversible	Transport, Inner Membrane	b4111
CTPS2	CTP synthase (glutamine)	[c] : atp + gln-L + h2o + utp --> adp + ctp + glu-L + (2) h + pi	forward only	Purine and Pyrimidine Biosynthesis	b2780
CU1abcpp	Copper (Cu +1) ABC transporter (periplasm)	atp[c] + cu[c] + h2o[c] --> adp[c] + cu[p] + h[c] + pi[c]	forward only	Inorganic Ion Transport and Metabolism	b0484
CU1Opp	Cuprous Oxidase (Cu+1)	[p] : (4) cu + (4) h + o2 --> (4) cu2 + (2) h2o	forward only	Inorganic Ion Transport and Metabolism	b0123
CU2abcpp	Copper (Cu+2) ABC transporter (periplasm)	atp[c] + cu2[c] + h2o[c] --> adp[c] + cu2[p] + h[c] + pi[c]	forward only	Inorganic Ion Transport and Metabolism	b3469
CU2tex	copper (Cu+2) transport via diffusion (extracellular to periplasm)	cu2[e] <==> cu2[p]	reversible	Transport, Outer Membrane Porin	b2215 or b0241 or b0929 or b1377
CU2tpp	copper transport in via permease (no H+)	cu2[p] --> cu2[c]	forward only	Inorganic Ion Transport and Metabolism	b3040
CUt3	copper transport out via proton antiport	cu[c] + h[e] --> cu[e] + h[c]	forward only	Transport, Outer Membrane	(b0572 and b0573 and b0574 and b0575)
CUtex	copper (Cu+1) transport via diffusion (extracellular to periplasm)	cu[e] <==> cu[p]	reversible	Transport, Outer Membrane Porin	b0241 or b0929 or b1377 or b2215
CYANST	Cyanide sulfurtransferase	[c] : cyan + tsul --> h + so3 + tcynt	forward only	Unassigned	b3425
CYANSTpp	Cyanide sulfurtransferase (periplasmic)	[p] : cyan + tsul --> h + so3 + tcynt	forward only	Inorganic Ion Transport and Metabolism	b1308
CYANtex	Cyanide transport via diffusion (extracellular to periplasm)	cyan[e] <==> cyan[p]	reversible	Transport, Outer Membrane Porin	b0241 or b0929 or b1377 or b2215
CYNTAH	Cyanate aminohydrolase	[c] : cynt + (3) h + hco3 --> (2) co2 + nh4	forward only	Nitrogen Metabolism	b0340
CYNTt2pp	Cyanate transport via proton symport (periplasm)	cynt[p] + h[p] --> cynt[c] + h[c]	forward only	Transport, Inner Membrane	b0341
CYNTtex	Cyanate transport via diffusion (extracellular to periplasm)	cynt[e] <==> cynt[p]	reversible	Transport, Outer Membrane Porin	b0241 or b0929 or b1377 or b2215
CYSabc2pp	L-cysteine export via ABC system (cytoplasm to periplasm)	atp[c] + cys-L[c] + h2o[c] --> adp[c] + cys-L[p] + h[c] + pi[c]	forward only	Transport, Inner Membrane	(b0886 and b0887)
CYSabcpp	L-cysteine uptake via ABC system (periplasm)	atp[c] + cys-L[p] + h2o[c] --> adp[c] + cys-L[c] + h[c] + pi[c]	forward only	Transport, Inner Membrane	NONE
CYSDabcpp	D-cysteine uptake via ABC system (periplasm)	atp[c] + cys-D[p] + h2o[c] --> adp[c] + cys-D[c] + h[c] + pi[c]	forward only	Transport, Inner Membrane	NONE
CYSDDS	D-cysteine desulfhydrase	[c] : cys-D + h2o --> h2s + nh4 + pyr	forward only	Cysteine Metabolism	b1919
CYSDS	Cysteine Desulfhydrase	[c] : cys-L + h2o --> h2s + nh4 + pyr	forward only	Cysteine Metabolism	b3708 or b3008
CYSDtex	D-cysteine transport via diffusion (extracellular to periplasm)	cys-D[e] <==> cys-D[p]	reversible	Transport, Outer Membrane Porin	b0241 or b0929 or b1377 or b2215
CYSS	cysteine synthase	[c] : acser + h2s --> ac + cys-L + h	forward only	Cysteine Metabolism	b2421 or b2414
CYSSADS	L-cysteine sulfinic acid desulfurase	[c] : 3sala + (2) h --> ala-L + so2	forward only	Cysteine Metabolism	b2810
CYStex	L-cysteine transport via diffusion (extracellular to periplasm)	cys-L[e] <==> cys-L[p]	reversible	Transport, Outer Membrane Porin	b0241 or b0929 or b1377 or b2215
CYSTL	cystathionine b-lyase	[c] : cyst-L + h2o --> hcys-L + nh4 + pyr	forward only	Methionine Metabolism	b1622 or b3008
CYStpp	L-cysteine export via facilitated transport	cys-L[c] --> cys-L[p]	forward only	Transport, Inner Membrane	b2578 or b1533
CYSTRS	Cysteinyl-tRNA synthetase	[c] : atp + cys-L + trnacys --> amp + cystrna + ppi	forward only	tRNA Charging	b0526
CYTBD2pp	cytochrome oxidase bd (menaquinol-8: 2 protons) (periplasm)	(2) h[c] + mql8[c] + (0.5) o2[c] --> (2) h[p] + h2o[c] + mqn8[c]	forward only	Oxidative Phosphorylation	(b0978 and b0979)
CYTBDpp	cytochrome oxidase bd (ubiquinol-8: 2 protons) (periplasm)	(2) h[c] + (0.5) o2[c] + q8h2[c] --> (2) h[p] + h2o[c] + q8[c]	forward only	Oxidative Phosphorylation	(b0978 and b0979) or (b0733 and b0734)
CYTBO3_4pp	cytochrome oxidase bo3 (ubiquinol-8: 4 protons) (periplasm)	(4) h[c] + (0.5) o2[c] + q8h2[c] --> (4) h[p] + h2o[c] + q8[c]	forward only	Oxidative Phosphorylation	(b0429 and b0430 and b0431 and b0432)
CYTD	cytidine deaminase	[c] : cytd + h + h2o --> nh4 + uri	forward only	Nucleotide Salvage Pathway	b2143
CYTDH	Cytidine hydrolase	[c] : cytd + h2o --> csn + rib-D	forward only	Alternate Carbon Metabolism	b2162 or b0651 or b0030
CYTDK2	cytidine kinase (GTP)	[c] : cytd + gtp --> cmp + gdp + h	forward only	Nucleotide Salvage Pathway	b2066
CYTDt2pp	cytidine transport in via proton symport (periplasm)	cytd[p] + h[p] --> cytd[c] + h[c]	forward only	Transport, Inner Membrane	b2393 or b2964
CYTDt2rpp	cytidine transport in via proton symport, reversible (periplasm)	cytd[p] + h[p] <==> cytd[c] + h[c]	reversible	Transport, Inner Membrane	b2406
CYTDtex	cytidine transport via diffusion (extracellular to periplasm)	cytd[e] <==> cytd[p]	reversible	Transport, Outer Membrane Porin	b0241 or b0929 or b1377 or b2215
CYTK1	cytidylate kinase (CMP)	[c] : atp + cmp <==> adp + cdp	reversible	Nucleotide Salvage Pathway	b0910
CYTK2	cytidylate kinase (dCMP)	[c] : atp + dcmp <==> adp + dcdp	reversible	Nucleotide Salvage Pathway	b0910
D_LACt2pp	D-lactate transport via proton symport (periplasm)	h[p] + lac-D[p] <==> h[c] + lac-D[c]	reversible	Transport, Inner Membrane	b3603 or b2975
D_LACtex	D-lactate transport via diffusion (extracellular to periplasm)	lac-D[e] <==> lac-D[p]	reversible	Transport, Outer Membrane Porin	b0241 or b0929 or b1377 or b2215
DAAD	D-Amino acid dehydrogenase	[c] : ala-D + fad + h2o --> fadh2 + nh4 + pyr	forward only	Alanine and Aspartate Metabolism	b1189
DADA	Deoxyadenosine deaminase	[c] : dad-2 + h + h2o --> din + nh4	forward only	Nucleotide Salvage Pathway	b1623
DADK	deoxyadenylate kinase	[c] : atp + damp <==> adp + dadp	reversible	Nucleotide Salvage Pathway	b0474
DADNt2pp	deoxyadenosine transport in via proton symport (periplasm)	dad-2[p] + h[p] --> dad-2[c] + h[c]	forward only	Transport, Inner Membrane	b2393 or b2964
DADNtex	deoxyadenosine transport via diffusion (extracellular to periplasm)	dad-2[e] <==> dad-2[p]	reversible	Transport, Outer Membrane	b0411
DAGK120	diacylglycerol kinase (n-C12:0)	[c] : 12dgr120 + atp --> adp + h + pa120	forward only	Glycerophospholipid Metabolism	b4042
DAGK140	diacylglycerol kinase (n-C14:0)	[c] : 12dgr140 + atp --> adp + h + pa140	forward only	Glycerophospholipid Metabolism	b4042
DAGK141	diacylglycerol kinase (n-C14:1)	[c] : 12dgr141 + atp --> adp + h + pa141	forward only	Glycerophospholipid Metabolism	b4042
DAGK160	diacylglycerol kinase (n-C16:0)	[c] : 12dgr160 + atp --> adp + h + pa160	forward only	Glycerophospholipid Metabolism	b4042
DAGK161	diacylglycerol kinase (n-C16:1)	[c] : 12dgr161 + atp --> adp + h + pa161	forward only	Glycerophospholipid Metabolism	b4042
DAGK180	diacylglycerol kinase (n-C18:0)	[c] : 12dgr180 + atp --> adp + h + pa180	forward only	Glycerophospholipid Metabolism	b4042
DAGK181	diacylglycerol kinase (n-C18:1)	[c] : 12dgr181 + atp --> adp + h + pa181	forward only	Glycerophospholipid Metabolism	b4042
DALAt2pp	D-alanine transport in via proton symport (periplasm)	ala-D[p] + h[p] --> ala-D[c] + h[c]	forward only	Transport, Inner Membrane	b4208
DALAtex	D-Alanine transport via diffusion (extracellular to periplasm)	ala-D[e] <==> ala-D[p]	reversible	Transport, Outer Membrane Porin	b0241 or b0929 or b1377 or b2215
DAMPtex	dAMP transport via diffusion (extracellular to periplasm)	damp[e] <==> damp[p]	reversible	Transport, Outer Membrane Porin	b0241 or b0929 or b1377 or b2215
DAPabcpp	M-diaminopimelic acid ABC transport (periplasm)	26dap-M[p] + atp[c] + h2o[c] --> 26dap-M[c] + adp[c] + h[c] + pi[c]	forward only	Transport, Inner Membrane	NONE
DAPAL	2,3-diaminopropionate amonnia lyase	[c] : 23dappa + h2o --> (2) nh4 + pyr	forward only	Alternate Carbon Metabolism	b2871
DAPDC	diaminopimelate decarboxylase	[c] : 26dap-M + h --> co2 + lys-L	forward only	Threonine and Lysine Metabolism	b2838
DAPE	diaminopimelate epimerase	[c] : 26dap-LL <==> 26dap-M	reversible	Threonine and Lysine Metabolism	b3809
DAPtex	1,5-Diaminopentane transport via diffusion (extracellular to periplasm)	15dap[e] <==> 15dap[p]	reversible	Transport, Outer Membrane Porin	b0241 or b0929 or b1377 or b2215
DASYN120	CDP-diacylglycerol synthetase (n-C12:0)	[c] : ctp + h + pa120 --> cdpdddecg + ppi	forward only	Glycerophospholipid Metabolism	b0175
DASYN140	CDP-diacylglycerol synthetase (n-C14:0)	[c] : ctp + h + pa140 --> cdpdtdecg + ppi	forward only	Glycerophospholipid Metabolism	b0175
DASYN141	CDP-diacylglycerol synthetase (n-C14:1)	[c] : ctp + h + pa141 --> cdpdtdec7eg + ppi	forward only	Glycerophospholipid Metabolism	b0175
DASYN160	CDP-diacylglycerol synthetase (n-C16:0)	[c] : ctp + h + pa160 --> cdpdhdecg + ppi	forward only	Glycerophospholipid Metabolism	b0175
DASYN161	CDP-diacylglycerol synthetase (n-C16:1)	[c] : ctp + h + pa161 --> cdpdhdec9eg + ppi	forward only	Glycerophospholipid Metabolism	b0175
DASYN180	CDP-diacylglycerol synthetase (n-C18:0)	[c] : ctp + h + pa180 --> cdpdodecg + ppi	forward only	Glycerophospholipid Metabolism	b0175
DASYN181	CDP-diacylglycerol synthetase (n-C18:1)	[c] : ctp + h + pa181 --> cdpdodec11eg + ppi	forward only	Glycerophospholipid Metabolism	b0175
DATPHs	dATP amine hydrolysis (spontaneous)	[c] : datp + h + h2o --> ditp + nh4	forward only	Nucleotide Salvage Pathway	s0001
DB4PS	3,4-Dihydroxy-2-butanone-4-phosphate synthase	[c] : ru5p-D --> db4p + for + h	forward only	Cofactor and Prosthetic Group Biosynthesis	b3041
DBTS	dethiobiotin synthase	[c] : atp + co2 + dann --> adp + dtbt + (3) h + pi	forward only	Cofactor and Prosthetic Group Biosynthesis	b0778 or b1593
DCAtex	Decanoate transport via diffusion (extracellular to periplasm)	dca[e] <==> dca[p]	reversible	Transport, Outer Membrane Porin	b0241 or b0929 or b1377 or b2215
DCMPtex	dCMP transport via diffusion (extracellular to periplasm)	dcmp[e] <==> dcmp[p]	reversible	Transport, Outer Membrane Porin	b0241 or b0929 or b1377 or b2215
DCTPD	dCTP deaminase	[c] : dctp + h + h2o --> dutp + nh4	forward only	Nucleotide Salvage Pathway	b2065
DCYTD	deoxycytidine deaminase	[c] : dcyt + h + h2o --> duri + nh4	forward only	Nucleotide Salvage Pathway	b2143
DCYTt2pp	deoxycytidine transport in via proton symport (periplasm)	dcyt[p] + h[p] --> dcyt[c] + h[c]	forward only	Transport, Inner Membrane	b2393 or b2964
DCYTtex	deoxycytidine transport via diffusion (extracellular to periplasm)	dcyt[e] <==> dcyt[p]	reversible	Transport, Outer Membrane	b0411
DDCAtexi	Fatty acid (dodecanoate) transport via facilitated irreversible diffusion (extracellular to periplasm)	ddca[e] --> ddca[p]	forward only	Transport, Outer Membrane	b2344
DDGALK	2-dehydro-3-deoxygalactonokinase	[c] : 2dh3dgal + atp --> 2dh3dgal6p + adp + h	forward only	Alternate Carbon Metabolism	b3693
DDGLCNt2rpp	2-dehydro-3-deoxy-D-gluconate transport via proton symport, reversible (periplasm)	2ddglcn[p] + h[p] <==> 2ddglcn[c] + h[c]	reversible	Transport, Inner Membrane	b3909
DDGLCNtex	2-dehydro-3-deoxy-D-gluconate transport via diffusion (extracellular to periplasm)	2ddglcn[e] <==> 2ddglcn[p]	reversible	Transport, Outer Membrane Porin	b0241 or b0929 or b1377 or b2215
DDGLK	2-dehydro-3-deoxygluconokinase	[c] : 2ddglcn + atp --> 2ddg6p + adp + h	forward only	Alternate Carbon Metabolism	b3526
DDPA	3-deoxy-D-arabino-heptulosonate 7-phosphate synthetase	[c] : e4p + h2o + pep --> 2dda7p + pi	forward only	Tyrosine, Tryptophan, and Phenylalanine Metabolism	b2601 or b0754 or b1704
DDPGALA	2-dehydro-3-deoxy-6-phosphogalactonate aldolase	[c] : 2dh3dgal6p <==> g3p + pyr	reversible	Alternate Carbon Metabolism	b4477
DGK1	deoxyguanylate kinase (dGMP:ATP)	[c] : atp + dgmp <==> adp + dgdp	reversible	Nucleotide Salvage Pathway	b3648
DGMPtex	dGMP transport via diffusion (extracellular to periplasm)	dgmp[e] <==> dgmp[p]	reversible	Transport, Outer Membrane Porin	b0241 or b0929 or b1377 or b2215
DGSNt2pp	deoxyguanosine transport in via proton symport (periplasm)	dgsn[p] + h[p] --> dgsn[c] + h[c]	forward only	Transport, Inner Membrane	b2964
DGSNtex	deoxyguanosine transport via diffusion (extracellular to periplasm)	dgsn[e] <==> dgsn[p]	reversible	Transport, Outer Membrane Porin	b0241 or b0929 or b1377 or b2215
DHAD1	dihydroxy-acid dehydratase (2,3-dihydroxy-3-methylbutanoate)	[c] : 23dhmb --> 3mob + h2o	forward only	Valine, Leucine, and Isoleucine Metabolism	b3771
DHAD2	Dihydroxy-acid dehydratase (2,3-dihydroxy-3-methylpentanoate)	[c] : 23dhmp --> 3mop + h2o	forward only	Valine, Leucine, and Isoleucine Metabolism	b3771
DHAPT	Dihydroxyacetone phosphotransferase	[c] : dha + pep --> dhap + pyr	forward only	Alternate Carbon Metabolism	(b1200 and b1199 and b1198 and b2415 and b2416)
DHAtex	Dihydroxyacetone transport via diffusion (extracellular to periplasm)	dha[e] <==> dha[p]	reversible	Transport, Outer Membrane Porin	b0241 or b0929 or b1377 or b2215
DHAtpp	Dihydroxyacetone transport via facilitated diffusion (periplasm)	dha[p] <==> dha[c]	reversible	Transport, Inner Membrane	NONE
DHBD	2,3-dihydro-2,3-dihydroxybenzoate dehydrogenase	[c] : 23ddhb + nad <==> 23dhb + h + nadh	reversible	Cofactor and Prosthetic Group Biosynthesis	b0596
DHBS	2,3-dihydroxybenzoate adenylate synthase	[c] : 23dhb + atp + h --> 23dhba + ppi	forward only	Cofactor and Prosthetic Group Biosynthesis	b0594
DHBSH	2,3-dihydroxybenzoylserine hydrolase	[c] : 23dhbzs + h2o --> 23dhb + ser-L	forward only	Cofactor and Prosthetic Group Biosynthesis	NONE
DHCIND	2,3-dihydroxycinnamate dehydrogenase	[c] : cenchddd + nad --> dhcinnm + h + nadh	forward only	Alternate Carbon Metabolism	b2541
DHCINDO	2,3-dihydroxycinnamate 1,2-dioxygenase	[c] : dhcinnm + o2 --> h + hkntd	forward only	Alternate Carbon Metabolism	b0348
DHDPRy	dihydrodipicolinate reductase (NADPH)	[c] : 23dhdp + h + nadph --> nadp + thdp	forward only	Threonine and Lysine Metabolism	b0031
DHDPS	dihydrodipicolinate synthase	[c] : aspsa + pyr --> 23dhdp + h + (2) h2o	forward only	Threonine and Lysine Metabolism	b2478
DHFR	dihydrofolate reductase	[c] : dhf + h + nadph <==> nadp + thf	reversible	Cofactor and Prosthetic Group Biosynthesis	b0048 or b1606
DHFS	dihydrofolate synthase	[c] : atp + dhpt + glu-L --> adp + dhf + h + pi	forward only	Cofactor and Prosthetic Group Biosynthesis	b2315
DHMPTPS	6-pyruvoyl tetrahydrobiopterin synthase (PTPS)	[c]: dhmptp +H <==> pppi + pyrtht + H	reversible	Unassigned	b2765
DHNAOT4	1,4-dihydroxy-2-naphthoate octaprenyltransferase	[c] : dhna + h + octdp --> 2dmmql8 + co2 + ppi	forward only	Cofactor and Prosthetic Group Biosynthesis	b3930
DHNPA2	dihydroneopterin aldolase	[c] : dhnpt --> 6hmhpt + gcald	forward only	Cofactor and Prosthetic Group Biosynthesis	b3058
DHORD2	dihydoorotic acid dehydrogenase (quinone8)	[c] : dhor-S + q8 --> orot + q8h2	forward only	Purine and Pyrimidine Biosynthesis	b0945
DHORD5	dihydroorotic acid (menaquinone-8)	[c] : dhor-S + mqn8 --> mql8 + orot	forward only	Purine and Pyrimidine Biosynthesis	b0945
DHORTS	dihydroorotase	[c] : dhor-S + h2o <==> cbasp + h	reversible	Purine and Pyrimidine Biosynthesis	b1062
DHPPD	2,3-dihydroxyphenylpropionate dehydrogenase	[c] : cechddd + nad --> dhpppn + h + nadh	forward only	Alternate Carbon Metabolism	b2541
DHPPDA2	diaminohydroxyphosphoribosylaminopryrimidine deaminase (25drapp)	[c] : 25drapp + h + h2o --> 5apru + nh4	forward only	Cofactor and Prosthetic Group Biosynthesis	b0414
DHPS2	dihydropteroate synthase	[c] : 4abz + 6hmhptpp --> dhpt + ppi	forward only	Cofactor and Prosthetic Group Biosynthesis	b3177
DHPTDCs	4,5-dihydroxy-2,3-pentanedione cyclization (spontaneous)	[c] : dhptd --> h2o + hmfurn	forward only	Methionine Metabolism	s0001
DHPTPE	dihydroneopterin triphosphate 2'-epimerase	[c] : ahdt <==> dhmptp	reversible	Cofactor and Prosthetic Group Biosynthesis	b2303
DHQS	3-dehydroquinate synthase	[c] : 2dda7p --> 3dhq + pi	forward only	Tyrosine, Tryptophan, and Phenylalanine Metabolism	b3389
DHQTi	3-dehydroquinate dehydratase, irreversible	[c] : 3dhq --> 3dhsk + h2o	forward only	Tyrosine, Tryptophan, and Phenylalanine Metabolism	b1693
DIMPtex	dIMP transport via diffusion (extracellular to periplasm)	dimp[e] <==> dimp[p]	reversible	Transport, Outer Membrane Porin	b0241 or b0929 or b1377 or b2215
DINSt2pp	deoxyinosine transport in via proton symport (periplasm)	din[p] + h[p] --> din[c] + h[c]	forward only	Transport, Inner Membrane	b2964
DINStex	deoxyinosine transport via diffusion (extracellular to periplasm)	din[e] <==> din[p]	reversible	Transport, Outer Membrane Porin	b0241 or b0929 or b1377 or b2215
DKGLCNR1	2,5-diketo-D-gluconate reductase	[c] : 25dkglcn + h + nadph --> 2dhguln + nadp	forward only	Alternate Carbon Metabolism	b0207 or b3012
DKGLCNR2x	2,5-diketo-D-gluconate reductase (NADH)	[c] : 25dkglcn + h + nadh --> 5dglcn + nad	forward only	Alternate Carbon Metabolism	b3553
DKGLCNR2y	2,5-diketo-D-gluconate reductase (NADPH)	[c] : 25dkglcn + h + nadph --> 5dglcn + nadp	forward only	Alternate Carbon Metabolism	b3553
DKMPPD	2,3-diketo-5-methylthio-1-phosphopentane degradation reaction	[c] : dkmpp + h2o + o2 --> 2kmb + for + (2) h + pi	forward only	Arginine and Proline Metabolism	NONE
DKMPPD3	2,3-diketo-5-methylthio-1-phosphopentane degradation reaction	[c] : dkmpp + (3) h2o + (2) nad --> 2kmb + for + (4) h + (2) nadh + pi	forward only	Arginine and Proline Metabolism	NONE
DM_4HBA	Sink needed to allow 4-hydroxy-benzoate to leave system	[c] : 4hba -->	forward only		NONE
DM_5DRIB	Sink needed to allow 5'-deoxyribose to leave system	[c] : 5drib -->	forward only		NONE
DM_AACALD	Sink needed to allow aminoacetaldehyde to leave system	[c] : aacald -->	forward only		NONE
DM_HMFURN	Sink needed to allow 4-hydroxy-5-methyl-3(2H)-furanone to leave system	[c] : hmfurn -->	forward only		NONE
DM_OXAM	Sink needed to allow oxamate to leave system	[c] : oxam -->	forward only		NONE
DMATT	dimethylallyltranstransferase	[c] : dmpp + ipdp --> grdp + ppi	forward only	Cofactor and Prosthetic Group Biosynthesis	b0421
DMPPS	1-hydroxy-2-methyl-2-(E)-butenyl 4-diphosphate reductase (dmpp)	[c] : h + h2mb4p + nadh --> dmpp + h2o + nad	forward only	Cofactor and Prosthetic Group Biosynthesis	b0029
DMQMT	3-Dimethylubiquinonol 3-methyltransferase	[c] : 2omhmbl + amet --> ahcys + h + q8h2	forward only	Cofactor and Prosthetic Group Biosynthesis	b2232
DMSOR1	Dimethyl sulfoxide reductase (Menaquinol 8)	[c] : dmso + mql8 --> dms + h2o + mqn8	forward only	Oxidative Phosphorylation	(b1587 and b1588 and b1589 and b1590) or (b0894 and b0895 and b0896)
DMSOR1pp	Dimethyl sulfoxide reductase (Menaquinol 8) (periplasm)	dmso[p] + mql8[c] --> dms[p] + h2o[p] + mqn8[c]	forward only	Oxidative Phosphorylation	(b1872 and b1873)
DMSOR2	Dimethyl sulfoxide reductase (Demethylmenaquinol 8)	[c] : 2dmmql8 + dmso --> 2dmmq8 + dms + h2o	forward only	Oxidative Phosphorylation	(b0894 and b0895 and b0896)
DMSOR2pp	Dimethyl sulfoxide reductase (Demethylmenaquinol 8) (periplasm)	2dmmql8[c] + dmso[p] --> 2dmmq8[c] + dms[p] + h2o[p]	forward only	Oxidative Phosphorylation	(b1872 and b1873)
DMSOtex	Dimethyl sulfoxide transport via diffusion (extracellular to periplasm)	dmso[e] <==> dmso[p]	reversible	Transport, Outer Membrane Porin	b0241 or b0929 or b1377 or b2215
DMStex	Dimethyl sulfide transport via diffusion (extracellular to periplasm)	dms[e] <==> dms[p]	reversible	Transport, Outer Membrane Porin	b0241 or b0929 or b1377 or b2215
DNMPPA	Dihydroneopterin monophosphate dephosphorylase	[c] : dhpmp + h2o --> dhnpt + pi	forward only	Cofactor and Prosthetic Group Biosynthesis	NONE
DNTPPA	Dihydroneopterin triphosphate pyrophosphatase	[c] : ahdt + h2o --> dhpmp + h + ppi	forward only	Cofactor and Prosthetic Group Biosynthesis	b1865 or b0099
DOGDH	2-deoxy-D-gluconate 3-dehydrogenase	[c]: nad + 2doglu <==> nadh + 32ddog + H	reversible	Unassigned	b2842
DOGULNR	2,3 dioxo-L-gulonate reductase	[c] : 23doguln + h + nadh --> 3dhguln + nad	forward only	Alternate Carbon Metabolism	b3575
DOPAtex	dopamine transport via diffusion (extracellular to periplasm)	dopa[e] <==> dopa[p]	reversible	Transport, Outer Membrane Porin	b0241 or b0929 or b1377 or b2215
DPCOAK	dephospho-CoA kinase	[c] : atp + dpcoa --> adp + coa + h	forward only	Cofactor and Prosthetic Group Biosynthesis	b0103
DPR	2-dehydropantoate 2-reductase	[c] : 2dhp + h + nadph --> nadp + pant-R	forward only	Cofactor and Prosthetic Group Biosynthesis	b0425 or b3774
DRPA	deoxyribose-phosphate aldolase	[c] : 2dr5p --> acald + g3p	forward only	Alternate Carbon Metabolism	b4381
DSBAO1	DsbA protein reoxidation reaction (aerobic)	dsbard[p] + q8[c] --> dsbaox[p] + q8h2[c]	forward only	Unassigned	(b3860 and b1185)
DSBAO2	DsbA protein reoxidation reaction (anaerobic)	dsbard[p] + mqn8[c] --> dsbaox[p] + mql8[c]	forward only	Unassigned	(b3860 and b1185)
DSBCGT	DsbC:glutathione thiotransferase	[p] : dsbcox + (2) gthrd --> dsbcrd + gthox	forward only	Unassigned	b2893
DSBDR	DsbD reductase	[c] : dsbdox + trdrd --> dsbdrd + trdox	forward only	Unassigned	(b4136 and b3781) or (b4136 and b2582)
DSBGGT	DsbG:glutathione thiotransferase	[p] : dsbgox + (2) gthrd --> dsbgrd + gthox	forward only	Unassigned	b0604
DSERDHr	D-serine dehydrogenase	[c] : nadp + ser-D <==> 2amsa + h + nadph	reversible	Glycine and Serine Metabolism	b1539
DSERt2pp	D-serine transport in via proton symport (periplasm)	h[p] + ser-D[p] --> h[c] + ser-D[c]	forward only	Transport, Inner Membrane	b4208
DSERtex	D-serine transport via diffusion (extracellular to periplasm)	ser-D[e] <==> ser-D[p]	reversible	Transport, Outer Membrane Porin	b0241 or b0929 or b1377 or b2215
DTMPK	dTMP kinase	[c] : atp + dtmp <==> adp + dtdp	reversible	Nucleotide Salvage Pathway	b1098
DTMPtex	dTMP transport via diffusion (extracellular to periplasm)	dtmp[e] <==> dtmp[p]	reversible	Transport, Outer Membrane Porin	b0241 or b0929 or b1377 or b2215
DUMPtex	dUMP transport via diffusion (extracellular to periplasm)	dump[e] <==> dump[p]	reversible	Transport, Outer Membrane Porin	b0241 or b0929 or b1377 or b2215
DURIK1	deoxyuridine kinase (ATP:Deoxyuridine)	[c] : atp + duri --> adp + dump + h	forward only	Nucleotide Salvage Pathway	b1238
DURIPP	deoxyuridine phosphorylase	[c] : duri + pi <==> 2dr1p + ura	reversible	Nucleotide Salvage Pathway	b4382 or b4384
DURIt2pp	deoxyuridine transport in via proton symport (periplasm)	duri[p] + h[p] --> duri[c] + h[c]	forward only	Transport, Inner Membrane	b2393 or b2964
DURItex	deoxyuridine transport via diffusion (extracellular to periplasm)	duri[e] <==> duri[p]	reversible	Transport, Outer Membrane	b0411
DUTPDP	dUTP diphosphatase	[c] : dutp + h2o --> dump + h + ppi	forward only	Nucleotide Salvage Pathway	b3640 or b2251
DXPRIi	1-deoxy-D-xylulose reductoisomerase	[c] : dxyl5p + h + nadph --> 2me4p + nadp	forward only	Cofactor and Prosthetic Group Biosynthesis	b0173
DXPS	1-deoxy-D-xylulose 5-phosphate synthase	[c] : g3p + h + pyr --> co2 + dxyl5p	forward only	Cofactor and Prosthetic Group Biosynthesis	b0420
DXYLK	1-Deoxy-D-xylulose kinase	[c] : atp + dxyl --> adp + dxyl5p + h	forward only	Cofactor and Prosthetic Group Biosynthesis	b3564
E4PD	Erythrose 4-phosphate dehydrogenase	[c] : e4p + h2o + nad <==> 4per + (2) h + nadh	reversible	Cofactor and Prosthetic Group Biosynthesis	b2927 or b3697
EAR100x	enoyl-[acyl-carrier-protein] reductase (NADH) (n-C10:0)	[c] : h + nadh + tdec2eACP --> dcaACP + nad	forward only	Cell Envelope Biosynthesis	b1288
EAR100y	enoyl-[acyl-carrier-protein] reductase (NADPH) (n-C10:0)	[c] : h + nadph + tdec2eACP --> dcaACP + nadp	forward only	Cell Envelope Biosynthesis	b1288
EAR120x	enoyl-[acyl-carrier-protein] reductase (NADH) (n-C12:0)	[c] : h + nadh + tddec2eACP --> ddcaACP + nad	forward only	Cell Envelope Biosynthesis	b1288
EAR120y	enoyl-[acyl-carrier-protein] reductase (NADPH) (n-C12:0)	[c] : h + nadph + tddec2eACP --> ddcaACP + nadp	forward only	Cell Envelope Biosynthesis	b1288
EAR121x	enoyl-[acyl-carrier-protein] reductase (NADH) (n-C12:1)	[c] : h + nadh + t3c5ddeceACP --> cddec5eACP + nad	forward only	Cell Envelope Biosynthesis	b1288
EAR121y	enoyl-[acyl-carrier-protein] reductase (NADPH) (n-C12:1)	[c] : h + nadph + t3c5ddeceACP --> cddec5eACP + nadp	forward only	Cell Envelope Biosynthesis	b1288
EAR140x	enoyl-[acyl-carrier-protein] reductase (NADH) (n-C14:0)	[c] : h + nadh + tmrs2eACP --> myrsACP + nad	forward only	Cell Envelope Biosynthesis	b1288
EAR140y	enoyl-[acyl-carrier-protein] reductase (NADPH) (n-C14:0)	[c] : h + nadph + tmrs2eACP --> myrsACP + nadp	forward only	Cell Envelope Biosynthesis	b1288
EAR141x	enoyl-[acyl-carrier-protein] reductase (NADH) (n-C14:1)	[c] : h + nadh + t3c7mrseACP --> nad + tdeACP	forward only	Cell Envelope Biosynthesis	b1288
EAR141y	enoyl-[acyl-carrier-protein] reductase (NADPH) (n-C14:1)	[c] : h + nadph + t3c7mrseACP --> nadp + tdeACP	forward only	Cell Envelope Biosynthesis	b1288
EAR160x	enoyl-[acyl-carrier-protein] reductase (NADH) (n-C16:0)	[c] : h + nadh + tpalm2eACP --> nad + palmACP	forward only	Cell Envelope Biosynthesis	b1288
EAR160y	enoyl-[acyl-carrier-protein] reductase (NADPH) (n-C16:0)	[c] : h + nadph + tpalm2eACP --> nadp + palmACP	forward only	Cell Envelope Biosynthesis	b1288
EAR161x	enoyl-[acyl-carrier-protein] reductase (NADH) (n-C16:1)	[c] : h + nadh + t3c9palmeACP --> hdeACP + nad	forward only	Cell Envelope Biosynthesis	b1288
EAR161y	enoyl-[acyl-carrier-protein] reductase (NADPH) (n-C16:1)	[c] : h + nadph + t3c9palmeACP --> hdeACP + nadp	forward only	Cell Envelope Biosynthesis	b1288
EAR180x	enoyl-[acyl-carrier-protein] reductase (NADH) (n-C18:0)	[c] : h + nadh + toctd2eACP --> nad + ocdcaACP	forward only	Cell Envelope Biosynthesis	b1288
EAR180y	enoyl-[acyl-carrier-protein] reductase (NADPH) (n-C18:0)	[c] : h + nadph + toctd2eACP --> nadp + ocdcaACP	forward only	Cell Envelope Biosynthesis	b1288
EAR181x	enoyl-[acyl-carrier-protein] reductase (NADH) (n-C18:1)	[c] : h + nadh + t3c11vaceACP --> nad + octeACP	forward only	Cell Envelope Biosynthesis	b1288
EAR181y	enoyl-[acyl-carrier-protein] reductase (NADPH) (n-C18:1)	[c] : h + nadph + t3c11vaceACP --> nadp + octeACP	forward only	Cell Envelope Biosynthesis	b1288
EAR40x	enoyl-[acyl-carrier-protein] reductase (NADH) (n-C4:0)	[c] : but2eACP + h + nadh --> butACP + nad	forward only	Cell Envelope Biosynthesis	b1288
EAR40y	enoyl-[acyl-carrier-protein] reductase (NADPH) (n-C4:0)	[c] : but2eACP + h + nadph --> butACP + nadp	forward only	Cell Envelope Biosynthesis	b1288
EAR60x	enoyl-[acyl-carrier-protein] reductase (NADH) (n-C6:0)	[c] : h + nadh + thex2eACP --> hexACP + nad	forward only	Cell Envelope Biosynthesis	b1288
EAR60y	enoyl-[acyl-carrier-protein] reductase (NADPH) (n-C6:0)	[c] : h + nadph + thex2eACP --> hexACP + nadp	forward only	Cell Envelope Biosynthesis	b1288
EAR80x	enoyl-[acyl-carrier-protein] reductase (NADH) (n-C8:0)	[c] : h + nadh + toct2eACP --> nad + ocACP	forward only	Cell Envelope Biosynthesis	b1288
EAR80y	enoyl-[acyl-carrier-protein] reductase (NADPH) (n-C8:0)	[c] : h + nadph + toct2eACP --> nadp + ocACP	forward only	Cell Envelope Biosynthesis	b1288
Ec_biomass_iAF1260_core_59p81M	core biomass reaction				NONE
Ec_biomass_iAF1260_wt_59p81M	wt biomass reaction				NONE
ECA4COLIPAtex	enterobacterial common antigen (x4) core oligosaccharide lipid A transport (periplasm to extracellular)	eca4colipa[p] --> eca4colipa[e]	forward only	Lipopolysaccharide Biosynthesis / Recycling	NONE
ECA4OALpp	enterobacterial common antigen (x4) O-antigen ligase (periplasm)	[p] : colipa + eca4und --> eca4colipa + h + udcpdp	forward only	Lipopolysaccharide Biosynthesis / Recycling	b3622
ECAP1pp	enterobacterial common antigen polymerase (periplasm)	[p] : (2) unagamuf --> eca2und + h + udcpdp	forward only	Lipopolysaccharide Biosynthesis / Recycling	(b3793 and b3785)
ECAP2pp	enterobacterial common antigen polymerase (periplasm)	[p] : eca2und + unagamuf --> eca3und + h + udcpdp	forward only	Lipopolysaccharide Biosynthesis / Recycling	(b3793 and b3785)
ECAP3pp	enterobacterial common antigen polymerase (periplasm)	[p] : eca3und + unagamuf --> eca4und + h + udcpdp	forward only	Lipopolysaccharide Biosynthesis / Recycling	(b3793 and b3785)
ECAtpp	enterobacterial common antigen transferase (flippase, cytoplasm to periplasm)	unagamuf[c] --> unagamuf[p]	forward only	Lipopolysaccharide Biosynthesis / Recycling	b3792
ECOAH1	3-hydroxyacyl-CoA dehydratase (3-hydroxybutanoyl-CoA)	[c] : 3hbcoa <==> b2coa + h2o	reversible	Membrane Lipid Metabolism	b3846 or b2341
ECOAH2	3-hydroxyacyl-CoA dehydratase (3-hydroxyhexanoyl-CoA)	[c] : 3hhcoa <==> h2o + hx2coa	reversible	Membrane Lipid Metabolism	b3846 or b2341
ECOAH3	3-hydroxyacyl-CoA dehydratase (3-hydroxyoctanoyl-CoA)	[c] : 3hocoa <==> h2o + oc2coa	reversible	Membrane Lipid Metabolism	b3846 or b2341
ECOAH4	3-hydroxyacyl-CoA dehydratase (3-hydroxydecanoyl-CoA)	[c] : 3hdcoa <==> dc2coa + h2o	reversible	Membrane Lipid Metabolism	b3846 or b2341
ECOAH5	3-hydroxyacyl-CoA dehydratase (3-hydroxydodecanoyl-CoA)	[c] : 3hddcoa <==> dd2coa + h2o	reversible	Membrane Lipid Metabolism	b3846 or b2341
ECOAH6	3-hydroxyacyl-CoA dehydratase (3-hydroxytetradecanoyl-CoA)	[c] : 3htdcoa <==> h2o + td2coa	reversible	Membrane Lipid Metabolism	b3846 or b2341
ECOAH7	3-hydroxyacyl-CoA dehydratase (3-hydroxyhexadecanoyl-CoA)	[c] : 3hhdcoa <==> h2o + hdd2coa	reversible	Membrane Lipid Metabolism	b3846 or b2341
ECOAH8	3-hydroxyacyl-CoA dehydratase (3-hydroxyoctadecanoyl-CoA)	[c] : 3hodcoa <==> h2o + od2coa	reversible	Membrane Lipid Metabolism	b3846 or b2341
EDA	2-dehydro-3-deoxy-phosphogluconate aldolase	[c] : 2ddg6p --> g3p + pyr	forward only	Pentose Phosphate Pathway	b1850
EDD	6-phosphogluconate dehydratase	[c] : 6pgc --> 2ddg6p + h2o	forward only	Pentose Phosphate Pathway	b1851
EDTXS1	Endotoxin Synthesis (lauroyl transferase)	[c] : ddcaACP + kdo2lipid4 --> ACP + kdo2lipid4L	forward only	Lipopolysaccharide Biosynthesis / Recycling	b1054
EDTXS2	Endotoxin Synthesis (myristoyl transferase)	[c] : kdo2lipid4L + myrsACP --> ACP + lipa	forward only	Lipopolysaccharide Biosynthesis / Recycling	b1855
EDTXS3	Endotoxin Synthesis (palmitoleoyl ACP)	[c] : hdeACP + kdo2lipid4 --> ACP + kdo2lipid4p	forward only	Lipopolysaccharide Biosynthesis / Recycling	b2378
EDTXS4	Endotoxin Synthesis (myristoyl transferase)	[c] : kdo2lipid4p + myrsACP --> ACP + lipa_cold	forward only	Lipopolysaccharide Biosynthesis / Recycling	b1855
ENLIPAtex	phosphoethanolamine lipid A transport via vector (periplasm to extracellular)	enlipa[p] --> enlipa[e]	forward only	Lipopolysaccharide Biosynthesis / Recycling	NONE
ENO	enolase	[c] : 2pg <==> h2o + pep	reversible	Glycolysis/Gluconeogenesis	b2779
ENTCS	enterochelin synthase	[c] : (3) 23dhba + (3) seramp --> (6) amp + enter + (9) h	forward only	Cofactor and Prosthetic Group Biosynthesis	b0583
ENTERES	Enterochelin Esterase	[c] : enter + (3) h2o --> (3) 23dhbzs + (3) h	forward only	Inorganic Ion Transport and Metabolism	b0585
ENTERES2	Enterochelin Esterase (Fe containing)	[c] : feenter + (3) h2o --> (3) 23dhbzs + fe3 + (3) h	forward only	Inorganic Ion Transport and Metabolism	b0585
ETHAAL	Ethanolamine ammonia-lyase	[c] : etha --> acald + nh4	forward only	Cell Envelope Biosynthesis	(b2440 and b2441)
ETHAt2pp	ethanolamine transport in via proton symport	etha[p] + h[p] --> etha[c] + h[c]	forward only	Transport, Inner Membrane	NONE
ETHAtex	ethanolamine transport via diffusion (extracellular)	etha[e] <==> etha[p]	reversible	Transport, Outer Membrane Porin	b0241 or b0929 or b1377 or b2215
ETHSO3abcpp	ethanesulfonate transport via ABC system (periplasm)	atp[c] + ethso3[p] + h2o[c] --> adp[c] + ethso3[c] + h[c] + pi[c]	forward only	Transport, Inner Membrane	(b0936 and b0933 and b0934)
ETHSO3tex	ethanesulfonate transport via diffusion (extracellular to periplasm)	ethso3[e] <==> ethso3[p]	reversible	Transport, Outer Membrane Porin	b0241 or b0929 or b1377 or b2215
ETOHt2rpp	ethanol reversible transport via proton symport (periplasm)	etoh[p] + h[p] <==> etoh[c] + h[c]	reversible	Transport, Inner Membrane	NONE
ETOHtex	ethanol transport via diffusion (extracellular to periplasm)	etoh[e] <==> etoh[p]	reversible	Transport, Outer Membrane Porin	b0241 or b0929 or b1377 or b2215
EX_12ppd_R_e	(R)-Propane-1,2-diol exchange	[e] : 12ppd-R <==>	reversible		NONE
EX_12ppd_S_e	(S)-Propane-1,2-diol exchange	[e] : 12ppd-S <==>	reversible		NONE
EX_14glucan_e	1,4-alpha-D-glucan exchange	[e] : 14glucan <==>	reversible		NONE
EX_15dap_e	1,5-Diaminopentane exchange	[e] : 15dap <==>	reversible		NONE
EX_23camp_e	2',3'-Cyclic AMP exchange	[e] : 23camp <==>	reversible		NONE
EX_23ccmp_e	2',3'-Cyclic CMP exchange	[e] : 23ccmp <==>	reversible		NONE
EX_23cgmp_e	2',3'-Cyclic GMP exchange	[e] : 23cgmp <==>	reversible		NONE
EX_23cump_e	2',3'-Cyclic UMP exchange	[e] : 23cump <==>	reversible		NONE
EX_23dappa_e	2,3-diaminopropionate exchange	[e] : 23dappa <==>	reversible		NONE
EX_26dap_M_e	meso-2,6-Diaminoheptanedioate exchange	[e] : 26dap-M <==>	reversible		NONE
EX_2ddglcn_e	2-Dehydro-3-deoxy-D-gluconate exchange	[e] : 2ddglcn <==>	reversible		NONE
EX_34dhpac_e	3,4-Dihydroxyphenylacetaldehyde exchange	[e] : 34dhpac <==>	reversible		NONE
EX_3amp_e	3'-AMP exchange	[e] : 3amp <==>	reversible		NONE
EX_3cmp_e	3'-cmp exchange	[e] : 3cmp <==>	reversible		NONE
EX_3gmp_e	3'-GMP exchange	[e] : 3gmp <==>	reversible		NONE
EX_3hcinnm_e	3-hydroxycinnamic acid exchange	[e] : 3hcinnm <==>	reversible		NONE
EX_3hpppn_e	3-(3-hydroxy-phenyl)propionate exchange	[e] : 3hpppn <==>	reversible		NONE
EX_3ump_e	3'-UMP exchange	[e] : 3ump <==>	reversible		NONE
EX_4abut_e	4-Aminobutanoate exchange	[e] : 4abut <==>	reversible		NONE
EX_4hoxpacd_e	4-Hydroxyphenylacetaldehyde exchange	[e] : 4hoxpacd <==>	reversible		NONE
EX_5dglcn_e	5-Dehydro-D-gluconate exchange	[e] : 5dglcn <==>	reversible		NONE
EX_ac_e	Acetate exchange	[e] : ac <==>	reversible		NONE
EX_acac_e	Acetoacetate exchange	[e] : acac <==>	reversible		NONE
EX_acald_e	Acetaldehyde exchange	[e] : acald <==>	reversible		NONE
EX_acgal_e	N-Acetyl-D-galactosamine exchange	[e] : acgal <==>	reversible		NONE
EX_acgal1p_e	N-Acetyl-D-galactosamine 1-phosphate exchange	[e] : acgal1p <==>	reversible		NONE
EX_acgam_e	N-Acetyl-D-glucosamine exchange	[e] : acgam <==>	reversible		NONE
EX_acgam1p_e	N-Acetyl-D-glucosamine 1-phosphate exchange	[e] : acgam1p <==>	reversible		NONE
EX_acmana_e	N-Acetyl-D-mannosamine exchange	[e] : acmana <==>	reversible		NONE
EX_acmum_e	N-Acetylmuramate exchange	[e] : acmum <==>	reversible		NONE
EX_acnam_e	N-Acetylneuraminate exchange	[e] : acnam <==>	reversible		NONE
EX_acolipa_e	4-Amino-4-deoxy-L-arabinose modified core oligosaccharide lipid A exchange	[e] : acolipa <==>	reversible		NONE
EX_acser_e	O-Acetyl-L-serine exchange	[e] : acser <==>	reversible		NONE
EX_ade_e	Adenine exchange	[e] : ade <==>	reversible		NONE
EX_adn_e	Adenosine exchange	[e] : adn <==>	reversible		NONE
EX_adocbl_e	Adenosylcobalamin exchange	[e] : adocbl <==>	reversible		NONE
EX_ag_e	silver exchange	[e] : ag <==>	reversible		NONE
EX_agm_e	Agmatine exchange	[e] : agm <==>	reversible		NONE
EX_akg_e	2-Oxoglutarate exchange	[e] : akg <==>	reversible		NONE
EX_ala_B_e	D-Alanyl-D-alanine exchange	[e] : alaala <==>	reversible		NONE
EX_ala_D_e	beta-Alanine exchange	[e] : ala-B <==>	reversible		NONE
EX_ala_L_e	D-Alanine exchange	[e] : ala-D <==>	reversible		NONE
EX_alaala_e	L-Alanine exchange	[e] : ala-L <==>	reversible		NONE
EX_all_D_e	D-Allose exchange	[e] : all-D <==>	reversible		NONE
EX_alltn_e	Allantoin exchange	[e] : alltn <==>	reversible		NONE
EX_amp_e	AMP exchange	[e] : amp <==>	reversible		NONE
EX_anhgm_e	N-Acetyl-D-glucosamine(anhydrous)N-Acetylmuramic acid exchange	[e] : anhgm <==>	reversible		NONE
EX_arab_L_e	L-Arabinose exchange	[e] : arab-L <==>	reversible		NONE
EX_arbtn_e	aerobactin minus Fe3 exchange	[e] : arbtn <==>	reversible		NONE
EX_arbtn_fe3_e	Aerobactin exchange	[e] : arbtn-fe3 <==>	reversible		NONE
EX_arg_L_e	L-Arginine exchange	[e] : arg-L <==>	reversible		NONE
EX_ascb_L_e	L-Ascorbate exchange	[e] : ascb-L <==>	reversible		NONE
EX_asn_L_e	L-Asparagine exchange	[e] : asn-L <==>	reversible		NONE
EX_aso3_e	arsenite exchange	[e] : aso3 <==>	reversible		NONE
EX_asp_L_e	L-Aspartate exchange	[e] : asp-L <==>	reversible		NONE
EX_but_e	Butyrate (n-C4:0) exchange	[e] : but <==>	reversible		NONE
EX_butso3_e	butanesulfonate exchange	[e] : butso3 <==>	reversible		NONE
EX_ca2_e	Calcium exchange	[e] : ca2 <==>	reversible		NONE
EX_cbi_e	Cobinamide exchange	[e] : cbi <==>	reversible		NONE
EX_cbl1_e	Cob(I)alamin exchange	[e] : cbl1 <==>	reversible		NONE
EX_cd2_e	Cadmium exchange	[e] : cd2 <==>	reversible		NONE
EX_cgly_e	Cys-Gly exchange	[e] : cgly <==>	reversible		NONE
EX_chol_e	Choline exchange	[e] : chol <==>	reversible		NONE
EX_cit_e	Citrate exchange	[e] : cit <==>	reversible		NONE
EX_cl_e	Chloride exchange	[e] : cl <==>	reversible		NONE
EX_cmp_e	CMP exchange	[e] : cmp <==>	reversible		NONE
EX_co2_e	CO2 exchange	[e] : co2 <==>	reversible		NONE
EX_cobalt2_e	Co2+ exchange	[e] : cobalt2 <==>	reversible		NONE
EX_colipa_e	core oligosaccharide lipid A exchange	[e] : colipa <==>	reversible		NONE
EX_cpgn_e	coprogen exchange	[e] : cpgn <==>	reversible		NONE
EX_cpgn_un_e	coprogen unloaded (no Fe(III)) exchange	[e] : cpgn-un <==>	reversible		NONE
EX_crn_e	L-Carnitine exchange	[e] : crn <==>	reversible		NONE
EX_csn_e	Cytosine exchange	[e] : csn <==>	reversible		NONE
EX_cu_e	Cu+ exchange	[e] : cu <==>	reversible		NONE
EX_cu2_e	Cu2+ exchange	[e] : cu2 <==>	reversible		NONE
EX_cyan_e	Hydrogen cyanide exchange	[e] : cyan <==>	reversible		NONE
EX_cynt_e	Cyanate exchange	[e] : cynt <==>	reversible		NONE
EX_cys_D_e	D-Cysteine exchange	[e] : cys-D <==>	reversible		NONE
EX_cys_L_e	L-Cysteine exchange	[e] : cys-L <==>	reversible		NONE
EX_cytd_e	Cytidine exchange	[e] : cytd <==>	reversible		NONE
EX_dad_2_e	Deoxyadenosine exchange	[e] : dad-2 <==>	reversible		NONE
EX_damp_e	dAMP exchange	[e] : damp <==>	reversible		NONE
EX_dca_e	Decanoate (n-C10:0) exchange	[e] : dca <==>	reversible		NONE
EX_dcmp_e	dCMP exchange	[e] : dcmp <==>	reversible		NONE
EX_dcyt_e	Deoxycytidine exchange	[e] : dcyt <==>	reversible		NONE
EX_ddca_e	Dodecanoate (n-C12:0) exchange	[e] : ddca <==>	reversible		NONE
EX_dgmp_e	dGMP exchange	[e] : dgmp <==>	reversible		NONE
EX_dgsn_e	Deoxyguanosine exchange	[e] : dgsn <==>	reversible		NONE
EX_dha_e	Dihydroxyacetone exchange	[e] : dha <==>	reversible		NONE
EX_dimp_e	dIMP exchange	[e] : dimp <==>	reversible		NONE
EX_din_e	Deoxyinosine exchange	[e] : din <==>	reversible		NONE
EX_dms_e	Dimethyl sulfide exchange	[e] : dms <==>	reversible		NONE
EX_dmso_e	Dimethyl sulfoxide exchange	[e] : dmso <==>	reversible		NONE
EX_dopa_e	Dopamine exchange	[e] : dopa <==>	reversible		NONE
EX_dtmp_e	dTMP exchange	[e] : dtmp <==>	reversible		NONE
EX_dump_e	dUMP exchange	[e] : dump <==>	reversible		NONE
EX_duri_e	Deoxyuridine exchange	[e] : duri <==>	reversible		NONE
EX_eca4colipa_e	(enterobacterial common antigen)x4 core oligosaccharide lipid A exchange	[e] : eca4colipa <==>	reversible		NONE
EX_enlipa_e	phosphoethanolamine KDO(2)-lipid (A) exchange	[e] : enlipa <==>	reversible		NONE
EX_enter_e	Enterochelin exchange	[e] : enter <==>	reversible		NONE
EX_etha_e	Ethanolamine exchange	[e] : etha <==>	reversible		NONE
EX_ethso3_e	ethanesulfonate exchange	[e] : ethso3 <==>	reversible		NONE
EX_etoh_e	Ethanol exchange	[e] : etoh <==>	reversible		NONE
EX_f6p_e	D-fructose 6-phosphate exchange	[e] : f6p <==>	reversible		NONE
EX_fald_e	Formaldehyde exchange	[e] : fald <==>	reversible		NONE
EX_fe2_e	Fe2+ exchange	[e] : fe2 <==>	reversible		NONE
EX_fe3_e	Fe3+ exchange	[e] : fe3 <==>	reversible		NONE
EX_fe3dcit_e	Fe(III)dicitrate exchange	[e] : fe3dcit <==>	reversible		NONE
EX_fe3dhbzs_e	ferric 2,3-dihydroxybenzoylserine exchange	[e] : fe3dhbzs <==>	reversible		NONE
EX_fe3hox_e	Fe(III)hydroxamate exchange	[e] : fe3hox <==>	reversible		NONE
EX_fe3hox_un_e	Fe(III)hydoxamate, unloaded exchange	[e] : fe3hox-un <==>	reversible		NONE
EX_fecrm_e	Ferrichrome exchange	[e] : fecrm <==>	reversible		NONE
EX_fecrm_un_e	Ferrichrome minus Fe(III) exchange	[e] : fecrm-un <==>	reversible		NONE
EX_feenter_e	Fe-enterobactin exchange	[e] : feenter <==>	reversible		NONE
EX_feoxam_e	ferroxamine exchange	[e] : feoxam <==>	reversible		NONE
EX_feoxam_un_e	ferroxamine minus Fe(3) exchange	[e] : feoxam-un <==>	reversible		NONE
EX_for_e	Formate exchange	[e] : for <==>	reversible		NONE
EX_fru_e	D-Fructose exchange	[e] : fru <==>	reversible		NONE
EX_frulys_e	fructoselysine exchange	[e] : frulys <==>	reversible		NONE
EX_fruur_e	D-Fructuronate exchange	[e] : fruur <==>	reversible		NONE
EX_fuc_L_e	L-Fucose exchange	[e] : fuc-L <==>	reversible		NONE
EX_fum_e	Fumarate exchange	[e] : fum <==>	reversible		NONE
EX_g1p_e	D-Glucose 1-phosphate exchange	[e] : g1p <==>	reversible		NONE
EX_g3pc_e	sn-Glycero-3-phosphocholine exchange	[e] : g3pc <==>	reversible		NONE
EX_g3pe_e	sn-Glycero-3-phosphoethanolamine exchange	[e] : g3pe <==>	reversible		NONE
EX_g3pg_e	Glycerophosphoglycerol exchange	[e] : g3pg <==>	reversible		NONE
EX_g3pi_e	sn-Glycero-3-phospho-1-inositol exchange	[e] : g3pi <==>	reversible		NONE
EX_g3ps_e	Glycerophosphoserine exchange	[e] : g3ps <==>	reversible		NONE
EX_g6p_e	D-Glucose 6-phosphate exchange	[e] : g6p <==>	reversible		NONE
EX_gal_bD_e	D-Galactose exchange	[e] : gal <==>	reversible		NONE
EX_gal_e	alpha-D-Galactose 1-phosphate exchange	[e] : gal1p <==>	reversible		NONE
EX_gal1p_e	beta D-Galactose exchange	[e] : gal-bD <==>	reversible		NONE
EX_galct_D_e	D-Galactarate exchange	[e] : galct-D <==>	reversible		NONE
EX_galctn_D_e	D-Galactonate exchange	[e] : galctn-D <==>	reversible		NONE
EX_galctn_L_e	L-Galactonate exchange	[e] : galctn-L <==>	reversible		NONE
EX_galt_e	Galactitol exchange	[e] : galt <==>	reversible		NONE
EX_galur_e	D-Galacturonate exchange	[e] : galur <==>	reversible		NONE
EX_gam_e	D-Glucosamine exchange	[e] : gam <==>	reversible		NONE
EX_gam6p_e	D-Glucosamine 6-phosphate exchange	[e] : gam6p <==>	reversible		NONE
EX_gbbtn_e	gamma-butyrobetaine exchange	[e] : gbbtn <==>	reversible		NONE
EX_gdp_e	GDP exchange	[e] : gdp <==>	reversible		NONE
EX_glc_e	D-Glucose exchange	[e] : glc-D <==>	reversible		NONE
EX_glcn_e	D-Gluconate exchange	[e] : glcn <==>	reversible		NONE
EX_glcr_e	D-Glucarate exchange	[e] : glcr <==>	reversible		NONE
EX_glcur_e	D-Glucuronate exchange	[e] : glcur <==>	reversible		NONE
EX_glcur1p_e	D-Glucuronate 1-phosphate exchange	[e] : glcur1p <==>	reversible		NONE
EX_gln_L_e	L-Glutamine exchange	[e] : gln-L <==>	reversible		NONE
EX_glu_L_e	L-Glutamate exchange	[e] : glu-L <==>	reversible		NONE
EX_gly_e	Glycine exchange	[e] : gly <==>	reversible		NONE
EX_glyald_e	D-Glyceraldehyde exchange	[e] : glyald <==>	reversible		NONE
EX_glyb_e	Glycine betaine exchange	[e] : glyb <==>	reversible		NONE
EX_glyc_e	Glycerol exchange	[e] : glyc <==>	reversible		NONE
EX_glyc_R_e	Glycerol 2-phosphate exchange	[e] : glyc2p <==>	reversible		NONE
EX_glyc2p_e	Glycerol 3-phosphate exchange	[e] : glyc3p <==>	reversible		NONE
EX_glyc3p_e	Glycolate exchange	[e] : glyclt <==>	reversible		NONE
EX_glyclt_e	(R)-Glycerate exchange	[e] : glyc-R <==>	reversible		NONE
EX_gmp_e	GMP exchange	[e] : gmp <==>	reversible		NONE
EX_gsn_e	Guanosine exchange	[e] : gsn <==>	reversible		NONE
EX_gthox_e	Oxidized glutathione exchange	[e] : gthox <==>	reversible		NONE
EX_gthrd_e	Reduced glutathione exchange	[e] : gthrd <==>	reversible		NONE
EX_gtp_e	GTP exchange	[e] : gtp <==>	reversible		NONE
EX_gua_e	Guanine exchange	[e] : gua <==>	reversible		NONE
EX_h_e	H+ exchange	[e] : h <==>	reversible		NONE
EX_h2_e	H2 exchange	[e] : h2 <==>	reversible		NONE
EX_h2o_e	H2O exchange	[e] : h2o <==>	reversible		NONE
EX_h2o2_e	Hydrogen peroxide exchange	[e] : h2o2 <==>	reversible		NONE
EX_h2s_e	Hydrogen sulfide exchange	[e] : h2s <==>	reversible		NONE
EX_hacolipa_e	hepta-acylated core oligosaccharide lipid A (E. coli) exchange	[e] : hacolipa <==>	reversible		NONE
EX_halipa_e	hepta-acylated KDO(2)-lipid (A) exchange	[e] : halipa <==>	reversible		NONE
EX_hdca_e	Hexadecanoate (n-C16:0) exchange	[e] : hdca <==>	reversible		NONE
EX_hdcea_e	hexadecenoate (n-C16:1) exchange	[e] : hdcea <==>	reversible		NONE
EX_hg2_e	Hg2+ exchange	[e] : hg2 <==>	reversible		NONE
EX_his_L_e	L-Histidine exchange	[e] : his-L <==>	reversible		NONE
EX_hom_L_e	L-Homoserine exchange	[e] : hom-L <==>	reversible		NONE
EX_hxa_e	Hexanoate (n-C6:0) exchange	[e] : hxa <==>	reversible		NONE
EX_hxan_e	Hypoxanthine exchange	[e] : hxan <==>	reversible		NONE
EX_idon_L_e	L-Idonate exchange	[e] : idon-L <==>	reversible		NONE
EX_ile_L_e	L-Isoleucine exchange	[e] : ile-L <==>	reversible		NONE
EX_imp_e	IMP exchange	[e] : imp <==>	reversible		NONE
EX_indole_e	Indole exchange	[e] : indole <==>	reversible		NONE
EX_inost_e	myo-Inositol exchange	[e] : inost <==>	reversible		NONE
EX_ins_e	Inosine exchange	[e] : ins <==>	reversible		NONE
EX_isetac_e	Isethionic acid exchange	[e] : isetac <==>	reversible		NONE
EX_k_e	K+ exchange	[e] : k <==>	reversible		NONE
EX_kdo2lipid4_e	KDO(2)-lipid IV(A) exchange	[e] : kdo2lipid4 <==>	reversible		NONE
EX_lac_D_e	D-lactate exchange	[e] : lac-D <==>	reversible		NONE
EX_lac_L_e	L-Lactate exchange	[e] : lac-L <==>	reversible		NONE
EX_LalaDgluMdap_e	L-alanine-D-glutamate-meso-2,6-diaminoheptanedioate exchange	[e] : LalaDgluMdap <==>	reversible		NONE
EX_LalaDgluMdapDala_e	L-alanine-D-glutamate-meso-2,6-diaminoheptanedioate-D-alanine exchange	[e] : LalaDgluMdapDala <==>	reversible		NONE
EX_lcts_e	Lactose exchange	[e] : lcts <==>	reversible		NONE
EX_leu_L_e	L-Leucine exchange	[e] : leu-L <==>	reversible		NONE
EX_lipa_cold_e	KDO(2)-lipid (A) exchange	[e] : lipa <==>	reversible		NONE
EX_lipa_e	cold adapted KDO(2)-lipid (A) exchange	[e] : lipa_cold <==>	reversible		NONE
EX_lys_L_e	L-Lysine exchange	[e] : lys-L <==>	reversible		NONE
EX_lyx_L_e	L-Lyxose exchange	[e] : lyx-L <==>	reversible		NONE
EX_mal_D_e	D-Malate exchange	[e] : mal-D <==>	reversible		NONE
EX_mal_L_e	L-Malate exchange	[e] : mal-L <==>	reversible		NONE
EX_malt_e	Maltose exchange	[e] : malt <==>	reversible		NONE
EX_malthx_e	Maltohexaose exchange	[e] : malthx <==>	reversible		NONE
EX_maltpt_e	Maltopentaose exchange	[e] : maltpt <==>	reversible		NONE
EX_malttr_e	Maltotriose exchange	[e] : malttr <==>	reversible		NONE
EX_maltttr_e	Maltotetraose exchange	[e] : maltttr <==>	reversible		NONE
EX_man_e	D-Mannose exchange	[e] : man <==>	reversible		NONE
EX_man6p_e	D-Mannose 6-phosphate exchange	[e] : man6p <==>	reversible		NONE
EX_manglyc_e	2(alpha-D-Mannosyl)-D-glycerate exchange	[e] : manglyc <==>	reversible		NONE
EX_melib_e	Melibiose exchange	[e] : melib <==>	reversible		NONE
EX_met_D_e	D-Methionine exchange	[e] : met-D <==>	reversible		NONE
EX_met_L_e	L-Methionine exchange	[e] : met-L <==>	reversible		NONE
EX_metsox_R_L_e	L-methionine-R-sulfoxide exchange	[e] : metsox-R-L <==>	reversible		NONE
EX_metsox_S_L_e	L-Methionine S-oxide exchange	[e] : metsox-S-L <==>	reversible		NONE
EX_mg2_e	Mg exchange	[e] : mg2 <==>	reversible		NONE
EX_minohp_e	myo-Inositol hexakisphosphate exchange	[e] : minohp <==>	reversible		NONE
EX_mmet_e	S-Methyl-L-methionine exchange	[e] : mmet <==>	reversible		NONE
EX_mn2_e	Mn2+ exchange	[e] : mn2 <==>	reversible		NONE
EX_mnl_e	D-Mannitol exchange	[e] : mnl <==>	reversible		NONE
EX_mobd_e	Molybdate exchange	[e] : mobd <==>	reversible		NONE
EX_mso3_e	methanesulfonate exchange	[e] : mso3 <==>	reversible		NONE
EX_n2o_e	Nitrous oxide exchange	[e] : n2o <==>	reversible		NONE
EX_na1_e	Sodium exchange	[e] : na1 <==>	reversible		NONE
EX_nac_e	Nicotinate exchange	[e] : nac <==>	reversible		NONE
EX_nh4_e	Ammonia exchange	[e] : nh4 <==>	reversible		NONE
EX_ni2_e	Ni2+ exchange	[e] : ni2 <==>	reversible		NONE
EX_nmn_e	NMN exchange	[e] : nmn <==>	reversible		NONE
EX_no_e	Nitric oxide exchange	[e] : no <==>	reversible		NONE
EX_no2_e	Nitrite exchange	[e] : no2 <==>	reversible		NONE
EX_no3_e	Nitrate exchange	[e] : no3 <==>	reversible		NONE
EX_o16a4colipa_e	(O16 antigen)x4 core oligosaccharide lipid A exchange	[e] : o16a4colipa <==>	reversible		NONE
EX_o2_e	O2 exchange	[e] : o2 <==>	reversible		NONE
EX_o2s_e	Superoxide anion exchange	[e] : o2s <==>	reversible		NONE
EX_ocdca_e	octadecanoate (n-C18:0) exchange	[e] : ocdca <==>	reversible		NONE
EX_ocdcea_e	octadecenoate (n-C18:1) exchange	[e] : ocdcea <==>	reversible		NONE
EX_octa_e	octanoate (n-C8:0) exchange	[e] : octa <==>	reversible		NONE
EX_orn_e	Ornithine exchange	[e] : orn <==>	reversible		NONE
EX_orot_e	Orotate exchange	[e] : orot <==>	reversible		NONE
EX_pacald_e	Phenylacetaldehyde exchange	[e] : pacald <==>	reversible		NONE
EX_peamn_e	Phenethylamine exchange	[e] : peamn <==>	reversible		NONE
EX_phe_L_e	L-Phenylalanine exchange	[e] : phe-L <==>	reversible		NONE
EX_pheme_e	Protoheme exchange	[e] : pheme <==>	reversible		NONE
EX_pi_e	Phosphate exchange	[e] : pi <==>	reversible		NONE
EX_pnto_R_e	(R)-Pantothenate exchange	[e] : pnto-R <==>	reversible		NONE
EX_ppa_e	Propionate exchange	[e] : ppa <==>	reversible		NONE
EX_ppal_e	Propanal exchange	[e] : ppal <==>	reversible		NONE
EX_pppn_e	Phenylpropanoate exchange	[e] : pppn <==>	reversible		NONE
EX_ppt_e	Phosphonate exchange	[e] : ppt <==>	reversible		NONE
EX_pro_L_e	L-Prolinylglycine exchange	[e] : progly <==>	reversible		NONE
EX_progly_e	L-Proline exchange	[e] : pro-L <==>	reversible		NONE
EX_psclys_e	psicoselysine exchange	[e] : psclys <==>	reversible		NONE
EX_pser_L_e	O-Phospho-L-serine exchange	[e] : pser-L <==>	reversible		NONE
EX_ptrc_e	Putrescine exchange	[e] : ptrc <==>	reversible		NONE
EX_pyr_e	Pyruvate exchange	[e] : pyr <==>	reversible		NONE
EX_r5p_e	alpha-D-Ribose 5-phosphate exchange	[e] : r5p <==>	reversible		NONE
EX_rib_D_e	D-Ribose exchange	[e] : rib-D <==>	reversible		NONE
EX_rmn_e	L-Rhamnose exchange	[e] : rmn <==>	reversible		NONE
EX_sbt_D_e	D-Sorbitol exchange	[e] : sbt-D <==>	reversible		NONE
EX_ser_D_e	D-Serine exchange	[e] : ser-D <==>	reversible		NONE
EX_ser_L_e	L-Serine exchange	[e] : ser-L <==>	reversible		NONE
EX_skm_e	Shikimate exchange	[e] : skm <==>	reversible		NONE
EX_so2_e	sulfur dioxide exchange	[e] : so2 <==>	reversible		NONE
EX_so3_e	Sulfite exchange	[e] : so3 <==>	reversible		NONE
EX_so4_e	Sulfate exchange	[e] : so4 <==>	reversible		NONE
EX_spmd_e	Spermidine exchange	[e] : spmd <==>	reversible		NONE
EX_succ_e	Succinate exchange	[e] : succ <==>	reversible		NONE
EX_sucr_e	Sucrose exchange	[e] : sucr <==>	reversible		NONE
EX_sulfac_e	sulfoacetate exchange	[e] : sulfac <==>	reversible		NONE
EX_tartr_L_e	L-tartrate exchange	[e] : tartr-L <==>	reversible		NONE
EX_taur_e	Taurine exchange	[e] : taur <==>	reversible		NONE
EX_tcynt_e	Thiocyanate exchange	[e] : tcynt <==>	reversible		NONE
EX_thm_e	Thiamin exchange	[e] : thm <==>	reversible		NONE
EX_thr_L_e	L-Threonine exchange	[e] : thr-L <==>	reversible		NONE
EX_thrp_e	L-Threonine O-3-phosphate exchange	[e] : thrp <==>	reversible		NONE
EX_thym_e	Thymine exchange	[e] : thym <==>	reversible		NONE
EX_thymd_e	Thymidine exchange	[e] : thymd <==>	reversible		NONE
EX_tma_e	Trimethylamine exchange	[e] : tma <==>	reversible		NONE
EX_tmao_e	Trimethylamine N-oxide exchange	[e] : tmao <==>	reversible		NONE
EX_tre_e	Trehalose exchange	[e] : tre <==>	reversible		NONE
EX_trp_L_e	L-Tryptophan exchange	[e] : trp-L <==>	reversible		NONE
EX_tsul_e	Thiosulfate exchange	[e] : tsul <==>	reversible		NONE
EX_ttdca_e	tetradecanoate (n-C14:0) exchange	[e] : ttdca <==>	reversible		NONE
EX_ttdcea_e	tetradecenoate (n-C14:1) exchange	[e] : ttdcea <==>	reversible		NONE
EX_tungs_e	tungstate exchange	[e] : tungs <==>	reversible		NONE
EX_tym_e	Tyramine exchange	[e] : tym <==>	reversible		NONE
EX_tyr_L_e	L-Tyrosine exchange	[e] : tyr-L <==>	reversible		NONE
EX_tyrp_e	Phosphotyrosine exchange	[e] : tyrp <==>	reversible		NONE
EX_uacgam_e	UDP-N-acetyl-D-glucosamine exchange	[e] : uacgam <==>	reversible		NONE
EX_udpacgal_e	UDP-N-acetyl-D-galactosamine exchange	[e] : udpacgal <==>	reversible		NONE
EX_udpg_e	UDPglucose exchange	[e] : udpg <==>	reversible		NONE
EX_udpgal_e	UDPgalactose exchange	[e] : udpgal <==>	reversible		NONE
EX_udpglcur_e	UDP-D-glucuronate exchange	[e] : udpglcur <==>	reversible		NONE
EX_ump_e	UMP exchange	[e] : ump <==>	reversible		NONE
EX_ura_e	Uracil exchange	[e] : ura <==>	reversible		NONE
EX_urea_e	Urea exchange	[e] : urea <==>	reversible		NONE
EX_uri_e	Uridine exchange	[e] : uri <==>	reversible		NONE
EX_val_L_e	L-Valine exchange	[e] : val-L <==>	reversible		NONE
EX_xan_e	Xanthine exchange	[e] : xan <==>	reversible		NONE
EX_xmp_e	Xanthosine 5'-phosphate exchange	[e] : xmp <==>	reversible		NONE
EX_xtsn_e	Xanthosine exchange	[e] : xtsn <==>	reversible		NONE
EX_xyl_D_e	D-Xylose exchange	[e] : xyl-D <==>	reversible		NONE
EX_xylu_L_e	L-Xylulose exchange	[e] : xylu-L <==>	reversible		NONE
EX_zn2_e	Zinc exchange	[e] : zn2 <==>	reversible		NONE
F6PA	fructose 6-phosphate aldolase	[c] : f6p <==> dha + g3p	reversible	Glycolysis/Gluconeogenesis	b0825 or b3946
F6PP	D-fructose 6-phosphate phosphatase	[c] : f6p + h2o --> fru + pi	forward only	Alternate Carbon Metabolism	b0822
F6Pt6_2pp	Fructose-6-phosphate transport via phosphate antiport (periplasm)	f6p[p] + (2) pi[c] --> f6p[c] + (2) pi[p]	forward only	Transport, Inner Membrane	b3666
F6Ptex	fructose 6-phosphate transport via diffusion (extracellular to periplasm)	f6p[e] <==> f6p[p]	reversible	Transport, Outer Membrane Porin	b0241 or b0929 or b1377 or b2215
FA100ACPHi	fatty-acyl-ACP hydrolase	[c] : dcaACP + h2o --> ACP + dca + h	forward only	Cell Envelope Biosynthesis	b0404
FA120ACPHi	fatty-acyl-ACP hydrolase	[c] : ddcaACP + h2o --> ACP + ddca + h	forward only	Cell Envelope Biosynthesis	b0404
FA140ACPHi	fatty-acyl-ACP hydrolase	[c] : h2o + myrsACP --> ACP + h + ttdca	forward only	Cell Envelope Biosynthesis	b0404
FA141ACPHi	fatty-acyl-ACP hydrolase	[c] : h2o + tdeACP --> ACP + h + ttdcea	forward only	Cell Envelope Biosynthesis	b0404
FA160ACPHi	fatty-acyl-ACP hydrolase	[c] : h2o + palmACP --> ACP + h + hdca	forward only	Cell Envelope Biosynthesis	b0404
FA161ACPHi	fatty-acyl-ACP hydrolase	[c] : h2o + hdeACP --> ACP + h + hdcea	forward only	Cell Envelope Biosynthesis	b0404
FA80ACPHi	fatty-acyl-ACP hydrolase	[c] : h2o + ocACP --> ACP + h + octa	forward only	Cell Envelope Biosynthesis	b0404
FACOAE100	fatty-acid-CoA thioesterase (decanoate)	[c] : dcacoa + h2o --> coa + dca + h	forward only	Cell Envelope Biosynthesis	b0452
FACOAE120	fatty-acid-CoA thioesterase (dodecanoate)	[c] : ddcacoa + h2o --> coa + ddca + h	forward only	Cell Envelope Biosynthesis	b0452
FACOAE140	fatty-acid-CoA thioesterase (tetradecanoate)	[c] : h2o + tdcoa --> coa + h + ttdca	forward only	Cell Envelope Biosynthesis	b0452
FACOAE141	fatty-acid-CoA thioesterase (tetradecenoate)	[c] : h2o + tdecoa --> coa + h + ttdcea	forward only	Cell Envelope Biosynthesis	b0452
FACOAE160	fatty-acid-CoA thioesterase (hexadecanoate)	[c] : h2o + pmtcoa --> coa + h + hdca	forward only	Cell Envelope Biosynthesis	b0452
FACOAE161	fatty-acid-CoA thioesterase (hexadecenoate)	[c] : h2o + hdcoa --> coa + h + hdcea	forward only	Cell Envelope Biosynthesis	b0452
FACOAE180	fatty-acid-CoA thioesterase (octadecanoate)	[c] : h2o + stcoa --> coa + h + ocdca	forward only	Cell Envelope Biosynthesis	b0452
FACOAE181	fatty-acid-CoA thioesterase (octadecenoate)	[c] : h2o + odecoa --> coa + h + ocdcea	forward only	Cell Envelope Biosynthesis	b0452
FACOAE60	fatty-acid-CoA thioesterase (hexanoate)	[c] : h2o + hxcoa --> coa + h + hxa	forward only	Cell Envelope Biosynthesis	b0452
FACOAE80	fatty-acid-CoA thioesterase (octanoate)	[c] : h2o + occoa --> coa + h + octa	forward only	Cell Envelope Biosynthesis	b0452
FACOAL100t2pp	fatty-acid-CoA ligase (decanoate transport via vectoral Co-A coupling)	atp[c] + coa[c] + dca[p] + h[p] --> amp[c] + dcacoa[c] + h[c] + ppi[c]	forward only	Cell Envelope Biosynthesis	b1805 or b1701
FACOAL120t2pp	fatty-acid-CoA ligase (dodecanoate transport via vectoral Co-A coupling)	atp[c] + coa[c] + ddca[p] + h[p] --> amp[c] + ddcacoa[c] + h[c] + ppi[c]	forward only	Cell Envelope Biosynthesis	b1701 or b1805
FACOAL140t2pp	fatty-acid-CoA ligase (tetradecanoate transport via vectoral Co-A coupling)	atp[c] + coa[c] + h[p] + ttdca[p] --> amp[c] + h[c] + ppi[c] + tdcoa[c]	forward only	Cell Envelope Biosynthesis	b1805 or b1701
FACOAL141t2pp	fatty-acid-CoA ligase (tetradecenoate transport via vectoral Co-A coupling)	atp[c] + coa[c] + h[p] + ttdcea[p] --> amp[c] + h[c] + ppi[c] + tdecoa[c]	forward only	Cell Envelope Biosynthesis	b1701 or b1805
FACOAL160t2pp	fatty-acid-CoA ligase (hexadecanoate transport via vectoral Co-A coupling)	atp[c] + coa[c] + h[p] + hdca[p] --> amp[c] + h[c] + pmtcoa[c] + ppi[c]	forward only	Cell Envelope Biosynthesis	b1701 or b1805
FACOAL161t2pp	fatty-acid-CoA ligase (hexadecenoate transport via vectoral Co-A coupling)	atp[c] + coa[c] + h[p] + hdcea[p] --> amp[c] + h[c] + hdcoa[c] + ppi[c]	forward only	Cell Envelope Biosynthesis	b1805 or b1701
FACOAL180t2pp	fatty-acid-CoA ligase (octadecanoate transport via vectoral Co-A coupling)	atp[c] + coa[c] + h[p] + ocdca[p] --> amp[c] + h[c] + ppi[c] + stcoa[c]	forward only	Cell Envelope Biosynthesis	b1805 or b1701
FACOAL181t2pp	fatty-acid-CoA ligase (octadecenoate transport via vectoral Co-A coupling)	atp[c] + coa[c] + h[p] + ocdcea[p] --> amp[c] + h[c] + odecoa[c] + ppi[c]	forward only	Cell Envelope Biosynthesis	b1805 or b1701
FACOAL60t2pp	fatty-acid-CoA ligase (hexanoate transport via vectoral Co-A coupling)	atp[c] + coa[c] + h[p] + hxa[p] --> amp[c] + h[c] + hxcoa[c] + ppi[c]	forward only	Cell Envelope Biosynthesis	b1805 or b1701
FACOAL80t2pp	fatty-acid-CoA ligase (octanoate transport via vectoral Co-A coupling)	atp[c] + coa[c] + h[p] + octa[p] --> amp[c] + h[c] + occoa[c] + ppi[c]	forward only	Cell Envelope Biosynthesis	b1805 or b1701
FADRx	FAD reductase	[c] : fad + h + nadh --> fadh2 + nad	forward only	Cofactor and Prosthetic Group Biosynthesis	b3844
FADRx2	FAD reductase	[c] : fad + h + nadph --> fadh2 + nadp	forward only	Cofactor and Prosthetic Group Biosynthesis	(b2763 and b2764)
FALDH2	formaldehyde dehydrogenase	[c] : hmgth + nad <==> Sfglutth + h + nadh	reversible	Cofactor and Prosthetic Group Biosynthesis	b0356
FALDtex	formaldehyde transport via diffusion (extracellular to periplasm)	fald[e] <==> fald[p]	reversible	Transport, Outer Membrane Porin	b0241 or b0929 or b1377 or b2215
FALDtpp	formaldehyde transport via diffusion (periplasm)	fald[p] <==> fald[c]	reversible	Transport, Inner Membrane	s0001
FALGTHLs	formaldehyde glutathione ligase (spontaneous)	[c] : fald + gthrd <==> hmgth	reversible	Cofactor and Prosthetic Group Biosynthesis	s0001
FBA	fructose-bisphosphate aldolase	[c] : fdp <==> dhap + g3p	reversible	Glycolysis/Gluconeogenesis	b2097 or b2925 or b1773
FBP	fructose-bisphosphatase	[c] : fdp + h2o --> f6p + pi	forward only	Glycolysis/Gluconeogenesis	b4232 or b3925 or b0766
FCI	L-fucose isomerase	[c] : fuc-L <==> fcl-L	reversible	Alternate Carbon Metabolism	b2802
FCLK	L-fuculokinase	[c] : atp + fcl-L --> adp + fc1p + h	forward only	Alternate Carbon Metabolism	b2803
FCLPA	L-fuculose 1-phosphate aldolase	[c] : fc1p <==> dhap + lald-L	reversible	Alternate Carbon Metabolism	b2800 or b2738
FCLT	Ferrochelatase	[c] : fe2 + ppp9 --> (2) h + pheme	forward only	Cofactor and Prosthetic Group Biosynthesis	b0475
FDH4pp	formate dehydrogenase (quinone-8) (periplasm)	for[p] + (2) h[c] + q8[c] --> co2[c] + h[p] + q8h2[c]	forward only	Oxidative Phosphorylation	(b3892 and b3893 and b3894) or (b1474 and b1475 and b1476)
FDH5pp	Formate Dehydrogenase (menaquinone-8) (periplasm)	for[p] + (2) h[c] + mqn8[c] --> co2[c] + h[p] + mql8[c]	forward only	Oxidative Phosphorylation	(b1474 and b1475 and b1476) or (b3892 and b3893 and b3894)
FDMO	FMNH2-dependent monooxygenase	[c] : fmnh2 + isetac + o2 --> fmn + gcald + h + h2o + so3	forward only	Inorganic Ion Transport and Metabolism	b0935
FDMO2	FMNH2-dependent monooxygenase (methanesulfonate)	[c] : fmnh2 + mso3 + o2 --> fald + fmn + h + h2o + so3	forward only	Inorganic Ion Transport and Metabolism	b0935
FDMO3	FMNH2-dependent monooxygenase (ethanesulfonate)	[c] : ethso3 + fmnh2 + o2 --> acald + fmn + h + h2o + so3	forward only	Inorganic Ion Transport and Metabolism	b0935
FDMO4	FMNH2-dependent monooxygenase (butanesulfonate)	[c] : butso3 + fmnh2 + o2 --> btal + fmn + h + h2o + so3	forward only	Inorganic Ion Transport and Metabolism	b0935
FDMO6	FMNH2-dependent monooxygenase (sulfoacetate)	[c] : fmnh2 + o2 + sulfac --> fmn + glx + h + h2o + so3	forward only	Inorganic Ion Transport and Metabolism	b0935
FE2abcpp	iron (II) transport via ABC system (periplasm)	atp[c] + fe2[p] + h2o[c] --> adp[c] + fe2[c] + h[c] + pi[c]	forward only	Inorganic Ion Transport and Metabolism	b3409 or b3408
FE2t2pp	iron (II) transport in via proton symport (periplasm)	fe2[p] + h[p] --> fe2[c] + h[c]	forward only	Inorganic Ion Transport and Metabolism	b2392
FE2t3pp	iron (Fe+2) transport out via proton antiport (periplasm)	fe2[c] + h[p] --> fe2[p] + h[c]	forward only	Inorganic Ion Transport and Metabolism	b3915
FE2tex	iron (II) transport via diffusion (extracellular to periplasm)	fe2[e] <==> fe2[p]	reversible	Transport, Outer Membrane Porin	b0241 or b0929 or b1377 or b2215
FE2tpp	iron (+2) transport in via permease (no H+)	fe2[p] --> fe2[c]	forward only	Inorganic Ion Transport and Metabolism	b3040
FE3abcpp	iron (III) transport via ABC system (periplasm to cytoplasm)	atp[c] + fe3[p] + h2o[c] --> adp[c] + fe3[c] + h[c] + pi[c]	forward only	Inorganic Ion Transport and Metabolism	NONE
FE3DCITabcpp	iron transport from ferric-dicitrate via ABC system (periplasm)	atp[c] + fe3dcit[p] + h2o[c] --> adp[c] + (2) cit[c] + fe3[c] + h[c] + pi[c]	forward only	Inorganic Ion Transport and Metabolism	(b4290 and b4289 and b4288 and b4287)
FE3DCITtonex	ferric-dicitrate transport via ton system (extracellular)	fe3dcit[e] + h[p] --> fe3dcit[p] + h[c]	forward only	Transport, Outer Membrane	(b4291 and b1252 and b3005 and b3006)
FE3DHBZR	release of Fe(III) from ferric 2,3-dihydroxybenzoylserine	[c] : fe3dhbzs --> 23dhbzs + fe3	forward only	Inorganic Ion Transport and Metabolism	NONE
FE3DHBZSabcpp	ferric 2,3-dihydroxybenzoylserine transport via ABC system (periplasm)	atp[c] + fe3dhbzs[p] + h2o[c] --> adp[c] + fe3dhbzs[c] + h[c] + pi[c]	forward only	Inorganic Ion Transport and Metabolism	(b0592 and b0588 and b0590 and b0589)
FE3DHBZStonex	ferric 2,3-dihydroxybenzoylserine transport via ton system (extracellular)	fe3dhbzs[e] + h[p] --> fe3dhbzs[p] + h[c]	forward only	Transport, Outer Membrane	(b0805 and b1252 and b3005 and b3006) or (b2155 and b1252 and b3005 and b3006)
FE3HOXabcpp	ferric-dicitrate transport via ABC system (periplasm)	atp[c] + fe3hox[p] + h2o[c] --> adp[c] + fe3hox[c] + h[c] + pi[c]	forward only	Inorganic Ion Transport and Metabolism	(b0153 and b0151 and b0152)
FE3HOXexs	Fe(III) hydroxamate Fe-loading reaction (spontaneaous)	[e] : fe3 + fe3hox-un --> fe3hox	forward only	Inorganic Ion Transport and Metabolism	s0001
FE3HOXR1	Fe(III)hydroxamate reductase	[c] : fadh2 + (2) fe3hox --> fad + (2) fe2 + (2) fe3hox-un + (2) h	forward only	Inorganic Ion Transport and Metabolism	NONE
FE3HOXR2	Fe(III)hydroxamate reductase	[c] : (2) fe3hox + fmnh2 --> (2) fe2 + (2) fe3hox-un + fmn + (2) h	forward only	Inorganic Ion Transport and Metabolism	NONE
FE3HOXR3	Fe(III)hydroxamate reductase	[c] : (2) fe3hox + rbflvrd --> (2) fe2 + (2) fe3hox-un + (2) h + ribflv	forward only	Inorganic Ion Transport and Metabolism	NONE
FE3HOXtonex	Fe(III)hydroxamine transport via ton system (extracellular)	fe3hox[e] + h[p] --> fe3hox[p] + h[c]	forward only	Transport, Outer Membrane	(b0150 and b1252 and b3005 and b3006)
FE3HOXUtex	Fe(III)hydroxamate unloaded secretion	fe3hox-un[c] + h[p] --> fe3hox-un[p] + h[c]	forward only	Inorganic Ion Transport and Metabolism	NONE
FE3HOXUtpp	Fe(III)hydroxamate unloaded secretion (extracellular)	fe3hox-un[p] + h[p] --> fe3hox-un[e] + h[c]	forward only	Inorganic Ion Transport and Metabolism	NONE
FE3Ri	Fe(III) reduction	[c] : fadh2 + (2) fe3 --> fad + (2) fe2 + (2) h	forward only	Cofactor and Prosthetic Group Biosynthesis	b3844
FE3tex	iron (III) transport via diffusion (extracellular to periplasm)	fe3[e] <==> fe3[p]	reversible	Transport, Outer Membrane Porin	b0241 or b0929 or b1377 or b2215
FECRMabcpp	ferrichrome transport via ABC system (periplasm)	atp[c] + fecrm[p] + h2o[c] --> adp[c] + fecrm[c] + h[c] + pi[c]	forward only	Inorganic Ion Transport and Metabolism	(b0153 and b0151 and b0152)
FECRMexs	ferrichrome Fe(III)-loading reaction (spontaneous)	[e] : fe3 + fecrm-un --> fecrm	forward only	Inorganic Ion Transport and Metabolism	s0001
FECRMR1	Ferrichrome reductase	[c] : fadh2 + (2) fecrm --> fad + (2) fe2 + (2) fecrm-un + (2) h	forward only	Inorganic Ion Transport and Metabolism	NONE
FECRMR2	Ferrichrome reductase	[c] : (2) fecrm + fmnh2 --> (2) fe2 + (2) fecrm-un + fmn + (2) h	forward only	Inorganic Ion Transport and Metabolism	NONE
FECRMR3	Ferrichrome reductase	[c] : (2) fecrm + rbflvrd --> (2) fe2 + (2) fecrm-un + (2) h + ribflv	forward only	Inorganic Ion Transport and Metabolism	NONE
FECRMtonex	ferrichrome transport via ton system (extracellular)	fecrm[e] + h[p] --> fecrm[p] + h[c]	forward only	Transport, Outer Membrane	(b0150 and b1252 and b3005 and b3006)
FECRMUtex	ferrichrome (minus Fe) secretion (to extracellular)	fecrm-un[p] + h[p] --> fecrm-un[e] + h[c]	forward only	Inorganic Ion Transport and Metabolism	NONE
FECRMUtpp	ferrichrome (minus Fe) secretion (to periplasm)	fecrm-un[c] + h[p] --> fecrm-un[p] + h[c]	forward only	Inorganic Ion Transport and Metabolism	NONE
FEENTERabcpp	Fe-enterobactin transport via ABC system (periplasm)	atp[c] + feenter[p] + h2o[c] --> adp[c] + feenter[c] + h[c] + pi[c]	forward only	Inorganic Ion Transport and Metabolism	(b0592 and b0588 and b0590 and b0589)
FEENTERexs	enterobactin Fe(III) binding (spontaneous)	[e] : enter + fe3 --> feenter	forward only	Inorganic Ion Transport and Metabolism	s0001
FEENTERR1	Fe-enterobactin reduction (Fe(III)-unloading)	[c] : fadh2 + (2) feenter --> (2) enter + fad + (2) fe2 + (2) h	forward only	Inorganic Ion Transport and Metabolism	NONE
FEENTERR2	Fe-enterobactin reduction (Fe(III)-unloading)	[c] : (2) feenter + fmnh2 --> (2) enter + (2) fe2 + fmn + (2) h	forward only	Inorganic Ion Transport and Metabolism	NONE
FEENTERR3	Fe-enterobactin reduction (Fe(III)-unloading)	[c] : (2) feenter + rbflvrd --> (2) enter + (2) fe2 + (2) h + ribflv	forward only	Inorganic Ion Transport and Metabolism	NONE
FEENTERtex	enterochelin transport (secretion periplasm)	enter[p] + h[p] --> enter[e] + h[c]	forward only	Inorganic Ion Transport and Metabolism	NONE
FEENTERtonex	Fe-enterobactin transport via ton system (extracellular)	feenter[e] + h[p] --> feenter[p] + h[c]	forward only	Transport, Outer Membrane	(b0584 and b1252 and b3005 and b3006)
FEENTERtpp	enterochelin transport (secretion)	enter[c] + h[p] --> enter[p] + h[c]	forward only	Transport, Inner Membrane	b0591
FEOXAMabcpp	ferroxamine transport via ABC system (periplasm)	atp[c] + feoxam[p] + h2o[c] --> adp[c] + feoxam[c] + h[c] + pi[c]	forward only	Inorganic Ion Transport and Metabolism	(b0153 and b0151 and b0152)
FEOXAMexs	ferroxamine Fe3-loading reaction (spontaneous)	[e] : fe3 + feoxam-un --> feoxam	forward only	Inorganic Ion Transport and Metabolism	s0001
FEOXAMR1	ferroxamine reductase	[c] : fadh2 + (2) feoxam --> fad + (2) fe2 + (2) feoxam-un + (2) h	forward only	Inorganic Ion Transport and Metabolism	NONE
FEOXAMR2	ferroxamine reductase	[c] : (2) feoxam + fmnh2 --> (2) fe2 + (2) feoxam-un + fmn + (2) h	forward only	Inorganic Ion Transport and Metabolism	NONE
FEOXAMR3	ferroxamine reductase	[c] : (2) feoxam + rbflvrd --> (2) fe2 + (2) feoxam-un + (2) h + ribflv	forward only	Inorganic Ion Transport and Metabolism	NONE
FEOXAMtonex	ferroxamine transport via ton system (extracellular)	feoxam[e] + h[p] --> feoxam[p] + h[c]	forward only	Transport, Outer Membrane	(b0150 and b1252 and b3005 and b3006)
FEOXAMUtex	ferroxamine (minus Fe3) secretion (to extracellular)	feoxam-un[p] + h[p] --> feoxam-un[e] + h[c]	forward only	Inorganic Ion Transport and Metabolism	NONE
FEOXAMUtpp	ferroxamine (minus Fe3) secretion (to periplasm)	feoxam-un[c] + h[p] --> feoxam-un[p] + h[c]	forward only	Inorganic Ion Transport and Metabolism	NONE
FEROpp	ferroxidase	[p] : (4) fe2 + (4) h + o2 --> (4) fe3 + (2) h2o	forward only	Inorganic Ion Transport and Metabolism	b0123
FFSD	beta-fructofuranosidase	[c] : h2o + suc6p --> fru + g6p	forward only	Alternate Carbon Metabolism	NONE
FHL	Formate-hydrogen lyase	[c] : for + h --> co2 + h2	forward only	Pyruvate Metabolism	(b4079 and b2481 and b2482 and b2483 and b2484 and b2485 and b2486 and b2487 and b2488 and b2489 and b2490) or (b4079 and b2719 and b2720 and b2721 and b2722 and b2723 and b2724)
FLDR	flavodoxin reductase (NADPH)	[c] : fldox + h + nadph --> fldrd + nadp	forward only	Unassigned	(b0684 and b3924) or (b2895 and b3924)
FLVR	flavin reductase	[c] : h + nadph + ribflv --> nadp + rbflvrd	forward only	Cofactor and Prosthetic Group Biosynthesis	(b2763 and b2764) or b3844
FLVRx	flavin reductase (NAD)	[c] : h + nadh + ribflv --> nad + rbflvrd	forward only	Cofactor and Prosthetic Group Biosynthesis	b3844
FMETDF	formylmethionine deformylase	[c] : fmet + h2o --> for + met-L	forward only	Amino acid metabolism	b3287
FMETTRS	Methionyl-tRNA formyltransferase	[c] : 10fthf + mettrna --> fmettrna + h + thf	forward only	tRNA Charging	b3288
FMNAT	FMN adenylyltransferase	[c] : atp + fmn + h --> fad + ppi	forward only	Cofactor and Prosthetic Group Biosynthesis	b0025
FMNP	FMN phosphatase	[c]: fmn + h2o + H --> ribflv + pi	forward only	Unassigned	b0844 or b3812
FMNRx	FMN reductase	[c] : fmn + h + nadh --> fmnh2 + nad	forward only	Cofactor and Prosthetic Group Biosynthesis	b0937 or b3844
FMNRx2	FMN reductase	[c] : fmn + h + nadph --> fmnh2 + nadp	forward only	Cofactor and Prosthetic Group Biosynthesis	b0937 or (b2763 and b2764) or b3844
FORCOAT	formyl-CoA transferase	[c]: forcoa + oxal --> formate + oxcoa	forward only	Unassigned	b2374
FORt2pp	formate transport via proton symport (uptake only, periplasm)	for[p] + h[p] --> for[c] + h[c]	forward only	Transport, Inner Membrane	b0904 or b2492
FORtex	formate transport via diffusion (extracellular to periplasm)	for[e] <==> for[p]	reversible	Transport, Outer Membrane Porin	b0241 or b0929 or b1377 or b2215
FORtppi	formate transport via diffusion (cytoplasm to periplasm)	for[c] --> for[p]	forward only	Transport, Inner Membrane	b0904 or b2492
FRD2	fumarate reductase	[c] : fum + mql8 --> mqn8 + succ	forward only	Citric Acid Cycle	(b4151 and b4152 and b4153 and b4154)
FRD3	fumarate reductase	[c] : 2dmmql8 + fum --> 2dmmq8 + succ	forward only	Citric Acid Cycle	(b4151 and b4152 and b4153 and b4154)
FRUK	fructose-1-phosphate kinase	[c] : atp + f1p --> adp + fdp + h	forward only	Alternate Carbon Metabolism	b2168
FRULYSDG	Fructoselysine phosphate deglycase	[c] : frulysp + h2o <==> g6p + lys-L	reversible	Alternate Carbon Metabolism	b3371
FRULYSE	fructoselysine 3-epimerase	[c] : psclys <==> frulys	reversible	Alternate Carbon Metabolism	b4474
FRULYSK	Fructoselysine Kinase	[c] : atp + frulys --> adp + frulysp + h	forward only	Alternate Carbon Metabolism	b3374
FRULYSt2pp	Fructoselysine transport via proton symport (periplasm)	frulys[p] + h[p] --> frulys[c] + h[c]	forward only	Transport, Inner Membrane	b3370
FRULYStex	fructoselysine transporter via diffusion (extracellular)	frulys[e] <==> frulys[p]	reversible	Transport, Outer Membrane Porin	b0241 or b0929 or b1377 or b2215
FRUP	fructose-1-phosphatase	[c]: h2o + f1p --> pi + fru	forward only	Alternate Carbon Metabolism	b3697
FRUpts2pp	Fructose transport via PEP:Pyr PTS (f6p generating) (periplasm)	fru[p] + pep[c] --> f6p[c] + pyr[c]	forward only	Transport, Inner Membrane	(b1817 and b1818 and b1819 and b2415 and b2416)
FRUptspp	D-fructose transport via PEP:Pyr PTS (periplasm)	fru[p] + pep[c] --> f1p[c] + pyr[c]	forward only	Transport, Inner Membrane	(b2167 and b2169 and b2415 and b2416)
FRUtex	D-fructose transport via diffusion (extracellular to periplasm)	fru[e] <==> fru[p]	reversible	Transport, Outer Membrane Porin	b0241 or b0929 or b1377 or b2215
FRUURt2rpp	D-fructuronate transport via proton symport, reversible (periplasm)	fruur[p] + h[p] <==> fruur[c] + h[c]	reversible	Transport, Inner Membrane	b4321
FRUURtex	D-fructuronate transport via diffusion (extracellular)	fruur[e] <==> fruur[p]	reversible	Transport, Outer Membrane Porin	b0241 or b0929 or b1377 or b2215
FTHFD	formyltetrahydrofolate deformylase	[c] : 10fthf + h2o --> for + h + thf	forward only	Folate Metabolism	b1232
FUCtex	L-fucose transport via diffusion (extracellular to periplasm)	fuc-L[e] <==> fuc-L[p]	reversible	Transport, Outer Membrane Porin	b0241 or b0929 or b1377 or b2215
FUCtpp	L-fucose transport via proton symport (periplasm)	fuc-L[p] + h[p] <==> fuc-L[c] + h[c]	reversible	Transport, Inner Membrane	b2801
FUM	fumarase	[c] : fum + h2o <==> mal-L	reversible	Citric Acid Cycle	b1612 or b4122 or b1611
FUMt2_2pp	Fumarate transport via proton symport (2 H) (periplasm)	fum[p] + (2) h[p] --> fum[c] + (2) h[c]	forward only	Transport, Inner Membrane	b3528
FUMt2_3pp	Fumarate transport via proton symport (3 H) (periplasm)	fum[p] + (3) h[p] --> fum[c] + (3) h[c]	forward only	Transport, Inner Membrane	b4138 or b4123 or b0621
FUMtex	Fumarate transport via diffusion (extracellular to periplasm)	fum[e] <==> fum[p]	reversible	Transport, Outer Membrane Porin	b0241 or b0929 or b1377 or b2215
G1PACT	glucosamine-1-phosphate N-acetyltransferase	[c] : accoa + gam1p --> acgam1p + coa + h	forward only	Cell Envelope Biosynthesis	b3730
G1PPpp	Glucose-1-phosphatase	[p] : g1p + h2o --> glc-D + pi	forward only	Glycolysis/Gluconeogenesis	b1002 or b3885 or b3697
G1Ptex	D-glucose 1-phosphate transport via diffusion	g1p[e] <==> g1p[p]	reversible	Transport, Outer Membrane Porin	b0241 or b0929 or b1377 or b2215
G1PTT	glucose-1-phosphate thymidylyltransferase	[c] : dttp + g1p + h --> dtdpglu + ppi	forward only	Cell Envelope Biosynthesis	b2039 or b3789
G1SAT	glutamate-1-semialdehyde aminotransferase	[c] : glu1sa <==> 5aop	reversible	Cofactor and Prosthetic Group Biosynthesis	b0154
G2PPpp	glycerol 2-phosphate phosphatase (periplasmic)	[p] : glyc2p + h2o --> glyc + pi	forward only	Alternate Carbon Metabolism	b4055
G3PAT120	glycerol-3-phosphate acyltransferase (C12:0)	[c] : ddcaACP + glyc3p --> 1ddecg3p + ACP	forward only	Glycerophospholipid Metabolism	b4041
G3PAT140	glycerol-3-phosphate acyltransferase (C14:0)	[c] : glyc3p + myrsACP --> 1tdecg3p + ACP	forward only	Glycerophospholipid Metabolism	b4041
G3PAT141	glycerol-3-phosphate acyltransferase (C14:1)	[c] : glyc3p + tdeACP --> 1tdec7eg3p + ACP	forward only	Glycerophospholipid Metabolism	b4041
G3PAT160	glycerol-3-phosphate acyltransferase (C16:0)	[c] : glyc3p + palmACP --> 1hdecg3p + ACP	forward only	Glycerophospholipid Metabolism	b4041
G3PAT161	glycerol-3-phosphate acyltransferase (C16:1)	[c] : glyc3p + hdeACP --> 1hdec9eg3p + ACP	forward only	Glycerophospholipid Metabolism	b4041
G3PAT180	glycerol-3-phosphate acyltransferase (C18:0)	[c] : glyc3p + ocdcaACP --> 1odecg3p + ACP	forward only	Glycerophospholipid Metabolism	b4041
G3PAT181	glycerol-3-phosphate acyltransferase (C18:1)	[c] : glyc3p + octeACP --> 1odec11eg3p + ACP	forward only	Glycerophospholipid Metabolism	b4041
G3PCabcpp	sn-glycerol-3-phosphocholine transport via ABC system (periplasm)	atp[c] + g3pc[p] + h2o[c] --> adp[c] + g3pc[c] + h[c] + pi[c]	forward only	Transport, Inner Membrane	(b3452 and b3453 and b3450 and b3451)
G3PCtex	glycero-3-phosphocholine transport via diffusion (extracellular to periplasm)	g3pc[e] <==> g3pc[p]	reversible	Transport, Outer Membrane Porin	b0241 or b0929 or b1377 or b2215
G3PD2	glycerol-3-phosphate dehydrogenase (NADP)	[c] : glyc3p + nadp <==> dhap + h + nadph	reversible	Alternate Carbon Metabolism	b3608
G3PD5	glycerol-3-phosphate dehydrogenase (ubiquinone-8)	[c] : glyc3p + q8 --> dhap + q8h2	forward only	Oxidative Phosphorylation	(b2241 and b2242 and b2243) or b3426
G3PD6	glycerol-3-phosphate dehydrogenase (menaquinone-8)	[c] : glyc3p + mqn8 --> dhap + mql8	forward only	Oxidative Phosphorylation	(b2241 and b2242 and b2243)
G3PD7	glycerol-3-phosphate dehydrogenase (demethylmenaquinone-8)	[c] : 2dmmq8 + glyc3p --> 2dmmql8 + dhap	forward only	Oxidative Phosphorylation	(b2241 and b2242 and b2243)
G3PEabcpp	sn-glycerol-3-phosphoethanolamine transport via ABC system (periplasm)	atp[c] + g3pe[p] + h2o[c] --> adp[c] + g3pe[c] + h[c] + pi[c]	forward only	Transport, Inner Membrane	(b3452 and b3453 and b3450 and b3451)
G3PEtex	glycero-3-phosphoethanolamine transport via diffusion (extracellular to periplasm)	g3pe[e] <==> g3pe[p]	reversible	Transport, Outer Membrane Porin	b0241 or b0929 or b1377 or b2215
G3PGabcpp	sn-glycerol-3-phosphoglycerol transport via ABC system (periplasm)	atp[c] + g3pg[p] + h2o[c] --> adp[c] + g3pg[c] + h[c] + pi[c]	forward only	Transport, Inner Membrane	(b3452 and b3453 and b3450 and b3451)
G3PGtex	glycerophoglycerol transport via diffusion (extracellular to periplasm)	g3pg[e] <==> g3pg[p]	reversible	Transport, Outer Membrane Porin	b0241 or b0929 or b1377 or b2215
G3PIabcpp	sn-glycerol-3-phosphoethanolamine transport via ABC system (periplasm)	atp[c] + g3pi[p] + h2o[c] --> adp[c] + g3pi[c] + h[c] + pi[c]	forward only	Transport, Inner Membrane	(b3452 and b3453 and b3450 and b3451)
G3PItex	glycero-3-phospho-1-inositol transport via diffusion (extracellular to periplasm)	g3pi[e] <==> g3pi[p]	reversible	Transport, Outer Membrane Porin	b0241 or b0929 or b1377 or b2215
G3PSabcpp	sn-glycerol-3-phosphoserine transport via ABC system (periplasm)	atp[c] + g3ps[p] + h2o[c] --> adp[c] + g3ps[c] + h[c] + pi[c]	forward only	Transport, Inner Membrane	(b3452 and b3453 and b3450 and b3451)
G3PStex	glycerophosphserine transport via diffusion (extracellular to periplasm)	g3ps[e] <==> g3ps[p]	reversible	Transport, Outer Membrane Porin	b0241 or b0929 or b1377 or b2215
G3PT	glycerol-3-phosphatase	[c] : glyc3p + h2o --> glyc + pi	forward only	Alternate Carbon Metabolism	b0822
G5SADs	L-glutamate 5-semialdehyde dehydratase (spontaneous)	[c] : glu5sa --> 1pyr5c + h + h2o	forward only	Arginine and Proline Metabolism	s0001
G5SD	glutamate-5-semialdehyde dehydrogenase	[c] : glu5p + h + nadph --> glu5sa + nadp + pi	forward only	Arginine and Proline Metabolism	b0243
G6PDA	glucosamine-6-phosphate deaminase	[c] : gam6p + h2o --> f6p + nh4	forward only	Alternate Carbon Metabolism	b0678
G6PDH2r	glucose 6-phosphate dehydrogenase	[c] : g6p + nadp <==> 6pgl + h + nadph	reversible	Pentose Phosphate Pathway	b1852
G6PP	glucose-6-phosphate phosphatase	[c] : g6p + h2o --> glc-D + pi	forward only	Glycolysis/Gluconeogenesis	b0822
G6Pt6_2pp	Glucose-6-phosphate transport via phosphate antiport (periplasm)	g6p[p] + (2) pi[c] --> g6p[c] + (2) pi[p]	forward only	Transport, Inner Membrane	b3666
G6Ptex	glucose 6-phosphate transport via diffusion (extracellular to periplasm)	g6p[e] <==> g6p[p]	reversible	Transport, Outer Membrane Porin	b0241 or b0929 or b1377 or b2215
GAL1PPpp	D-galactose 1-phosphatase	[p] : gal1p + h2o --> gal + pi	forward only	Alternate Carbon Metabolism	b1002
GAL1Ptex	D-galactose 1-phosphate transport via diffusion (extracellular to periplasm)	gal1p[e] <==> gal1p[p]	reversible	Transport, Outer Membrane Porin	b0241 or b0929 or b1377 or b2215
GALabcpp	D-galactose transport via ABC system (periplasm)	atp[c] + gal[p] + h2o[c] --> adp[c] + gal[c] + h[c] + pi[c]	forward only	Transport, Inner Membrane	(b2149 and b2150 and b2148)
GALAMDA	Galactosamine-6-phosphate deaminase	[c]: galam6P + h2o --> tag6p-D + nh4 + H	forward only	Unassigned	b3141
GALBDtex	beta D-galactose transport via diffusion (extracellular to periplasm)	gal-bD[e] <==> gal-bD[p]	reversible	Transport, Outer Membrane Porin	b0241 or b0929 or b1377 or b2215
GALCTD	galactarate dehydratase	[c] : galct-D --> 5dh4dglc + h2o	forward only	Alternate Carbon Metabolism	b3128
GALCTLO	L-galactonate oxidoreductase	[c] : galctn-L + nad --> h + nadh + tagur	forward only	Alternate Carbon Metabolism	b4358
GALCTND	galactonate dehydratase	[c] : galctn-D --> 2dh3dgal + h2o	forward only	Alternate Carbon Metabolism	b4478
GALCTNLt2pp	L-galactonate transport via proton symport (periplasm)	galctn-L[p] + h[p] --> galctn-L[c] + h[c]	forward only	Transport, Inner Membrane	b4356
GALCTNLtex	L-galactonate transport via diffusion (extracellular to periplasm)	galctn-L[e] <==> galctn-L[p]	reversible	Transport, Outer Membrane Porin	b2215 or b1377 or b0929 or b0241
GALCTNt2pp	D-galactonate transport via proton symport (periplasm)	galctn-D[p] + h[p] --> galctn-D[c] + h[c]	forward only	Transport, Inner Membrane	b3691
GALCTNtex	D-galactonate transport via diffusion (extracellular to periplasm)	galctn-D[e] <==> galctn-D[p]	reversible	Transport, Outer Membrane Porin	b0241 or b0929 or b1377 or b2215
GALCTt2rpp	D-galactarte transport via proton symport, reversible (periplasm)	galct-D[p] + h[p] <==> galct-D[c] + h[c]	reversible	Transport, Inner Membrane	b2789 or b3127
GALCTtex	D-galactarte transport via diffusion (extracellular to periplasm)	galct-D[e] <==> galct-D[p]	reversible	Transport, Outer Membrane Porin	b0241 or b0929 or b1377 or b2215
GALKr	galactokinase	[c] : atp + gal <==> adp + gal1p + h	reversible	Alternate Carbon Metabolism	b2045 or b0757
GALM2pp	aldose-1-epimerase	[p] : gal-bD --> gal	forward only	Alternate Carbon Metabolism	b0756
GALS3	a-galactosidase (melibiose)	[c] : h2o + melib --> gal + glc-D	forward only	Alternate Carbon Metabolism	b4119
GALT1	galactosyltransferase I (LPS core synthesis)	[c] : gicolipa + udpg --> gagicolipa + h + udp	forward only	Lipopolysaccharide Biosynthesis / Recycling	b3628
GALt2pp	D-galactose transport in via proton symport (periplasm)	gal[p] + h[p] --> gal[c] + h[c]	forward only	Transport, Inner Membrane	b2943
GALtex	D-galactose transport via diffusion (extracellular to periplasm)	gal[e] <==> gal[p]	reversible	Transport, Outer Membrane Porin	b0241 or b0929 or b1377 or b2215
GALTptspp	Galactitol transport via PEP:Pyr PTS (periplasm)	galt[p] + pep[c] --> galt1p[c] + pyr[c]	forward only	Transport, Inner Membrane	(b2094 and b2093 and b2092 and b2415 and b2416)
GALTtex	Galactitol transport via diffusion (extracellular to periplasm)	galt[e] <==> galt[p]	reversible	Transport, Outer Membrane Porin	b0241 or b0929 or b1377 or b2215
GALUi	UTP-glucose-1-phosphate uridylyltransferase (irreversible)	[c] : g1p + h + utp --> ppi + udpg	forward only	Cell Envelope Biosynthesis	b1236
GALURt2rpp	D-galacturonate transport via proton symport, reversible (periplasm)	galur[p] + h[p] <==> galur[c] + h[c]	reversible	Transport, Inner Membrane	b3093
GALURtex	D-galacturonate transport via diffusion (extracellular to periplasm)	galur[e] <==> galur[p]	reversible	Transport, Outer Membrane Porin	b0241 or b0929 or b1377 or b2215
GAM6Pt6_2pp	D-Glucosamine 6-phosphate transport via phosphate antiport (periplasm)	gam6p[p] + (2) pi[c] --> gam6p[c] + (2) pi[p]	forward only	Transport, Inner Membrane	b3666
GAMAN6Ptex	D-glucosamine 6-phosphate transport via diffusion (extracellular to periplasm)	gam6p[e] <==> gam6p[p]	reversible	Transport, Outer Membrane Porin	b0241 or b0929 or b1377 or b2215
GAMptspp	D-glucosamine transport via PEP:Pyr PTS (periplasm)	gam[p] + pep[c] --> gam6p[c] + pyr[c]	forward only	Transport, Inner Membrane	(b1817 and b1818 and b1819 and b2415 and b2416)
GAMtex	D-glucosamine transport via diffusion (extracellular to periplasm)	gam[e] <==> gam[p]	reversible	Transport, Outer Membrane Porin	b0241 or b0929 or b1377 or b2215
GAPD	glyceraldehyde-3-phosphate dehydrogenase	[c] : g3p + nad + pi <==> 13dpg + h + nadh	reversible	Glycolysis/Gluconeogenesis	b1779
GARFT	phosphoribosylglycinamide formyltransferase	[c] : 10fthf + gar <==> fgam + h + thf	reversible	Purine and Pyrimidine Biosynthesis	b2500
GART	GAR transformylase-T	[c] : atp + for + gar --> adp + fgam + h + pi	forward only	Purine and Pyrimidine Biosynthesis	b1849
GBBTNtex	gamma-butyrobetaine transport via diffusion (extracellular to periplasm)	gbbtn[e] <==> gbbtn[p]	reversible	Transport, Outer Membrane Porin	b0241 or b0929 or b1377 or b2215
GCALDD	Glycolaldehyde dehydrogenase	[c] : gcald + h2o + nad --> glyclt + (2) h + nadh	forward only	Folate Metabolism	b1415
GDMANE	GDP-4-dehydro-6-deoxy-D-mannose epimerase	[c] : gdpddman --> gdpofuc	forward only	Cell Envelope Biosynthesis	b2052
GDPDPK	GDP diphosphokinase	[c] : atp + gdp --> amp + h + ppgpp	forward only	Cofactor and Prosthetic Group Biosynthesis	b2784 or b3650
GDPMNH	GDP-mannose mannosyl hydrolase	[c] : gdpmann + h2o --> gdp + h + man	forward only	Cell Envelope Biosynthesis	b2051
GDPMNP	GDP-mannose phyrophosphatase	[c] : gdpmann + h2o --> gmp + (2) h + man1p	forward only	Cell Envelope Biosynthesis	b2467
GDPtex	GDP transport via diffusion (extracellular to periplasm)	gdp[e] <==> gdp[p]	reversible	Transport, Outer Membrane Porin	b0241 or b1377 or b2215 or b0929
GF6PTA	glutamine-fructose-6-phosphate transaminase	[c] : f6p + gln-L --> gam6p + glu-L	forward only	Cell Envelope Biosynthesis	b3729
GGGABADr	gamma-glutamyl-gamma aminobutyric acid dehydrogenase	[c] : ggbutal + h2o + nadp <==> gg4abut + (2) h + nadph	reversible	Alternate Carbon Metabolism	b1300
GGGABAH	gamma-glutamyl-gamma-aminobutyric acid hydrolase	[c] : gg4abut + h2o --> 4abut + glu-L	forward only	Alternate Carbon Metabolism	b1298
GGPTRCO	gamma glutamyl putrescine oxidase	[c] : ggptrc + h2o + o2 --> ggbutal + h2o2 + nh4	forward only	Alternate Carbon Metabolism	b1301
GGPTRCS	gamma glutamyl putrescine synthase	[c] : atp + glu-L + ptrc --> adp + ggptrc + h + pi	forward only	Alternate Carbon Metabolism	b1297
GHMT2r	glycine hydroxymethyltransferase, reversible	[c] : ser-L + thf <==> gly + h2o + mlthf	reversible	Glycine and Serine Metabolism	b2551
GK1	guanylate kinase (GMP:ATP)	[c] : atp + gmp <==> adp + gdp	reversible	Nucleotide Salvage Pathway	b3648
GLBRAN2	1,4-alpha-glucan branching enzyme (glycogen -> bglycogen)	[c] : glycogen --> bglycogen	forward only	Glycolysis/Gluconeogenesis	b3432
GLCabcpp	D-glucose transport via ABC system (periplasm)	atp[c] + glc-D[p] + h2o[c] --> adp[c] + glc-D[c] + h[c] + pi[c]	forward only	Transport, Inner Membrane	(b2149 and b2150 and b2148)
GLCATr	D-glucose O-acetyltransferase	[c] : accoa + glc-D <==> acglc-D + coa	reversible	Alternate Carbon Metabolism	b0459
GLCDpp	Glucose dehydrogenase (ubiquinone-8 as acceptor) (periplasm)	glc-D[p] + h2o[p] + q8[c] --> glcn[p] + h[p] + q8h2[c]	forward only	Oxidative Phosphorylation	b0124 or b0837
GLCNt2rpp	D-gluconate transport via proton symport, reversible (periplasm)	glcn[p] + h[p] <==> glcn[c] + h[c]	reversible	Transport, Inner Membrane	b3415 or b4265 or b4321 or b4476
GLCNtex	D-gluconate transport via diffusion (extracellular to periplasm)	glcn[e] <==> glcn[p]	reversible	Transport, Outer Membrane Porin	b0241 or b0929 or b1377 or b2215
GLCP	glycogen phosphorylase	[c] : glycogen + pi --> g1p	forward only	Glycolysis/Gluconeogenesis	b3428 or b3417
GLCP2	glycogen phosphorylase	[c] : bglycogen + pi --> g1p	forward only	Glycolysis/Gluconeogenesis	b3428 or b3417
GLCptspp	D-glucose transport via PEP:Pyr PTS (periplasm)	glc-D[p] + pep[c] --> g6p[c] + pyr[c]	forward only	Transport, Inner Membrane	(b2417 and b1101 and b2415 and b2416) or (b1817 and b1818 and b1819 and b2415 and b2416) or (b2417 and b1621 and b2415 and b2416)
GLCRAL	5-dehydro-4-deoxyglucarate aldolase	[c] : 5dh4dglc --> 2h3oppan + pyr	forward only	Alternate Carbon Metabolism	b3126
GLCRD	glucarate dehydratase	[c] : glcr --> 5dh4dglc + h2o	forward only	Alternate Carbon Metabolism	b2787 or b2788
GLCRt2rpp	D-glucarate transport via proton symport, reversible (periplasm)	glcr[p] + h[p] <==> glcr[c] + h[c]	reversible	Transport, Inner Membrane	b3127 or b2789
GLCRtex	D-glucarate transport via diffusion (extracellular to periplasm)	glcr[e] <==> glcr[p]	reversible	Transport, Outer Membrane Porin	b0241 or b0929 or b1377 or b2215
GLCS1	glycogen synthase (ADPGlc)	[c] : adpglc --> adp + glycogen + h	forward only	Glycolysis/Gluconeogenesis	b3429
GLCt2pp	D-glucose transport in via proton symport (periplasm)	glc-D[p] + h[p] --> glc-D[c] + h[c]	forward only	Transport, Inner Membrane	b2943
GLCtex	glucose transport via diffusion (extracellular to periplasm)	glc-D[e] <==> glc-D[p]	reversible	Transport, Outer Membrane Porin	b0241 or b0929 or b1377 or b2215
GLCtexi	D-glucoseMaltotriose transport via diffusion (extracellular to periplasm) irreversible	glc-D[e] --> glc-D[p]	forward only	Transport, Outer Membrane	b4036
GLCTR1	glucosyltransferase I (LPS core synthesis)	[c] : icolipa + udpg --> gicolipa + h + udp	forward only	Lipopolysaccharide Biosynthesis / Recycling	b3631
GLCTR2	glucosyltransferase II (LPS core synthesis)	[c] : gagicolipa + udpg --> ggagicolipa + h + udp	forward only	Lipopolysaccharide Biosynthesis / Recycling	b3627
GLCTR3	glucosyltransferase III (LPS core synthesis)	[c] : ggagicolipa + udpg --> gggagicolipa + h + udp	forward only	Lipopolysaccharide Biosynthesis / Recycling	b3626
GLCTR4	glucosyltransferase IV (LPS core synthesis)	[c]: sucr_p + pi <==> g1p + fru	forward only	Membrane Lipid Metabolism	b1309
GLCUR1Ptex	D-glucuronate 1-phosphate transport via diffusion (extracellular to periplasm)	glcur1p[e] <==> glcur1p[p]	reversible	Transport, Outer Membrane Porin	b0241 or b0929 or b1377 or b2215
GLCURt2rpp	D-glucuronate transport via proton symport, reversible (periplasm)	glcur[p] + h[p] <==> glcur[c] + h[c]	reversible	Transport, Inner Membrane	b3909 or b3093
GLCURtex	D-glucuronat transport via diffusion (extracellular to periplasm)	glcur[e] <==> glcur[p]	reversible	Transport, Outer Membrane Porin	b0241 or b0929 or b1377 or b2215
GLDBRAN2	glycogen debranching enzyme (bglycogen -> glycogen)	[c] : bglycogen --> glycogen	forward only	Glycolysis/Gluconeogenesis	b3431
GLGC	glucose-1-phosphate adenylyltransferase	[c] : atp + g1p + h --> adpglc + ppi	forward only	Glycolysis/Gluconeogenesis	b3430
GLNabcpp	L-glutamine transport via ABC system (periplasm)	atp[c] + gln-L[p] + h2o[c] --> adp[c] + gln-L[c] + h[c] + pi[c]	forward only	Transport, Inner Membrane	(b0811 and b0810 and b0809)
GLNS	glutamine synthetase	[c] : atp + glu-L + nh4 --> adp + gln-L + h + pi	forward only	Glutamate metabolism	b3870 or b1297
GLNtex	L-glutamine transport via diffusion (extracellular to periplasm)	gln-L[e] <==> gln-L[p]	reversible	Transport, Outer Membrane Porin	b0929 or b1377 or b2215 or b0241
GLNTRS	Glutaminyl-tRNA synthetase	[c] : atp + gln-L + trnagln --> amp + glntrna + ppi	forward only	tRNA Charging	b0680
GLTPD	Galactitol-1-phosphate dehydrogenase	[c] : galt1p + nad <==> h + nadh + tag6p-D	reversible	Alternate Carbon Metabolism	b2091
GLU5K	glutamate 5-kinase	[c] : atp + glu-L --> adp + glu5p	forward only	Arginine and Proline Metabolism	b0242
GLUabcpp	L-glutamate transport via ABC system (periplasm)	atp[c] + glu-L[p] + h2o[c] --> adp[c] + glu-L[c] + h[c] + pi[c]	forward only	Transport, Inner Membrane	(b0655 and b0654 and b0653 and b0652)
GLUABUTt7pp	4-aminobutyrate/glutamate antiport (periplasm)	4abut[c] + glu-L[p] <==> 4abut[p] + glu-L[c]	reversible	Transport, Inner Membrane	b1492
GLUCYS	gamma-glutamylcysteine synthetase	[c] : atp + cys-L + glu-L --> adp + glucys + h + pi	forward only	Cofactor and Prosthetic Group Biosynthesis	b2688
GLUDC	Glutamate Decarboxylase	[c] : glu-L + h --> 4abut + co2	forward only	Glutamate Metabolism	b3517 or b1493
GLUDy	glutamate dehydrogenase (NADP)	[c] : glu-L + h2o + nadp <==> akg + h + nadph + nh4	reversible	Glutamate Metabolism	b1761
GLUN	glutaminase	[c] : gln-L + h2o --> glu-L + nh4	forward only	Glutamate Metabolism	b1812 or b0485 or b1524
GLUNpp	glutaminase	[p] : gln-L + h2o --> glu-L + nh4	forward only	Glutamate Metabolism	b2957
GLUPRT	glutamine phosphoribosyldiphosphate amidotransferase	[c] : gln-L + h2o + prpp --> glu-L + ppi + pram	forward only	Purine and Pyrimidine Biosynthesis	b2312
GLUR	glutamate racemase	[c] : glu-D <==> glu-L	reversible	Cell Envelope Biosynthesis	b3967
GLUSy	glutamate synthase (NADPH)	[c] : akg + gln-L + h + nadph --> (2) glu-L + nadp	forward only	Glutamate metabolism	(b3212 and b3213)
GLUt2rpp	L-glutamate transport via proton symport, reversible (periplasm)	glu-L[p] + h[p] <==> glu-L[c] + h[c]	reversible	Transport, Inner Membrane	b4077
GLUt4pp	Na+/glutamate symport (periplasm)	glu-L[p] + na1[p] --> glu-L[c] + na1[c]	forward only	Transport, Inner Membrane	b3653
GLUtex	L-glutamate transport via diffusion (extracellular to periplasm)	glu-L[e] <==> glu-L[p]	reversible	Transport, Outer Membrane Porin	b0241 or b0929 or b1377 or b2215
GLUTRR	glutamyl-tRNA reductase	[c] : glutrna + h + nadph --> glu1sa + nadp + trnaglu	forward only	Cofactor and Prosthetic Group Biosynthesis	b1210
GLUTRS	Glutamyl-tRNA synthetase	[c] : atp + glu-L + trnaglu --> amp + glutrna + ppi	forward only	Cofactor and Prosthetic Group Biosynthesis	b2400
GLXCL	glyoxalate carboligase	[c] : (2) glx + h --> 2h3oppan + co2	forward only	Glyoxylate Metabolism	b0507
GLYALDtex	Glyceraldehyde transport via diffusion (extracellular to periplasm)	glyald[e] <==> glyald[p]	reversible	Transport, Outer Membrane Porin	b0241 or b0929 or b1377 or b2215
GLYALDtpp	Glyceraldehyde facilitated diffusion (periplasm)	glyald[p] <==> glyald[c]	reversible	Transport, Inner Membrane	b3927
GLYAT	glycine C-acetyltransferase	[c] : accoa + gly <==> 2aobut + coa	reversible	Glycine and Serine Metabolism	b3617
GLYBabcpp	Glycine betaine transport via ABC system (periplasm)	atp[c] + glyb[p] + h2o[c] --> adp[c] + glyb[c] + h[c] + pi[c]	forward only	Transport, Inner Membrane	(b2128 and b2129 and b2130 and b2131)
GLYBt2pp	Glycine betaine transport via proton symport (periplasm)	glyb[p] + h[p] --> glyb[c] + h[c]	forward only	Transport, Inner Membrane	b1801
GLYBtex	Glycine betaine transport via diffusion (extracellular to periplasm)	glyb[e] <==> glyb[p]	reversible	Transport, Outer Membrane Porin	b0241 or b0929 or b1377 or b2215
GLYC2Ptex	Glycerol-2-phosphate transport via diffusion (extracellular to periplasm)	glyc2p[e] <==> glyc2p[p]	reversible	Transport, Outer Membrane Porin	b0241 or b0929 or b1377 or b2215
GLYC3Pabcpp	sn-Glycerol 3-phosphate transport via ABC system (periplasm)	atp[c] + glyc3p[p] + h2o[c] --> adp[c] + glyc3p[c] + h[c] + pi[c]	forward only	Transport, Inner Membrane	(b3452 and b3453 and b3450 and b3451)
GLYC3Pt6pp	Glycerol-3-phosphate : phosphate antiporter (periplasm)	glyc3p[p] + pi[c] --> glyc3p[c] + pi[p]	forward only	Transport, Inner Membrane	b2240
GLYC3Ptex	Glycerol-3-phosphate transport via diffusion (extracellular to periplasm)	glyc3p[e] <==> glyc3p[p]	reversible	Transport, Outer Membrane Porin	b0241 or b0929 or b1377 or b2215
GLYCAt2rpp	D-glycerate transport via proton symport, reversible (periplasm)	glyc-R[p] + h[p] <==> glyc-R[c] + h[c]	reversible	Transport, Inner Membrane	b3127 or b2789
GLYCAtex	D-glycerate transport via diffusion (extracellular to periplasm)	glyc-R[e] <==> glyc-R[p]	reversible	Transport, Outer Membrane Porin	b0241 or b0929 or b1377 or b2215
GLYCDx	Glycerol dehydrogenase	[c] : glyc + nad --> dha + h + nadh	forward only	Alternate Carbon Metabolism	b3945
GLYCK	glycerate kinase	[c] : atp + glyc-R --> 3pg + adp + h	forward only	Glyoxylate Metabolism	b0514
GLYCK2	glycerate kinase	[c] : atp + glyc-R --> 2pg + adp + h	forward only	Glycine and Serine Metabolism	b3124
GLYCL	Glycine Cleavage System	[c] : gly + nad + thf --> co2 + mlthf + nadh + nh4	forward only	Folate Metabolism	(b2904 and b2903 and b2905 and b0116)
GLYCLTDx	Glycolate dehydrogenase (NAD)	[c] : glx + h + nadh --> glyclt + nad	forward only	Glyoxylate Metabolism	b3553 or b1033
GLYCLTDy	Glycolate dehydrogenase (NADP)	[c] : glx + h + nadph --> glyclt + nadp	forward only	Glyoxylate Metabolism	b1033 or b3553
GLYCLTt2rpp	glycolate transport via proton symport, reversible (periplasm)	glyclt[p] + h[p] <==> glyclt[c] + h[c]	reversible	Transport, Inner Membrane	b3603 or b2975
GLYCLTt4pp	glycolate transport via sodium symport (periplasm)	glyclt[p] + na1[p] --> glyclt[c] + na1[c]	forward only	Transport, Inner Membrane	b4067
GLYCLTtex	glycolate transport via diffusion (extracellular to periplasm)	glyclt[e] <==> glyclt[p]	reversible	Transport, Outer Membrane Porin	b0241 or b0929 or b1377 or b2215
GLYCtex	glycerol transport via diffusion (extracellular to periplasm)	glyc[e] <==> glyc[p]	reversible	Transport, Outer Membrane Porin	b0241 or b0929 or b1377 or b2215
GLYCTO2	Glycolate oxidase	[c] : glyclt + q8 --> glx + q8h2	forward only	Alternate Carbon Metabolism	(b2979 and b4467 and b4468)
GLYCTO3	Glycolate oxidase	[c] : glyclt + mqn8 --> glx + mql8	forward only	Alternate Carbon Metabolism	(b2979 and b4467 and b4468)
GLYCTO4	Glycolate oxidase	[c] : 2dmmq8 + glyclt --> 2dmmql8 + glx	forward only	Alternate Carbon Metabolism	(b2979 and b4467 and b4468)
GLYCtpp	glycerol transport via channel (periplasm)	glyc[c] <==> glyc[p]	reversible	Transport, Inner Membrane	b3927 ors0001
GLYK	glycerol kinase	[c] : atp + glyc --> adp + glyc3p + h	forward only	Alternate Carbon Metabolism	b3926
GLYOX	hydroxyacylglutathione hydrolase	[c] : h2o + lgt-S --> gthrd + h + lac-D	forward only	Methylglyoxal Metabolism	b0212
GLYOX3	glyoxalase III	[c] : h2o + mthgxl --> h + lac-D	forward only	Methylglyoxal Metabolism	NONE
GLYt2pp	glycine transport in via proton symport (periplasm)	gly[p] + h[p] --> gly[c] + h[c]	forward only	Transport, Inner Membrane	b1801 or b4208
GLYt4pp	glycine transport in via sodium symport (periplasm)	gly[p] + na1[p] --> gly[c] + na1[c]	forward only	Transport, Inner Membrane	b0007
GLYtex	Glycine transport via diffusion (extracellular to periplasm)	gly[e] <==> gly[p]	reversible	Transport, Outer Membrane Porin	b0241 or b0929 or b1377 or b2215
GLYTRS	Glycyl-tRNA synthetase	[c] : atp + gly + trnagly --> amp + glytrna + ppi	forward only	tRNA Charging	(b3559 and b3560)
GMAND	GDP-D-mannose dehydratase	[c] : gdpmann --> gdpddman + h2o	forward only	Cell Envelope Biosynthesis	b2053
GMHEPAT	D-glycero-D-manno-hepose 1-phosphate adenyltransferase	[c] : atp + gmhep1p + h --> adphep-DD + ppi	forward only	Lipopolysaccharide Biosynthesis / Recycling	b3052
GMHEPK	D-glycero-D-manno-heptose 7-phosphate kinase	[c] : atp + gmhep7p --> adp + gmhep17bp + h	forward only	Lipopolysaccharide Biosynthesis / Recycling	b3052
GMHEPPA	D-glycero-D-manno-heptose 1,7-bisphosphate phosphatase	[c] : gmhep17bp + h2o --> gmhep1p + pi	forward only	Lipopolysaccharide Biosynthesis / Recycling	b0200
GMPR	GMP reductase	[c] : gmp + (2) h + nadph --> imp + nadp + nh4	forward only	Purine and Pyrimidine Biosynthesis	b0104
GMPS2	GMP synthase	[c] : atp + gln-L + h2o + xmp --> amp + glu-L + gmp + (2) h + ppi	forward only	Purine and Pyrimidine Biosynthesis	b2507
GMPtex	GMP transport via diffusion (extracellular to periplasm)	gmp[e] <==> gmp[p]	reversible	Transport, Outer Membrane Porin	b0241 or b0929 or b1377 or b2215
GND	phosphogluconate dehydrogenase	[c] : 6pgc + nadp --> co2 + nadph + ru5p-D	forward only	Pentose Phosphate Pathway	b2029
GNK	gluconokinase	[c] : atp + glcn --> 6pgc + adp + h	forward only	Alternate Carbon Metabolism	b4268 or b3437
GOFUCR	GDP-4-oxo-L-fucose reductase	[c] : gdpofuc + h + nadph --> gdpfuc + nadp	forward only	Cell Envelope Biosynthesis	b2052
GP4GH	Gp4G hydrolase	[c] : gp4g + h2o --> (2) gdp + (2) h	forward only	Nucleotide Salvage Pathway	b0049
GPDDA1	Glycerophosphodiester phosphodiesterase (Glycerophosphocholine)	[c] : g3pc + h2o --> chol + glyc3p + h	forward only	Glycerophospholipid Metabolism	b3449
GPDDA1pp	Glycerophosphodiester phosphodiesterase (Glycerophosphocholine)	[p] : g3pc + h2o --> chol + glyc3p + h	forward only	Glycerophospholipid Metabolism	b2239
GPDDA2	Glycerophosphodiester phosphodiesterase (Glycerophosphoethanolamine)	[c] : g3pe + h2o --> etha + glyc3p + h	forward only	Glycerophospholipid Metabolism	b3449
GPDDA2pp	Glycerophosphodiester phosphodiesterase (Glycerophosphoethanolamine)	[p] : g3pe + h2o --> etha + glyc3p + h	forward only	Glycerophospholipid Metabolism	b2239
GPDDA3	Glycerophosphodiester phosphodiesterase (Glycerophosphoserine)	[c] : g3ps + h2o --> glyc3p + h + ser-L	forward only	Glycerophospholipid Metabolism	b3449
GPDDA3pp	Glycerophosphodiester phosphodiesterase (Glycerophosphoserine)	[p] : g3ps + h2o --> glyc3p + h + ser-L	forward only	Glycerophospholipid Metabolism	b2239
GPDDA4	Glycerophosphodiester phosphodiesterase (Glycerophosphoglycerol)	[c] : g3pg + h2o --> glyc + glyc3p + h	forward only	Glycerophospholipid Metabolism	b3449
GPDDA4pp	Glycerophosphodiester phosphodiesterase (Glycerophosphoglycerol)	[p] : g3pg + h2o --> glyc + glyc3p + h	forward only	Glycerophospholipid Metabolism	b2239
GPDDA5	Glycerophosphodiester phosphodiesterase (Glycerophosphoinositol)	[c] : g3pi + h2o --> glyc3p + h + inost	forward only	Glycerophospholipid Metabolism	b3449
GPDDA5pp	Glycerophosphodiester phosphodiesterase (Glycerophosphoinositol)	[p] : g3pi + h2o --> glyc3p + h + inost	forward only	Glycerophospholipid Metabolism	b2239
GRTT	geranyltranstransferase	[c] : grdp + ipdp --> frdp + ppi	forward only	Cofactor and Prosthetic Group Biosynthesis	b0421
GRXR	glutaredoxin reductase	[c] : grxox + (2) gthrd --> grxrd + gthox	forward only	Unassigned	b3610 or b0849 or b1654 or b1064
GSHPO	glutathione peroxidase	[c] : (2) gthrd + h2o2 --> gthox + (2) h2o	forward only	Cofactor and Prosthetic Group Biosynthesis	b1710
GSNK	guanosine kinase	[c] : atp + gsn --> adp + gmp + h	forward only	Nucleotide Salvage Pathway	b0477
GSNt2pp	guanosine transport in via proton symport (periplasm)	gsn[p] + h[p] --> gsn[c] + h[c]	forward only	Transport, Inner Membrane	b2964
GSNtex	guanosine transport via diffusion (extracellular to periplasm)	gsn[e] <==> gsn[p]	reversible	Transport, Outer Membrane Porin	b0241 or b0929 or b1377 or b2215
GSPMDA	Glutathionylspermidine amidase	[c] : gtspmd + h2o --> gthrd + spmd	forward only	Arginine and Proline Metabolism	b2988
GSPMDS	Glutathionylspermidine synthetase	[c] : atp + gthrd + spmd --> adp + gtspmd + h + pi	forward only	Arginine and Proline Metabolism	b2988 or b3003
GST	glutathione S-transferase	[c]: 1c24dnb + gthrd --> 24dnpsg + hcl + H	reversible	Unassigned	b1635 or b2301 or b2302
GTHOr	glutathione oxidoreductase	[c] : gthox + h + nadph <==> (2) gthrd + nadp	reversible	Cofactor and Prosthetic Group Biosynthesis	b3500
GTHOXtex	glutathione (ox) transport via diffusion (extracellular to periplasm)	gthox[e] <==> gthox[p]	reversible	Transport, Outer Membrane Porin	b0241 or b0929 or b1377 or b2215
GTHRDabc2pp	glutathione export via ABC system (cytoplasm to periplasm)	atp[c] + gthrd[c] + h2o[c] --> adp[c] + gthrd[p] + h[c] + pi[c]	forward only	Transport, Inner Membrane	(b0886 and b0887)
GTHRDabcpp	Reduced glutathione via ABC system (periplasm)	atp[c] + gthrd[p] + h2o[c] --> adp[c] + gthrd[c] + h[c] + pi[c]	forward only	Transport, Inner Membrane	(b0829 and b0830 and b0831 and b0832)
GTHRDHpp	glutathione hydralase (periplasmic)	[p] : gthrd + h2o --> cgly + glu-L	forward only	Cofactor and Prosthetic Group Biosynthesis	b3447
GTHRDtex	glutathione transport via diffusion (extracellular to periplasm)	gthrd[e] <==> gthrd[p]	reversible	Transport, Outer Membrane Porin	b0241 or b0929 or b1377 or b2215
GTHS	glutathione synthetase	[c] : atp + glucys + gly --> adp + gthrd + h + pi	forward only	Cofactor and Prosthetic Group Biosynthesis	b2947
GTPCI	GTP cyclohydrolase I	[c] : gtp + h2o --> ahdt + for + h	forward only	Cofactor and Prosthetic Group Biosynthesis	b2153
GTPCII2	GTP cyclohydrolase II (25drapp)	[c] : gtp + (3) h2o --> 25drapp + for + (2) h + ppi	forward only	Cofactor and Prosthetic Group Biosynthesis	b1277
GTPDPDP	guanosine-5'-triphosphate,3'-diphosphate diphosphatase	[c] : gdptp + h2o --> h + pi + ppgpp	forward only	Cofactor and Prosthetic Group Biosynthesis	b3779
GTPDPK	GTP diphosphokinase	[c] : atp + gtp --> amp + gdptp + h	forward only	Cofactor and Prosthetic Group Biosynthesis	b2784
GTPHs	GTP amine hydrolysis (spontaneous)	[c] : gtp + h + h2o --> nh4 + xtp	forward only	Nucleotide Salvage Pathway	s0001
GTPtex	GTP transport via diffusion (extracellular to periplasm)	gtp[e] <==> gtp[p]	reversible	Transport, Outer Membrane Porin	b0241 or b0929 or b1377 or b2215
GUAD	guanine deaminase	[c] : gua + h + h2o --> nh4 + xan	forward only	Nucleotide Salvage Pathway	b2883
GUAPRT	guanine phosphoribosyltransferase	[c] : gua + prpp --> gmp + ppi	forward only	Nucleotide Salvage Pathway	b0238 or b0125
GUAt2pp	guanine transport in via proton symport (periplasm)	gua[p] + h[p] --> gua[c] + h[c]	forward only	Transport, Inner Membrane	b3654
GUAtex	Guanine transport via diffusion (extracellular to periplasm)	gua[e] <==> gua[p]	reversible	Transport, Outer Membrane	b0411
GUAtpp	Guanine transport via diffusion (periplasm)	gua[p] <==> gua[c]	reversible	Transport, Inner Membrane	NONE
GUI1	glucuronate isomerase (D-glucuronate)	[c] : glcur <==> fruur	reversible	Alternate Carbon Metabolism	b3092
GUI2	glucuronate isomerase (D-galacturonate)	[c] : galur <==> tagur	reversible	Alternate Carbon Metabolism	b3092
GUR1PPpp	Glucuronate 1-phosphate phosphatase (periplasm)	[p] : glcur1p + h2o --> glcur + pi	forward only	Alternate Carbon Metabolism	NONE
H2O2tex	hydrogen peroxide transport via diffusion (external)	h2o2[e] <==> h2o2[p]	reversible	Transport, Outer Membrane Porin	b0241 or b0929 or b1377 or b2215
H2Otex	H2O transport via diffusion (extracellular to periplasm)	h2o[e] <==> h2o[p]	reversible	Transport, Outer Membrane	b1377 or b0929 or b2215 or b0241 or b3875 or b1319 or b0957 ors0001
H2Otpp	H2O transport via diffusion (periplasm)	h2o[p] <==> h2o[c]	reversible	Transport, Inner Membrane	b0875 ors0001
H2SO	Hydrogen sulfide oxidation	[c] : h2s + (2) o2 --> (2) h + so4	forward only	Inorganic Ion Transport and Metabolism	NONE
H2St1pp	h2s transport (periplasm)	h2s[c] --> h2s[p]	forward only	Transport, Inner Membrane	s0001
H2Stex	h2s transport via diffusion (extracellular to periplasm)	h2s[e] <==> h2s[p]	reversible	Transport, Outer Membrane Porin	b0241 or b0929 or b1377 or b2215
H2tex	hydrogen transport via diffusion (extracellular to periplasm)	h2[e] <==> h2[p]	reversible	Transport, Outer Membrane Porin	b0241 or b0929 or b1377 or b2215
H2tpp	hydrogen transport diffusion (periplasm)	h2[p] <==> h2[c]	reversible	Transport, Inner Membrane	s0001
HACD1i	3-hydroxyacyl-CoA dehydrogenase (acetoacetyl-CoA)	[c] : 3hbcoa + nad --> aacoa + h + nadh	forward only	Membrane Lipid Metabolism	b3846 or b2341
HACD2i	3-hydroxyacyl-CoA dehydrogenase (3-oxohexanoyl-CoA)	[c] : 3hhcoa + nad --> 3ohcoa + h + nadh	forward only	Membrane Lipid Metabolism	b3846 or b2341
HACD3i	3-hydroxyacyl-CoA dehydrogenase (3-oxooctanoyl-CoA)	[c] : 3hocoa + nad --> 3oocoa + h + nadh	forward only	Membrane Lipid Metabolism	b3846 or b2341
HACD4i	3-hydroxyacyl-CoA dehydrogenase (3-oxodecanoyl-CoA)	[c] : 3hdcoa + nad --> 3odcoa + h + nadh	forward only	Membrane Lipid Metabolism	b3846 or b2341
HACD5i	3-hydroxyacyl-CoA dehydrogenase (3-oxododecanoyl-CoA)	[c] : 3hddcoa + nad --> 3oddcoa + h + nadh	forward only	Membrane Lipid Metabolism	b3846 or b2341
HACD6i	3-hydroxyacyl-CoA dehydrogenase (3-oxotetradecanoyl-CoA)	[c] : 3htdcoa + nad --> 3otdcoa + h + nadh	forward only	Membrane Lipid Metabolism	b3846 or b2341
HACD7i	3-hydroxyacyl-CoA dehydrogenase (3-oxohexadecanoyl-CoA)	[c] : 3hhdcoa + nad --> 3ohdcoa + h + nadh	forward only	Membrane Lipid Metabolism	b3846 or b2341
HACD8i	3-hydroxyacyl-CoA dehydrogenase (3-oxooctadecanoyl-CoA)	[c] : 3hodcoa + nad --> 3oodcoa + h + nadh	forward only	Membrane Lipid Metabolism	b3846 or b2341
HBCD	3-hydroxybutyryl-CoA dehydrogenase	[c]: hoacoa <=> ketocoa + 2 h +2e-	forward only	Membrane Lipid Metabolism	b1393 or b1395
HBZOPT	Hydroxybenzoate octaprenyltransferase	[c] : 4hbz + octdp --> 3ophb + ppi	forward only	Cofactor and Prosthetic Group Biosynthesis	b4040
HCINNMt2rpp	3-hydroxycinnamic acid transport via proton symport, reversible (periplasm)	3hcinnm[p] + h[p] <==> 3hcinnm[c] + h[c]	reversible	Transport, Inner Membrane	b0353
HCINNMtex	3-hydroxycinnamic acid transport via diffusion (extracellular to periplasm)	3hcinnm[e] <==> 3hcinnm[p]	reversible	Transport, Outer Membrane Porin	b0241 or b0929 or b1377 or b2215
HCO3E	HCO3 equilibration reaction	[c] : co2 + h2o <==> h + hco3	reversible	Unassigned	b0339 or b0126
HCYSMT	homocysteine S-methyltransferase	[c] : amet + hcys-L --> ahcys + h + met-L	forward only	Methionine Metabolism	b0261
HCYSMT2	Homocysteine Methyltransferase	[c] : hcys-L + mmet --> h + (2) met-L	forward only	Methionine Metabolism	b0261
HDCAtexi	Hexadecanoate transport via facilitated irreversible diffusion (extracellular to periplasm)	hdca[e] --> hdca[p]	forward only	Transport, Outer Membrane	b2344
HDCEAtexi	Hexadecenoate transport via facilitated irreversible diffusion (extracellular to periplasm)	hdcea[e] --> hdcea[p]	forward only	Transport, Outer Membrane	b2344
HDCOAI	hexadecenoyl-coa cis-trans isomerization	[c] : hdcoa --> hdd2coa	forward only	Membrane Lipid Metabolism	b3846
HEMEOS	Heme O synthase	[c] : frdp + h2o + pheme --> hemeO + ppi	forward only	Cofactor and Prosthetic Group Biosynthesis	b0428
HEPK1	LPS heptose kinase I (LPS core synthesis)	[c] : atp + hhlipa --> adp + h + phhlipa	forward only	Lipopolysaccharide Biosynthesis / Recycling	b3630
HEPK2	LPS heptose kinase II (LPS core synthesis)	[c] : atp + hphhlipa --> adp + h + phphhlipa	forward only	Lipopolysaccharide Biosynthesis / Recycling	b3625
HEPT1	heptosyltransferase I (LPS core synthesis)	[c] : adphep-LD + lipa --> adp + h + hlipa	forward only	Lipopolysaccharide Biosynthesis / Recycling	b3621
HEPT2	heptosyltransferase II (LPS core synthesis)	[c] : adphep-LD + hlipa --> adp + h + hhlipa	forward only	Lipopolysaccharide Biosynthesis / Recycling	b3620
HEPT3	heptosyltransferase III (LPS core synthesis)	[c] : adphep-LD + phhlipa --> adp + h + hphhlipa	forward only	Lipopolysaccharide Biosynthesis / Recycling	b3632
HEPT4	heptosyltransferase IV (LPS core synthesis)	[c] : adphep-LD + gggagicolipa --> adp + colipa + h	forward only	Lipopolysaccharide Biosynthesis / Recycling	b3623
HETZK	hydroxyethylthiazole kinase	[c] : 4mhetz + atp --> 4mpetz + adp + h	forward only	Cofactor and Prosthetic Group Biosynthesis	b2104
HEX1	hexokinase (D-glucose:ATP)	[c] : atp + glc-D --> adp + g6p + h	forward only	Glycolysis/Gluconeogenesis	b2388
HEX4	hexokinase (D-mannose:ATP)	[c] : atp + man --> adp + h + man6p	forward only	Alternate Carbon Metabolism	NONE
HEX7	hexokinase (D-fructose:ATP)	[c] : atp + fru --> adp + f6p + h	forward only	Alternate Carbon Metabolism	b0394
HEXt2rpp	hexanoate transport via proton symport, reversible (periplasm)	h[p] + hxa[p] <==> h[c] + hxa[c]	reversible	Transport, Inner Membrane	b2223
HG2abcpp	Mercury (Hg+2) ABC transporter (periplasm)	atp[c] + h2o[c] + hg2[c] --> adp[c] + h[c] + hg2[p] + pi[c]	forward only	Inorganic Ion Transport and Metabolism	b3469
HG2t3pp	mercury (Hg+2) transport out via proton antiport (periplasm)	h[p] + hg2[c] --> h[c] + hg2[p]	forward only	Inorganic Ion Transport and Metabolism	b3915
HG2tex	mercury (Hg+2) transport via diffusion (extracellular to periplasm)	hg2[e] <==> hg2[p]	reversible	Transport, Outer Membrane Porin	b0241 or b0929 or b1377 or b2215
HIBD	3-hydroxyisobutyrate dehydrogenase	[c] : 3hmp + nad --> 2mop + h + nadh	forward only	Alternate Carbon Metabolism	b2736
HISabcpp	L-histidine transport via ABC system (periplasm)	atp[c] + h2o[c] + his-L[p] --> adp[c] + h[c] + his-L[c] + pi[c]	forward only	Transport, Inner Membrane	(b2309 and b2307 and b2306 and b2308)
HISt2rpp	L-histidine reversible transport via proton symport (periplasm)	h[p] + his-L[p] <==> h[c] + his-L[c]	reversible	Transport, Inner Membrane	b0112
HISTD	histidinol dehydrogenase	[c] : h2o + histd + (2) nad --> (3) h + his-L + (2) nadh	forward only	Histidine Metabolism	b2020
HIStex	L-histidine transport via diffusion (extracellular to periplasm)	his-L[e] <==> his-L[p]	reversible	Transport, Outer Membrane Porin	b0241 or b0929 or b1377 or b2215
HISTP	histidinol-phosphatase	[c] : h2o + hisp --> histd + pi	forward only	Histidine Metabolism	b2022
HISTRS	Histidyl-tRNA synthetase	[c] : atp + his-L + trnahis --> amp + histrna + ppi	forward only	tRNA Charging	b2514
HKNDDH	2-hydroxy-6-ketonona-2,4-dienedioic acid hydrolase	[c] : h2o + hkndd --> h + op4en + succ	forward only	Alternate Carbon Metabolism	b0349
HKNTDH	2-hydroxy-6-ketononotrienedioate hydrolase	[c] : h2o + hkntd --> fum + h + op4en	forward only	Alternate Carbon Metabolism	b0349
HMBS	hydroxymethylbilane synthase	[c] : h2o + (4) ppbng --> hmbil + (4) nh4	forward only	Cofactor and Prosthetic Group Biosynthesis	b3805
HMPK1	hydroxymethylpyrimidine kinase (ATP)	[c] : 4ahmmp + atp --> 4ampm + adp + h	forward only	Cofactor and Prosthetic Group Biosynthesis	b2103 or b2418
HOMt2pp	L-homoserineserine efflux via proton symport	h[p] + hom-L[c] --> h[c] + hom-L[p]	forward only	Transport, Inner Membrane	b0813 or b3824
HOMtex	L-homoserine transport via diffusion (extracellular to periplasm)	hom-L[e] <==> hom-L[p]	reversible	Transport, Outer Membrane Porin	b0241 or b0929 or b1377 or b2215
HOPNTAL	4-hydroxy-2-oxopentanoate aldolase	[c] : 4h2opntn --> acald + pyr	forward only	Alternate Carbon Metabolism	b0352
HPPK2	6-hydroxymethyl-dihydropterin pyrophosphokinase	[c] : 6hmhpt + atp --> 6hmhptpp + amp + h	forward only	Cofactor and Prosthetic Group Biosynthesis	b0142
HPPPNDO	2,3-dihydroxypheylpropionate 1,2-dioxygenase	[c] : dhpppn + o2 --> h + hkndd	forward only	Alternate Carbon Metabolism	b0348
HPPPNt2rpp	3-(3-hydroxyphenyl)propionate transport via proton symport, reversible (periplasm)	3hpppn[p] + h[p] <==> 3hpppn[c] + h[c]	reversible	Transport, Inner Membrane	b0353
HPPPNtex	3-(3-hydroxyphenyl)propionate transport via diffusion (extracellular to periplasm)	3hpppn[e] <==> 3hpppn[p]	reversible	Transport, Outer Membrane Porin	b0241 or b0929 or b1377 or b2215
HPYRI	hydroxypyruvate isomerase	[c] : hpyr <==> 2h3oppan	reversible	Alternate Carbon Metabolism	b0508
HPYRRx	Hydroxypyruvate reductase (NADH)	[c] : h + hpyr + nadh --> glyc-R + nad	forward only	Alternate Carbon Metabolism	b1033 or b3553
HPYRRy	Hydroxypyruvate reductase (NADPH)	[c] : h + hpyr + nadph --> glyc-R + nadp	forward only	Alternate Carbon Metabolism	b1033 or b3553
HSDy	homoserine dehydrogenase (NADPH)	[c] : hom-L + nadp <==> aspsa + h + nadph	reversible	Threonine and Lysine Metabolism	b3940 or b0002
HSK	homoserine kinase	[c] : atp + hom-L --> adp + h + phom	forward only	Threonine and Lysine Metabolism	b0003
HSST	homoserine O-succinyltransferase	[c] : hom-L + succoa --> coa + suchms	forward only	Methionine Metabolism	b4013
HSTPT	histidinol-phosphate transaminase	[c] : glu-L + imacp --> akg + hisp	forward only	Histidine Metabolism	b2021
Htex	proton transport via diffusion (extracellular to periplasm)	h[e] <==> h[p]	reversible	Transport, Outer Membrane Porin	b0929 or b1377 or b2215 or b0241
HXAND	hypoxanthine dehydrogenase	[c] : h2o + hxan + nad --> h + nadh + xan	forward only	Nucleotide Salvage Pathway	(b2866 and b2867 and b2868)
HXAtex	Hexanoate transport via diffusion (extracellular to periplasm)	hxa[e] <==> hxa[p]	reversible	Transport, Outer Membrane Porin	b0241 or b0929 or b1377 or b2215
HXCT	Acetyl-CoA:hexanoate-CoA transferase	[c] : accoa + hxa --> ac + hxcoa	forward only	Alternate Carbon Metabolism	(b2221 and b2222)
HXPRT	hypoxanthine phosphoribosyltransferase (Hypoxanthine)	[c] : hxan + prpp --> imp + ppi	forward only	Nucleotide Salvage Pathway	b0238 or b0125
HYD1pp	hydrogenase (ubiquinone-8: 2 protons) (periplasm)	(2) h[c] + h2[c] + q8[c] --> (2) h[p] + q8h2[c]	forward only	Oxidative Phosphorylation	(b0972 and b0973 and b0974) or (b2994 and b2997) or (b2719 and b2720 and b2721 and b2722 and b2723 and b2724)
HYD2pp	Hydrogenase (menaquinone8: 2 protons) (periplasm)	(2) h[c] + h2[c] + mqn8[c] --> (2) h[p] + mql8[c]	forward only	Oxidative Phosphorylation	(b0972 and b0973 and b0974) or (b2994 and b2997)
HYD3pp	Hydrogenase (Demethylmenaquinone-8: 2 protons) (periplasm)	2dmmq8[c] + (2) h[c] + h2[c] --> 2dmmql8[c] + (2) h[p]	forward only	Oxidative Phosphorylation	(b0972 and b0973 and b0974) or (b2994 and b2997)
HYPOE	hypothetical enyme	[c] : h2o + pyam5p --> pi + pydam	forward only	Cofactor and Prosthetic Group Biosynthesis	NONE
HYXNtex	Hypoxanthine transport via diffusion (extracellular to periplasm)	hxan[e] <==> hxan[p]	reversible	Transport, Outer Membrane Porin	b0241 or b0929 or b1377 or b2215
HYXNtpp	Hypoxanthine transport (periplasm)	hxan[p] <==> hxan[c]	reversible	Transport, Inner Membrane	NONE
ICDHyr	isocitrate dehydrogenase (NADP)	[c] : icit + nadp <==> akg + co2 + nadph	reversible	Citric Acid Cycle	b1136
ICHORS	isochorismate synthase	[c] : chor <==> ichor	reversible	Cofactor and Prosthetic Group Biosynthesis	b2265
ICHORSi	Isochorismate Synthase	[c] : chor --> ichor	forward only	Cofactor and Prosthetic Group Biosynthesis	b0593
ICHORT	isochorismatase	[c] : h2o + ichor --> 23ddhb + pyr	forward only	Cofactor and Prosthetic Group Biosynthesis	b0595
ICL	Isocitrate lyase	[c] : icit --> glx + succ	forward only	Anaplerotic Reactions	b4015
IDOND	L-idonate 5-dehydrogenase	[c] : 5dglcn + h + nadh <==> idon-L + nad	reversible	Alternate Carbon Metabolism	b4267
IDOND2	L-indonate 5-dehydrogenase (NADP)	[c] : 5dglcn + h + nadph --> idon-L + nadp	forward only	Alternate Carbon Metabolism	b4267
IDONt2rpp	L-idonate transport via proton symport, reversible (periplasm)	h[p] + idon-L[p] <==> h[c] + idon-L[c]	reversible	Transport, Inner Membrane	b4265
IDONtex	L-idonate transport via diffusion (extracellular to periplasm)	idon-L[e] <==> idon-L[p]	reversible	Transport, Outer Membrane Porin	b0241 or b0929 or b1377 or b2215
IG3PS	Imidazole-glycerol-3-phosphate synthase	[c] : gln-L + prlp --> aicar + eig3p + glu-L + h	forward only	Histidine Metabolism	(b2023 and b2025)
IGPDH	imidazoleglycerol-phosphate dehydratase	[c] : eig3p --> h2o + imacp	forward only	Histidine Metabolism	b2022
IGPS	indole-3-glycerol-phosphate synthase	[c] : 2cpr5p + h --> 3ig3p + co2 + h2o	forward only	Tyrosine, Tryptophan, and Phenylalanine Metabolism	b1262
ILEabcpp	L-isoleucine transport via ABC system (periplasm)	atp[c] + h2o[c] + ile-L[p] --> adp[c] + h[c] + ile-L[c] + pi[c]	forward only	Transport, Inner Membrane	(b3454 and b3455 and b3457 and b3460 and b3456)
ILEt2rpp	L-isoleucine reversible transport via proton symport (periplasm)	h[p] + ile-L[p] <==> h[c] + ile-L[c]	reversible	Transport, Inner Membrane	b0401
ILETA	isoleucine transaminase	[c] : akg + ile-L <==> 3mop + glu-L	reversible	Valine, Leucine, and Isoleucine Metabolism	b3770
ILEtex	L-isoleucine transport via diffusion (extracellular to periplasm)	ile-L[e] <==> ile-L[p]	reversible	Transport, Outer Membrane Porin	b0241 or b0929 or b1377 or b2215
ILETRS	Isoleucyl-tRNA synthetase	[c] : atp + ile-L + trnaile --> amp + iletrna + ppi	forward only	tRNA Charging	b0026
IMPC	IMP cyclohydrolase	[c] : h2o + imp <==> fprica	reversible	Purine and Pyrimidine Biosynthesis	b4006
IMPD	IMP dehydrogenase	[c] : h2o + imp + nad --> h + nadh + xmp	forward only	Purine and Pyrimidine Biosynthesis	b2508
IMPtex	IMP transport via diffusion (extracellular to periplasm)	imp[e] <==> imp[p]	reversible	Transport, Outer Membrane Porin	b0241 or b0929 or b1377 or b2215
INDOLEt2pp	Indole transport via proton symport, irreversible (periplasm)	h[c] + indole[c] --> h[p] + indole[p]	forward only	Transport, Inner Membrane	(b3265 and b3266)
INDOLEt2rpp	Indole transport via proton symport, reversible (periplasm)	h[p] + indole[p] <==> h[c] + indole[c]	reversible	Transport, Inner Membrane	b3161
INDOLEtex	Indole transport via diffusion (extracellular to periplasm)	indole[e] <==> indole[p]	reversible	Transport, Outer Membrane Porin	b0241 or b0929 or b1377 or b2215
INOSTt4pp	Na+/myo-inositol symporter (periplasm)	inost[p] + na1[p] --> inost[c] + na1[c]	forward only	Transport, Inner Membrane	b3679
INSH	Inosine hydrolase	[c] : h2o + ins --> hxan + rib-D	forward only	Nucleotide Salvage Pathway	b0030
INSK	insosine kinase	[c] : atp + ins --> adp + h + imp	forward only	Nucleotide Salvage Pathway	b0477
INSt2pp	inosine transport in via proton symport (periplasm)	h[p] + ins[p] --> h[c] + ins[c]	forward only	Transport, Inner Membrane	b2964
INSt2rpp	inosine transport in via proton symport, reversible (periplasm)	h[p] + ins[p] <==> h[c] + ins[c]	reversible	Transport, Inner Membrane	b2406
INStex	inosine transport via diffusion (extracellular to periplasm)	ins[e] <==> ins[p]	reversible	Transport, Outer Membrane	b0411
INSTtex	inositol transport via diffusion (extracellular to periplasm)	inost[e] <==> inost[p]	reversible	Transport, Outer Membrane Porin	b0241 or b0929 or b1377 or b2215
IPDDI	isopentenyl-diphosphate D-isomerase	[c] : ipdp <==> dmpp	reversible	Cofactor and Prosthetic Group Biosynthesis	b2889
IPDPS	1-hydroxy-2-methyl-2-(E)-butenyl 4-diphosphate reductase (ipdp)	[c] : h + h2mb4p + nadh --> h2o + ipdp + nad	forward only	Cofactor and Prosthetic Group Biosynthesis	b0029
IPMD	3-isopropylmalate dehydrogenase	[c] : 3c2hmp + nad --> 3c4mop + h + nadh	forward only	Valine, Leucine, and Isoleucine Metabolism	b0073
IPPMIa	3-isopropylmalate dehydratase	[c] : 3c2hmp <==> 2ippm + h2o	reversible	Valine, Leucine, and Isoleucine Metabolism	(b0071 and b0072)
IPPMIb	2-isopropylmalate hydratase	[c] : 2ippm + h2o <==> 3c3hmp	reversible	Valine, Leucine, and Isoleucine Metabolism	(b0071 and b0072)
IPPS	2-isopropylmalate synthase	[c] : 3mob + accoa + h2o --> 3c3hmp + coa + h	forward only	Valine, Leucine, and Isoleucine Metabolism	b0074
ISETACabcpp	isethionate transport via ABC system (periplasm)	atp[c] + h2o[c] + isetac[p] --> adp[c] + h[c] + isetac[c] + pi[c]	forward only	Transport, Inner Membrane	(b0365 and b0366 and b0367) or (b0936 and b0933 and b0934)
ISETACtex	isethionate transport via diffusion (extracellular to periplasm)	isetac[e] <==> isetac[p]	reversible	Transport, Outer Membrane Porin	b0241 or b0929 or b1377 or b2215
K2L4Aabcpp	KDO(2)-lipid IV A transport via ABC system (periplasm)	atp[c] + h2o[c] + kdo2lipid4[c] --> adp[c] + h[c] + kdo2lipid4[p] + pi[c]	forward only	Transport, Inner Membrane	b0914
K2L4Atex	KDO(2)-lipid IV A transport via vector (periplasm to extracellular)	kdo2lipid4[p] --> kdo2lipid4[e]	forward only	Transport, Outer Membrane	NONE
Kabcpp	Potassium ABC transporter (periplasm)	atp[c] + h2o[c] + k[p] --> adp[c] + h[c] + k[c] + pi[c]	forward only	Inorganic Ion Transport and Metabolism	(b0698 and b0697 and b0696)
KACOAT	Beta-ketoadipyl-CoA thiolase	[c]: ketacoa +coa -->succoa + accoa	forward only	Alternate Carbon Metabolism	b1397
KACOAT2	Beta-ketoadipyl-CoA thiolase	[c]: dhdpacoa + coa + 2h2o --> accoa + hoacoa + 3H	forward only	Alternate Carbon Metabolism	b1397
KARA1	ketol-acid reductoisomerase (2,3-dihydroxy-3-methylbutanoate)	[c] : 23dhmb + nadp <==> alac-S + h + nadph	reversible	Valine, Leucine, and Isoleucine Metabolism	b3774
KARA2	ketol-acid reductoisomerase (2-Acetolactate)	[c] : 2ahbut + h + nadph <==> 23dhmp + nadp	reversible	Valine, Leucine, and Isoleucine Metabolism	b3774
KAS14	beta-ketoacyl-ACP synthase	[c] : acACP + h + malACP --> ACP + actACP + co2	forward only	Membrane Lipid Metabolism	b2323 or b1095
KAS15	beta-ketoacyl-ACP synthase (2)	[c] : accoa + h + malACP --> actACP + co2 + coa	forward only	Membrane Lipid Metabolism	b1091
KAT1	3-ketoacyl-CoA thiolase	[c] : aacoa + coa --> (2) accoa	forward only	Membrane Lipid Metabolism	b3845 or b2342
KAT2	3-ketoacyl-CoA thiolase	[c] : 3ohcoa + coa --> accoa + btcoa	forward only	Membrane Lipid Metabolism	b3845 or b2342
KAT3	3-ketoacyl-CoA thiolase	[c] : 3oocoa + coa --> accoa + hxcoa	forward only	Membrane Lipid Metabolism	b3845 or b2342
KAT4	3-ketoacyl-CoA thiolase	[c] : 3odcoa + coa --> accoa + occoa	forward only	Membrane Lipid Metabolism	b3845 or b2342
KAT5	3-ketoacyl-CoA thiolase	[c] : 3oddcoa + coa --> accoa + dcacoa	forward only	Membrane Lipid Metabolism	b3845 or b2342
KAT6	3-ketoacyl-CoA thiolase	[c] : 3otdcoa + coa --> accoa + ddcacoa	forward only	Membrane Lipid Metabolism	b3845 or b2342
KAT7	3-ketoacyl-CoA thiolase	[c] : 3ohdcoa + coa --> accoa + tdcoa	forward only	Membrane Lipid Metabolism	b3845 or b2342
KAT8	3-ketoacyl-CoA thiolase	[c] : 3oodcoa + coa --> accoa + pmtcoa	forward only	Membrane Lipid Metabolism	b3845 or b2342
KDOCT2	3-deoxy-manno-octulosonate cytidylyltransferase	[c] : ctp + kdo --> ckdo + ppi	forward only	Lipopolysaccharide Biosynthesis / Recycling	b0918
KDONI	5-keto 4-deoxyuronate isomerase	[c]: 45dthu <==> 325dgh	reversible	Alternate Carbon Metabolism	b2843
KDOPP	3-deoxy-manno-octulosonate-8-phosphatase	[c] : h2o + kdo8p --> kdo + pi	forward only	Lipopolysaccharide Biosynthesis / Recycling	b3198
KDOPS	3-deoxy -D-manno-octulosonic -acid 8-phosphate synthase	[c] : ara5p + h2o + pep --> kdo8p + pi	forward only	Lipopolysaccharide Biosynthesis / Recycling	b1215
KG6PDC	3-keto-L-gulonate 6-phosphate decarboxylase	[c] : 3dhgulnp + h --> co2 + xu5p-L	forward only	Alternate Carbon Metabolism	b4196 or b3581
Kt2pp	potassium transport in via proton symport (periplasm)	h[p] + k[p] --> h[c] + k[c]	forward only	Inorganic Ion Transport and Metabolism	b1250 or (b1291 and b3290 and b1363) or b3747 or (b1291 and b3290 and b3849)
Kt3pp	potassium transport out via proton antiport (periplasm)	h[p] + k[c] --> h[c] + k[p]	forward only	Inorganic Ion Transport and Metabolism	b1216 or b0842 or b3350 or b0047
Ktex	potassium transport via diffusion (extracellular to periplasm)	k[e] <==> k[p]	reversible	Transport, Outer Membrane Porin	b0241 or b0929 or b1377 or b2215
L_LACD2	4-amino-4-deoxy-L-arabinotransferase (LPS lipid A modification, periplasmic face of membrane))	[p] : colipa + uLa4n --> acolipa + udcpp	forward only	Lipopolysaccharide Biosynthesis / Recycling	b3605
L_LACD3	b-galactosidase	[c] : h2o + lcts --> gal + glc-D	forward only	Alternate Carbon Metabolism	b3605
L_LACt2rpp	b-galactosidase	[p] : h2o + lcts --> gal + glc-D	forward only	Alternate Carbon Metabolism	b3603 or b2975
L_LACtex	L-alanyl-gamma-D-glutamyl-meso-diaminopimelate hydrolase	[c] : LalaDgluMdap + h2o --> 26dap-M + LalaDglu	forward only	Murein Recycling	b0241 or b0929 or b1377 or b2215
LA4NTpp	D-Lactaldehyde:NAD+ 1-oxidoreductase	[c] : h + mthgxl + nadh --> lald-D + nad	forward only	Methylglyoxal Metabolism	b2257
LACZ	L-alanyl-gamma-L-glutamate peptidase	[c] : LalaLglu + h2o --> ala-L + glu-L	forward only	Murein Recycling	b0344
LACZpp	lactaldehyde dehydrogenase	[c] : h2o + lald-L + nad --> (2) h + lac-L + nadh	forward only	Alternate Carbon Metabolism	b2132
LADGMDH	lacaldehyde reductase (R-propane-1,2-diol forming)	[c] : h + lald-D + nadh <==> 12ppd-R + nad	reversible	Methylglyoxal Metabolism	b1326
LALDO2x	lacaldehyde reductase (S-propane-1,2-diol forming)	[c] : h + lald-L + nadh <==> 12ppd-S + nad	reversible	Alternate Carbon Metabolism	b3945
LALGP	Lactose transport via proton aniport (periplasm)	h[p] + lcts[c] --> h[c] + lcts[p]	forward only	Transport, Inner Membrane	b0237
LCADi	Lactose transport via diffusion (extracellular to periplasm)	lcts[e] <==> lcts[p]	reversible	Transport, Outer Membrane Porin	b1415
LCARR	Lactose transport via proton symport (periplasm)	h[p] + lcts[p] <==> h[c] + lcts[c]	reversible	Transport, Inner Membrane	NONE
LCARS	D-lactate dehydrogenase	[c] : lac-D + nad <==> h + nadh + pyr	reversible	Pyruvate Metabolism	b2799
LCTSt3ipp	D-lactate dehydrogenase	[c] : lac-D + q8 --> pyr + q8h2	forward only	Oxidative Phosphorylation	b2170 or b0070 or b1528
LCTStex	L-leucine transport via ABC system (periplasm)	atp[c] + h2o[c] + leu-L[p] --> adp[c] + h[c] + leu-L[c] + pi[c]	forward only	Transport, Inner Membrane	b0241 or b0929 or b1377 or b2215
LCTStpp	L-leucine reversible transport via proton symport (periplasm)	h[p] + leu-L[p] <==> h[c] + leu-L[c]	reversible	Transport, Inner Membrane	b0343
LDH_D	leucine transaminase (irreversible)	[c] : 4mop + glu-L --> akg + leu-L	forward only	Valine, Leucine, and Isoleucine Metabolism	b2133 or b1380
LDH_D2	L-leucine transport via diffusion (extracellular to periplasm)	leu-L[e] <==> leu-L[p]	reversible	Transport, Outer Membrane Porin	b2133
LEUabcpp	Leucyl-tRNA synthetase	[c] : atp + leu-L + trnaleu --> amp + leutrna + ppi	forward only	tRNA Charging	(b3454 and b3455 and b3457 and b3458 and b3456) or (b3454 and b3455 and b3457 and b3460 and b3456)
LEUt2rpp	lactoylglutathione lyase	[c] : gthrd + mthgxl --> lgt-S	forward only	Methylglyoxal Metabolism	b0401
LEUTAi	lipid A transport via ABC system (periplasm)	atp[c] + h2o[c] + lipa[c] --> adp[c] + h[c] + lipa[p] + pi[c]	forward only	Lipopolysaccharide Biosynthesis / Recycling	b3770 or b4054
LEUtex	lipid (cold) A transport via ABC system (periplasm)	atp[c] + h2o[c] + lipa_cold[c] --> adp[c] + h[c] + lipa_cold[p] + pi[c]	forward only	Lipopolysaccharide Biosynthesis / Recycling	b0241 or b0929 or b1377 or b2215
LEUTRS	core oligosaccharide lipid A:hexadecanoate transferase (n-C16:0) (extracellular membrane)	[e] : colipa + h + hdca --> h2o + hacolipa	forward only	Lipopolysaccharide Biosynthesis / Recycling	b0642
LGTHL	Lipid A:hexadecanoate transferase (n-C16:0) (extracellular membrane)	[e] : h + hdca + lipa --> h2o + halipa	forward only	Lipopolysaccharide Biosynthesis / Recycling	b1651 or b0187
LIPAabcpp	lipid A transport via vector (periplasm to extracellular)	lipa[p] --> lipa[e]	forward only	Lipopolysaccharide Biosynthesis / Recycling	b0914
LIPACabcpp	L-Lactate dehydrogenase (ubiquinone)	[c] : lac-L + q8 --> pyr + q8h2	forward only	Oxidative Phosphorylation	b0914
LIPAHT2ex	L-Lactate dehydrogenase (menaquinone)	[c] : lac-L + mqn8 --> mql8 + pyr	forward only	Oxidative Phosphorylation	b0622
LIPAHTex	L-lactate reversible transport via proton symport (periplasm)	h[p] + lac-L[p] <==> h[c] + lac-L[c]	reversible	Transport, Inner Membrane	b0622
LIPAtex	L-lactate transport via diffusion (extracellular to periplasm)	lac-L[e] <==> lac-L[p]	reversible	Transport, Outer Membrane Porin	NONE
LPADSS	Lipid A disaccaride synthase	[c] : lipidX + u23ga --> h + lipidAds + udp	forward only	Lipopolysaccharide Biosynthesis / Recycling	b0182
LPLIPAL1A120pp	Lysophospholipase L1 (2-acylglycerophosphotidate, n-C12:0) (periplasm)	[p] : 1ddecg3p + h2o --> ddca + glyc3p + h	forward only	Glycerophospholipid Metabolism	b0494
LPLIPAL1A140pp	Lysophospholipase L1 (2-acylglycerophosphotidate, n-C14:0) (periplasm)	[p] : 1tdecg3p + h2o --> glyc3p + h + ttdca	forward only	Glycerophospholipid Metabolism	b0494
LPLIPAL1A141pp	Lysophospholipase L1 (2-acylglycerophosphotidate, n-C14:1) (periplasm)	[p] : 1tdec7eg3p + h2o --> glyc3p + h + ttdcea	forward only	Glycerophospholipid Metabolism	b0494
LPLIPAL1A160pp	Lysophospholipase L1 (2-acylglycerophosphotidate, n-C16:0) (periplasm)	[p] : 1hdecg3p + h2o --> glyc3p + h + hdca	forward only	Glycerophospholipid Metabolism	b0494
LPLIPAL1A161pp	Lysophospholipase L1 (2-acylglycerophosphotidate, n-C16:1) (periplasm)	[p] : 1hdec9eg3p + h2o --> glyc3p + h + hdcea	forward only	Glycerophospholipid Metabolism	b0494
LPLIPAL1A180pp	Lysophospholipase L1 (2-acylglycerophosphotidate, n-C18:0) (periplasm)	[p] : 1odecg3p + h2o --> glyc3p + h + ocdca	forward only	Glycerophospholipid Metabolism	b0494
LPLIPAL1A181pp	Lysophospholipase L1 (2-acylglycerophosphotidate, n-C18:1) (periplasm)	[p] : 1odec11eg3p + h2o --> glyc3p + h + ocdcea	forward only	Glycerophospholipid Metabolism	b0494
LPLIPAL1E120pp	Lysophospholipase L1 (2-acylglycerophosphoethanolamine, n-C12:0) (periplasm)	[p] : 1agpe120 + h2o --> ddca + g3pe + h	forward only	Glycerophospholipid Metabolism	b0494
LPLIPAL1E140pp	Lysophospholipase L1 (2-acylglycerophosphoethanolamine, n-C14:0) (periplasm)	[p] : 1agpe140 + h2o --> g3pe + h + ttdca	forward only	Glycerophospholipid Metabolism	b0494
LPLIPAL1E141pp	Lysophospholipase L1 (2-acylglycerophosphoethanolamine, n-C14:1) (periplasm)	[p] : 1agpe141 + h2o --> g3pe + h + ttdcea	forward only	Glycerophospholipid Metabolism	b0494
LPLIPAL1E160pp	Lysophospholipase L1 (2-acylglycerophosphoethanolamine, n-C16:0) (periplasm)	[p] : 1agpe160 + h2o --> g3pe + h + hdca	forward only	Glycerophospholipid Metabolism	b0494
LPLIPAL1E161pp	Lysophospholipase L1 (2-acylglycerophosphoethanolamine, n-C16:1) (periplasm)	[p] : 1agpe161 + h2o --> g3pe + h + hdcea	forward only	Glycerophospholipid Metabolism	b0494
LPLIPAL1E180pp	Lysophospholipase L1 (2-acylglycerophosphoethanolamine, n-C18:0) (periplasm)	[p] : 1agpe180 + h2o --> g3pe + h + ocdca	forward only	Glycerophospholipid Metabolism	b0494
LPLIPAL1E181pp	Lysophospholipase L1 (2-acylglycerophosphoethanolamine, n-C18:1) (periplasm)	[p] : 1agpe181 + h2o --> g3pe + h + ocdcea	forward only	Glycerophospholipid Metabolism	b0494
LPLIPAL1G120pp	Lysophospholipase L1 (2-acylglycerophosphoglycerol, n-C12:0) (periplasm)	[p] : 1agpg120 + h2o --> ddca + g3pg + h	forward only	Glycerophospholipid Metabolism	b0494
LPLIPAL1G140pp	Lysophospholipase L1 (2-acylglycerophosphoglycerol, n-C14:0) (periplasm)	[p] : 1agpg140 + h2o --> g3pg + h + ttdca	forward only	Glycerophospholipid Metabolism	b0494
LPLIPAL1G141pp	Lysophospholipase L1 (2-acylglycerophosphoglycerol, n-C14:1) (periplasm)	[p] : 1agpg141 + h2o --> g3pg + h + ttdcea	forward only	Glycerophospholipid Metabolism	b0494
LPLIPAL1G160pp	Lysophospholipase L1 (2-acylglycerophosphoglycerol, n-C16:0) (periplasm)	[p] : 1agpg160 + h2o --> g3pg + h + hdca	forward only	Glycerophospholipid Metabolism	b0494
LPLIPAL1G161pp	Lysophospholipase L1 (2-acylglycerophosphoglycerol, n-C16:1) (periplasm)	[p] : 1agpg161 + h2o --> g3pg + h + hdcea	forward only	Glycerophospholipid Metabolism	b0494
LPLIPAL1G180pp	Lysophospholipase L1 (2-acylglycerophosphoglycerol, n-C18:0) (periplasm)	[p] : 1agpg180 + h2o --> g3pg + h + ocdca	forward only	Glycerophospholipid Metabolism	b0494
LPLIPAL1G181pp	Lysophospholipase L1 (2-acylglycerophosphoglycerol, n-C18:1) (periplasm)	[p] : 1agpg181 + h2o --> g3pg + h + ocdcea	forward only	Glycerophospholipid Metabolism	b0494
LPLIPAL2A120	Lysophospholipase L2 (2-acylglycerophosphotidate, n-C12:0)	[c] : 2ddecg3p + h2o --> ddca + glyc3p + (2) h	forward only	Glycerophospholipid Metabolism	b3825
LPLIPAL2A140	Lysophospholipase L2 (2-acylglycerophosphotidate, n-C14:0)	[c] : 2tdecg3p + h2o --> glyc3p + (2) h + ttdca	forward only	Glycerophospholipid Metabolism	b3825
LPLIPAL2A141	Lysophospholipase L2 (2-acylglycerophosphotidate, n-C14:1)	[c] : 2tdec7eg3p + h2o --> glyc3p + (2) h + ttdcea	forward only	Glycerophospholipid Metabolism	b3825
LPLIPAL2A160	Lysophospholipase L2 (2-acylglycerophosphotidate, n-C16:0)	[c] : 2hdecg3p + h2o --> glyc3p + (2) h + hdca	forward only	Glycerophospholipid Metabolism	b3825
LPLIPAL2A161	Lysophospholipase L2 (2-acylglycerophosphotidate, n-C16:1)	[c] : 2hdec9eg3p + h2o --> glyc3p + (2) h + hdcea	forward only	Glycerophospholipid Metabolism	b3825
LPLIPAL2A180	Lysophospholipase L2 (2-acylglycerophosphotidate, n-C18:0)	[c] : 2odecg3p + h2o --> glyc3p + (2) h + ocdca	forward only	Glycerophospholipid Metabolism	b3825
LPLIPAL2A181	Lysophospholipase L2 (2-acylglycerophosphotidate, n-C18:1)	[c] : 2odec11eg3p + h2o --> glyc3p + (2) h + ocdcea	forward only	Glycerophospholipid Metabolism	b3825
LPLIPAL2ATE120	Lysophospholipase L2 (acyltransferase, 2-acyl-glycerophosphoethanolamine, n-C12:0)	[c] : 2agpe120 + pg120 --> apg120 + g3pe	forward only	Glycerophospholipid Metabolism	b3825
LPLIPAL2ATE140	Lysophospholipase L2 (acyltransferase, 2-acyl-glycerophosphoethanolamine, n-C14:0)	[c] : 2agpe140 + pg140 --> apg140 + g3pe	forward only	Glycerophospholipid Metabolism	b3825
LPLIPAL2ATE141	Lysophospholipase L2 (acyltransferase, 2-acyl-glycerophosphoethanolamine, n-C14:1)	[c] : 2agpe141 + pg141 --> apg141 + g3pe	forward only	Glycerophospholipid Metabolism	b3825
LPLIPAL2ATE160	Lysophospholipase L2 (acyltransferase, 2-acyl-glycerophosphoethanolamine, n-C16:0)	[c] : 2agpe160 + pg160 --> apg160 + g3pe	forward only	Glycerophospholipid Metabolism	b3825
LPLIPAL2ATE161	Lysophospholipase L2 (acyltransferase, 2-acyl-glycerophosphoethanolamine, n-C16:1)	[c] : 2agpe161 + pg161 --> apg161 + g3pe	forward only	Glycerophospholipid Metabolism	b3825
LPLIPAL2ATE180	Lysophospholipase L2 (acyltransferase, 2-acyl-glycerophosphoethanolamine, n-C18:0)	[c] : 2agpe180 + pg180 --> apg180 + g3pe	forward only	Glycerophospholipid Metabolism	b3825
LPLIPAL2ATE181	Lysophospholipase L2 (acyltransferase, 2-acyl-glycerophosphoethanolamine, n-C18:1)	[c] : 2agpe181 + pg181 --> apg181 + g3pe	forward only	Glycerophospholipid Metabolism	b3825
LPLIPAL2ATG120	Lysophospholipase L2 (acyltransferase, 2-acyl-glycerophosphoglycerol, n-C12:0)	[c] : 2agpg120 + pg120 --> apg120 + g3pg	forward only	Glycerophospholipid Metabolism	b3825
LPLIPAL2ATG140	Lysophospholipase L2 (acyltransferase, 2-acyl-glycerophosphoglycerol, n-C14:0)	[c] : 2agpg140 + pg140 --> apg140 + g3pg	forward only	Glycerophospholipid Metabolism	b3825
LPLIPAL2ATG141	Lysophospholipase L2 (acyltransferase, 2-acyl-glycerophosphoglycerol, n-C14:1)	[c] : 2agpg141 + pg141 --> apg141 + g3pg	forward only	Glycerophospholipid Metabolism	b3825
LPLIPAL2ATG160	Lysophospholipase L2 (acyltransferase, 2-acyl-glycerophosphoglycerol, n-C16:0)	[c] : 2agpg160 + pg160 --> apg160 + g3pg	forward only	Glycerophospholipid Metabolism	b3825
LPLIPAL2ATG161	Lysophospholipase L2 (acyltransferase, 2-acyl-glycerophosphoglycerol, n-C16:1)	[c] : 2agpg161 + pg161 --> apg161 + g3pg	forward only	Glycerophospholipid Metabolism	b3825
LPLIPAL2ATG180	Lysophospholipase L2 (acyltransferase, 2-acyl-glycerophosphoglycerol, n-C18:0)	[c] : 2agpg180 + pg180 --> apg180 + g3pg	forward only	Glycerophospholipid Metabolism	b3825
LPLIPAL2ATG181	Lysophospholipase L2 (acyltransferase, 2-acyl-glycerophosphoglycerol, n-C18:1)	[c] : 2agpg181 + pg181 --> apg181 + g3pg	forward only	Glycerophospholipid Metabolism	b3825
LPLIPAL2E120	Lysophospholipase L2 (2-acylglycerophosphoethanolamine, n-C12:0)	[c] : 2agpe120 + h2o --> ddca + g3pe + h	forward only	Glycerophospholipid Metabolism	b3825
LPLIPAL2E140	Lysophospholipase L2 (2-acylglycerophosphoethanolamine, n-C14:0)	[c] : 2agpe140 + h2o --> g3pe + h + ttdca	forward only	Glycerophospholipid Metabolism	b3825
LPLIPAL2E141	Lysophospholipase L2 (2-acylglycerophosphoethanolamine, n-C14:1)	[c] : 2agpe141 + h2o --> g3pe + h + ttdcea	forward only	Glycerophospholipid Metabolism	b3825
LPLIPAL2E160	Lysophospholipase L2 (2-acylglycerophosphoethanolamine, n-C16:0)	[c] : 2agpe160 + h2o --> g3pe + h + hdca	forward only	Glycerophospholipid Metabolism	b3825
LPLIPAL2E161	Lysophospholipase L2 (2-acylglycerophosphoethanolamine, n-C16:1)	[c] : 2agpe161 + h2o --> g3pe + h + hdcea	forward only	Glycerophospholipid Metabolism	b3825
LPLIPAL2E180	Lysophospholipase L2 (2-acylglycerophosphoethanolamine, n-C18:0)	[c] : 2agpe180 + h2o --> g3pe + h + ocdca	forward only	Glycerophospholipid Metabolism	b3825
LPLIPAL2E181	Lysophospholipase L2 (2-acylglycerophosphoethanolamine, n-C18:1)	[c] : 2agpe181 + h2o --> g3pe + h + ocdcea	forward only	Glycerophospholipid Metabolism	b3825
LPLIPAL2G120	Lysophospholipase L2 (2-acylglycerophosphoglycerol, n-C12:0)	[c] : 2agpg120 + h2o --> ddca + g3pg + h	forward only	Glycerophospholipid Metabolism	b3825
LPLIPAL2G140	Lysophospholipase L2 (2-acylglycerophosphoglycerol, n-C14:0)	[c] : 2agpg140 + h2o --> g3pg + h + ttdca	forward only	Glycerophospholipid Metabolism	b3825
LPLIPAL2G141	Lysophospholipase L2 (2-acylglycerophosphoglycerol, n-C14:1)	[c] : 2agpg141 + h2o --> g3pg + h + ttdcea	forward only	Glycerophospholipid Metabolism	b3825
LPLIPAL2G160	Lysophospholipase L2 (2-acylglycerophosphoglycerol, n-C16:0)	[c] : 2agpg160 + h2o --> g3pg + h + hdca	forward only	Glycerophospholipid Metabolism	b3825
LPLIPAL2G161	Lysophospholipase L2 (2-acylglycerophosphoglycerol, n-C16:1)	[c] : 2agpg161 + h2o --> g3pg + h + hdcea	forward only	Glycerophospholipid Metabolism	b3825
LPLIPAL2G180	Lysophospholipase L2 (2-acylglycerophosphoglycerol, n-C18:0)	[c] : 2agpg180 + h2o --> g3pg + h + ocdca	forward only	Glycerophospholipid Metabolism	b3825
LPLIPAL2G181	Lysophospholipase L2 (2-acylglycerophosphoglycerol, n-C18:1)	[c] : 2agpg181 + h2o --> g3pg + h + ocdcea	forward only	Glycerophospholipid Metabolism	b3825
LSERDHr	L-serine dehydrogenase	[c] : nadp + ser-L <==> 2amsa + h + nadph	reversible	Glycine and Serine Metabolism	b1539
LYSabcpp	L-lysine transport via ABC system (periplasm)	atp[c] + h2o[c] + lys-L[p] --> adp[c] + h[c] + lys-L[c] + pi[c]	forward only	Transport, Inner Membrane	(b2310 and b2307 and b2306 and b2308)
LYSAM	lysine 2,3-aminomutase	[c] : lys-L <==> 36dahx	reversible	Amino acid metabolism	b4146
LYSDC	lysine decarboxylase	[c] : h + lys-L --> 15dap + co2	forward only	Threonine and Lysine Metabolism	b0186 or b4131
LYSt2pp	L-lysine transport in via proton symport (periplasm)	h[p] + lys-L[p] --> h[c] + lys-L[c]	forward only	Transport, Inner Membrane	b2156
LYSt3pp	L-lysine transport out via proton antiport (cytoplasm to periplasm)	h[p] + lys-L[c] --> h[c] + lys-L[p]	forward only	Transport, Inner Membrane	b2923
LYStex	L-lysine transport via diffusion (extracellular to periplasm)	lys-L[e] <==> lys-L[p]	reversible	Transport, Outer Membrane Porin	b0241 or b0929 or b1377 or b2215
LYSTRS	Lysyl-tRNA synthetase	[c] : atp + lys-L + trnalys --> amp + lystrna + ppi	forward only	tRNA Charging	b2890 or b4129
LYXI	Lyxose isomerase	[c] : lyx-L --> xylu-L	forward only	Alternate Carbon Metabolism	b3903
LYXt2pp	L-Lyxose transport via proton symport (periplasm)	h[p] + lyx-L[p] --> h[c] + lyx-L[c]	forward only	Transport, Inner Membrane	b3907
LYXtex	L-Lyxose transport via diffusion (extracellular to periplasm)	lyx-L[e] <==> lyx-L[p]	reversible	Transport, Outer Membrane Porin	b0241 or b0929 or b1377 or b2215
M1PD	mannitol-1-phosphate 5-dehydrogenase	[c] : mnl1p + nad <==> f6p + h + nadh	reversible	Alternate Carbon Metabolism	b3600
MACPD	Malonyl-ACP decarboxylase	[c] : h + malACP --> acACP + co2	forward only	Membrane Lipid Metabolism	b2323
MALDDH	malate decarboxylating oxidoreductase (decarboxylating)	[c] : mal-D + nad --> co2 + nadh + pyr	forward only	Alternate Carbon Metabolism	b1800
MALDt2_2pp	D-Malate transport via proton symport (2 H) (periplasm)	(2) h[p] + mal-D[p] --> (2) h[c] + mal-D[c]	forward only	Transport, Inner Membrane	b3528
MALDtex	D-Malate transport via diffusion (extracellular to periplasm)	mal-D[e] <==> mal-D[p]	reversible	Transport, Outer Membrane Porin	b1377 or b0929 or b2215 or b0241
MALS	malate synthase	[c] : accoa + glx + h2o --> coa + h + mal-L	forward only	Anaplerotic Reactions	b4014 or b2976
MALt2_2pp	Malate transport via proton symport (2 H) (periplasm)	(2) h[p] + mal-L[p] --> (2) h[c] + mal-L[c]	forward only	Transport, Inner Membrane	b3528
MALt2_3pp	Malate transport via proton symport (3 H) (periplasm)	(3) h[p] + mal-L[p] --> (3) h[c] + mal-L[c]	forward only	Transport, Inner Membrane	b4138 or b4123
MALTabcpp	maltose transport via ABC system (periplasm)	atp[c] + h2o[c] + malt[p] --> adp[c] + h[c] + malt[c] + pi[c]	forward only	Transport, Inner Membrane	(b4034 and b4033 and b4032 and b4035)
MALTATr	maltose O-acetyltransferase	[c] : accoa + malt <==> acmalt + coa	reversible	Alternate Carbon Metabolism	b0459
MALtex	Malate transport via diffusion (extracellular to periplasm)	mal-L[e] <==> mal-L[p]	reversible	Transport, Outer Membrane Porin	b0241 or b0929 or b1377 or b2215
MALTHXabcpp	maltohexaose transport via ABC system (periplasm)	atp[c] + h2o[c] + malthx[p] --> adp[c] + h[c] + malthx[c] + pi[c]	forward only	Transport, Inner Membrane	(b4034 and b4033 and b4032 and b4035)
MALTHXtexi	maltohexaose transport via diffusion (extracellular to periplasm) irreversible	malthx[e] --> malthx[p]	forward only	Transport, Outer Membrane	b4036
MALTPTabcpp	maltopentaose transport via ABC system (periplasm)	atp[c] + h2o[c] + maltpt[p] --> adp[c] + h[c] + maltpt[c] + pi[c]	forward only	Transport, Inner Membrane	(b4034 and b4033 and b4032 and b4035)
MALTptspp	maltose transport via PEP:Pyr PTS (periplasm)	malt[p] + pep[c] --> malt6p[c] + pyr[c]	forward only	Transport, Inner Membrane	(b2417 and b1621 and b2415 and b2416)
MALTPTtexi	maltopentaoseMaltotriose transport via diffusion (extracellular to periplasm) irreversible	maltpt[e] --> maltpt[p]	forward only	Transport, Outer Membrane	b4036
MALTtexi	maltoseMaltotriose transport via diffusion (extracellular to periplasm) irreversible	malt[e] --> malt[p]	forward only	Transport, Outer Membrane	b4036
MALTTRabcpp	Maltotriose transport via ABC system (periplasm)	atp[c] + h2o[c] + malttr[p] --> adp[c] + h[c] + malttr[c] + pi[c]	forward only	Transport, Inner Membrane	(b4034 and b4033 and b4032 and b4035)
MALTTRtexi	Maltotriose transport via diffusion (extracellular to periplasm) irreversible	malttr[e] --> malttr[p]	forward only	Transport, Outer Membrane	b4036
MALTTTRabcpp	maltotetraose transport via ABC system (periplasm)	atp[c] + h2o[c] + maltttr[p] --> adp[c] + h[c] + maltttr[c] + pi[c]	forward only	Transport, Inner Membrane	(b4034 and b4033 and b4032 and b4035)
MALTTTRtexi	maltotetraoseMaltotriose transport via diffusion (extracellular to periplasm) irreversible	maltttr[e] --> maltttr[p]	forward only	Transport, Outer Membrane	b4036
MAN1PT2	mannose-1-phosphate guanylyltransferase (GDP)	[c] : gdp + h + man1p --> gdpmann + pi	forward only	Cell Envelope Biosynthesis	b2049
MAN6PI	mannose-6-phosphate isomerase	[c] : man6p <==> f6p	reversible	Alternate Carbon Metabolism	b1613
MAN6Pt6_2pp	Mannose-6-phosphate transport via phosphate antiport (periplasm)	man6p[p] + (2) pi[c] --> man6p[c] + (2) pi[p]	forward only	Transport, Inner Membrane	b3666
MAN6Ptex	Mannose 6-phosphate transport via diffusion (extracellular to periplasm)	man6p[e] <==> man6p[p]	reversible	Transport, Outer Membrane Porin	b0241 or b0929 or b1377 or b2215
MANAO	Mannonate oxidoreductase	[c] : mana + nad <==> fruur + h + nadh	reversible	Alternate Carbon Metabolism	b4323
MANGLYCptspp	2-O-alpha-mannosyl-D-glycerate transport via PEP:Pyr PTS (periplasm)	manglyc[p] + pep[c] --> man6pglyc[c] + pyr[c]	forward only	Transport, Inner Membrane	(b0731 and b2415 and b2416)
MANGLYCtex	2-O-alpha-mannosyl-D-glycerate transport via diffusion (extracellular to periplasm)	manglyc[e] <==> manglyc[p]	reversible	Transport, Outer Membrane Porin	b0241 or b0929 or b1377 or b2215
MANISO	mannose isomerase	[c]: man <==> fru	reversible	Alternate Carbon Metabolism	b3880
MANPGH	2-O-alpha-mannosyl-6-phosphate-D-glycerate hydrolase	[c] : h2o + man6pglyc --> glyc-R + man6p	forward only	Alternate Carbon Metabolism	b0732
MANptspp	D-mannose transport via PEP:Pyr PTS (periplasm)	man[p] + pep[c] --> man6p[c] + pyr[c]	forward only	Transport, Inner Membrane	(b1817 and b1818 and b1819 and b2415 and b2416)
MANtex	D-mannose transport via diffusion (extracellular to periplasm)	man[e] <==> man[p]	reversible	Transport, Outer Membrane Porin	b0241 or b0929 or b1377 or b2215
MCITD	2-methylcitrate dehydratase	[c] : 2mcit --> 2mcacn + h2o	forward only	Alternate Carbon Metabolism	b0334
MCITL2	methylisocitrate lyase	[c] : micit <==> pyr + succ	reversible	Alternate Carbon Metabolism	b0331
MCITS	2-methylcitrate synthase	[c] : h2o + oaa + ppcoa --> 2mcit + coa + h	forward only	Alternate Carbon Metabolism	b0333
MCOATA	Malonyl-CoA-ACP transacylase	[c] : ACP + malcoa <==> coa + malACP	reversible	Membrane Lipid Metabolism	(b1094 and b1092)
MCPST	3-mercaptopyruvate sulfurtransferase	[c] : cyan + mercppyr --> h + pyr + tcynt	forward only	Cysteine Metabolism	b2521 or b1757
MCTP1App	murein crosslinking transpeptidase 1A:(A2pm->D-ala) (periplasm)	[p] : murein5p5p --> ala-D + murein5px4p	forward only	Murein Biosynthesis	b0084 or b0635 or b0149 or b3396
MCTP1Bpp	murein crosslinking transpeptidase 1B:(A2pm->A2pm) (periplasm)	[p] : murein5p5p --> alaala + murein5px3p	forward only	Murein Biosynthesis	b0149 or b3396
MCTP2App	murein crosslinking transpeptidase 1A:(A2pm->D-ala) (periplasm)	[p] : murein5p5p5p --> (2) ala-D + murein5px4px4p	forward only	Murein Biosynthesis	b0084 or b0635 or b3396 or b0149
MDDCP1pp	murein D,D-carboxypeptidase (murein5px4p) (periplasm)	[p] : h2o + murein5px4p --> ala-D + murein4px4p	forward only	Murein Biosynthesis	b0632 or b3182 or b0839 or b2010
MDDCP2pp	murein D,D-carboxypeptidase (murein5px4px4p) (periplasm)	[p] : h2o + murein5px4px4p --> ala-D + murein4px4px4p	forward only	Murein Biosynthesis	b0632 or b3182 or b0839 or b2010
MDDCP3pp	murein D,D-carboxypeptidase (murein5p5p) (periplasm)	[p] : h2o + murein5p5p --> ala-D + murein5p4p	forward only	Murein Biosynthesis	b0632 or b3182 or b0839 or b2010
MDDCP4pp	murein D,D-carboxypeptidase (murein5p4p) (periplasm)	[p] : h2o + murein5p4p --> ala-D + murein4p4p	forward only	Murein Biosynthesis	b0632 or b3182 or b0839 or b2010
MDDCP5pp	murein D,D-carboxypeptidase (murein5p3p) (periplasm)	[p] : h2o + murein5p3p --> ala-D + murein4p3p	forward only	Murein Biosynthesis	b0632 or b3182 or b0839 or b2010
MDDEP1pp	murein D,D-endopeptidase (murein4px4p) (periplasm)	[p] : h2o + murein4px4p --> murein4p4p	forward only	Murein Recycling	b3182 or b2328 or b2134
MDDEP2pp	murein D,D-endopeptidase (murein3px4p) (periplasm)	[p] : h2o + murein3px4p --> murein4p3p	forward only	Murein Recycling	b3182 or b2328 or b2134
MDDEP3pp	murein D,D-endopeptidase (murein5px4p) (periplasm)	[p] : h2o + murein5px4p --> murein5p4p	forward only	Murein Recycling	b3182 or b2328 or b2134
MDDEP4pp	murein D,D-endopeptidase (murein4px4px4p) (periplasm)	[p] : h2o + murein4px4px4p --> murein4px4p4p	forward only	Murein Recycling	b3182 or b2328 or b2134
MDH	malate dehydrogenase	[c] : mal-L + nad <==> h + nadh + oaa	reversible	Citric Acid Cycle	b3236
MDH2	Malate dehydrogenase (ubiquinone 8 as acceptor)	[c] : mal-L + q8 --> oaa + q8h2	forward only	Citric Acid Cycle	b2210
MDH3	Malate dehydrogenase (menaquinone 8 as acceptor)	[c] : mal-L + mqn8 --> mql8 + oaa	forward only	Citric Acid Cycle	b2210
MDRPD	5-Methylthio-5-deoxy-D-ribulose 1-phosphate dehydratase	[c] : 5mdru1p --> dkmpp + h2o	forward only	Arginine and Proline Metabolism	NONE
ME1	malic enzyme (NAD)	[c] : mal-L + nad --> co2 + nadh + pyr	forward only	Anaplerotic Reactions	b1479
ME2	malic enzyme (NADP)	[c] : mal-L + nadp --> co2 + nadph + pyr	forward only	Anaplerotic Reactions	b2463
MECDPDH2	2C-methyl-D-erythritol 2,4 cyclodiphosphate dehydratase	[c] : 2mecdp + nadh --> h2mb4p + h2o + nad	forward only	Cofactor and Prosthetic Group Biosynthesis	b2515
MECDPS	2-C-methyl-D-erythritol 2,4-cyclodiphosphate synthase	[c] : 2p4c2me --> 2mecdp + cmp	forward only	Cofactor and Prosthetic Group Biosynthesis	b2746
MELIBt2pp	melibiose transport in via symport (periplasm)	h[p] + melib[p] --> h[c] + melib[c]	forward only	Transport, Inner Membrane	b4120
MELIBt3ipp	melibiose transport in via antiport (periplasm)	h[p] + melib[c] --> h[c] + melib[p]	forward only	Transport, Inner Membrane	b1528
MELIBtex	melibiose transport via diffusion (extracellular to periplasm)	melib[e] <==> melib[p]	reversible	Transport, Outer Membrane Porin	b0241 or b0929 or b1377 or b2215
MEPCT	2-C-methyl-D-erythritol 4-phosphate cytidylyltransferase	[c] : 2me4p + ctp + h --> 4c2me + ppi	forward only	Cofactor and Prosthetic Group Biosynthesis	b2747
METabcpp	L-methionine transport via ABC system (periplasm)	atp[c] + h2o[c] + met-L[p] --> adp[c] + h[c] + met-L[c] + pi[c]	forward only	Transport, Inner Membrane	(b0198 and b0199 and b0197)
METAT	methionine adenosyltransferase	[c] : atp + h2o + met-L --> amet + pi + ppi	forward only	Methionine Metabolism	b2942
METDabcpp	D-methionine transport via ABC system (periplasm)	atp[c] + h2o[c] + met-D[p] --> adp[c] + h[c] + met-D[c] + pi[c]	forward only	Transport, Inner Membrane	(b0198 and b0199 and b0197)
METDtex	D-methionine transport via diffusion (extracellular to periplasm)	met-D[e] <==> met-D[p]	reversible	Transport, Outer Membrane Porin	b0241 or b0929 or b1377 or b2215
METOX1s	methionine oxidation (spontaneous)	[c] : h2o2 + met-L --> h2o + metsox-S-L	forward only	Methionine Metabolism	s0001
METOX2s	methionine oxidation 2 (spontaneous)	[c] : h2o2 + met-L --> h2o + metsox-R-L	forward only	Methionine Metabolism	s0001
METS	methionine synthase	[c] : 5mthf + hcys-L --> h + met-L + thf	forward only	Methionine Metabolism	b4019 or b3829
METSOX1abcpp	L-methionine S-oxide transport via ABC system (periplasm)	atp[c] + h2o[c] + metsox-S-L[p] --> adp[c] + h[c] + metsox-S-L[c] + pi[c]	forward only	Transport, Inner Membrane	NONE
METSOX1tex	L-methionine S-oxide diffusion (extracellular)	metsox-S-L[e] <==> metsox-S-L[p]	reversible	Transport, Outer Membrane Porin	b0241 or b0929 or b1377 or b2215
METSOX2abcpp	L-methionine R-oxide transport via ABC system (periplasm)	atp[c] + h2o[c] + metsox-R-L[p] --> adp[c] + h[c] + metsox-R-L[c] + pi[c]	forward only	Transport, Inner Membrane	NONE
METSOX2tex	L-methionine R-oxide diffusion (extracellular)	metsox-R-L[e] <==> metsox-R-L[p]	reversible	Transport, Outer Membrane Porin	b0241 or b0929 or b1377 or b2215
METSOXR1	L-methionine-S-oxide reductase	[c] : metsox-S-L + trdrd --> h2o + met-L + trdox	forward only	Methionine Metabolism	(b4219 and b2582) or (b4219 and b3781)
METSOXR2	L-methionine-R-sulfoxide reductase	[c] : metsox-R-L + trdrd --> h2o + met-L + trdox	forward only	Methionine Metabolism	(b1778 and b2582) or (b1778 and b3781)
METtex	L-methionine transport via diffusion (extracellular to periplasm)	met-L[e] <==> met-L[p]	reversible	Transport, Outer Membrane Porin	b0241 or b0929 or b1377 or b2215
METTRS	Methionyl-tRNA synthetase	[c] : atp + met-L + trnamet --> amp + mettrna + ppi	forward only	tRNA Charging	b2114
MG2t3_2pp	magnesium (Mg+2) transport in/out via proton antiport (periplasm)	(2) h[c] + mg2[p] <==> (2) h[p] + mg2[c]	reversible	Inorganic Ion Transport and Metabolism	NONE
MG2tex	magnesium (Mg+2) transport via diffusion (extracellular to periplasm)	mg2[e] <==> mg2[p]	reversible	Transport, Outer Membrane Porin	b0241 or b0929 or b1377 or b2215
MG2tpp	magnesium (+2) transport in via diffusion	mg2[p] --> mg2[c]	forward only	Inorganic Ion Transport and Metabolism	b3816
MG2uabcpp	Magnesium (Mg+2) ABC transporter (ubtake, periplasm)	atp[c] + h2o[c] + mg2[p] --> adp[c] + h[c] + mg2[c] + pi[c]	forward only	Inorganic Ion Transport and Metabolism	b4242
MGSA	methylglyoxal synthase	[c] : dhap --> mthgxl + pi	forward only	Methylglyoxal Metabolism	b0963
MI1PP	myo-inositol 1-phosphatase	[c] : h2o + mi1p-D --> inost + pi	forward only	Cell Envelope Biosynthesis	b2533
MICITD	2-methylisocitrate dehydratase	[c] : 2mcacn + h2o --> micit	forward only	Alternate Carbon Metabolism	b0118
MINOHPtexi	myo-inositol phosphate transport via diffusion (extracellular to periplasm)	minohp[e] --> minohp[p]	forward only	Transport, Outer Membrane	NONE
MLDCP1App	murein L,D-carboxypeptidase (murein5px4p) (periplasm)	[p] : h2o + murein5px4p --> alaala + murein3px4p	forward only	Murein Biosynthesis	NONE
MLDCP1Bpp	murein L,D-carboxypeptidase (murein4p4p) (periplasm)	[p] : h2o + murein4p4p --> ala-D + murein4p3p	forward only	Murein Biosynthesis	NONE
MLDCP2App	murein L,D-carboxypeptidase (murein5p5p) (periplasm)	[p] : h2o + murein5p5p --> alaala + murein5p3p	forward only	Murein Biosynthesis	NONE
MLDCP2Bpp	murein L,D-carboxypeptidase (murein4p3p) (periplasm)	[p] : h2o + murein4p3p --> ala-D + murein3p3p	forward only	Murein Biosynthesis	NONE
MLDCP3App	murein L,D-carboxypeptidase (murein5px3p) (periplasm)	[p] : h2o + murein5px3p --> alaala + murein3px3p	forward only	Murein Biosynthesis	NONE
MLDEP1pp	murein L,D-endopeptidase (murein3px3p) (periplasm)	[p] : h2o + murein3px3p --> murein3p3p	forward only	Murein Recycling	NONE
MLDEP2pp	murein L,D-endopeptidase (murein5px3p) (periplasm)	[p] : h2o + murein5px3p --> murein5p3p	forward only	Murein Recycling	NONE
MLTG1	Maltodextrin glucosidase (maltotriose)	[c] : h2o + malttr --> glc-D + malt	forward only	Alternate Carbon Metabolism	b0403
MLTG2	Maltodextrin glucosidase (maltotetraose)	[c] : h2o + maltttr --> glc-D + malttr	forward only	Alternate Carbon Metabolism	b0403
MLTG3	Maltodextrin glucosidase (maltopentaose)	[c] : h2o + maltpt --> glc-D + maltttr	forward only	Alternate Carbon Metabolism	b0403
MLTG4	Maltodextrin glucosidase (maltohexaose)	[c] : h2o + malthx --> glc-D + maltpt	forward only	Alternate Carbon Metabolism	b0403
MLTG5	Maltodextrin glucosidase (maltoheptaose)	[c] : h2o + malthp --> glc-D + malthx	forward only	Alternate Carbon Metabolism	b0403
MLTGY1pp	murein lytic transglycosylase (murein4p4p) (periplasm)	[p] : murein4p4p --> (2) anhgm4p	forward only	Murein Recycling	b4392 or b2813 or b2701 or b1193 or b2963
MLTGY2pp	murein lytic transglycosylase (murein4p3p) (periplasm)	[p] : murein4p3p --> anhgm3p + anhgm4p	forward only	Murein Recycling	b4392 or b2813 or b2701 or b1193 or b2963
MLTGY3pp	murein lytic transglycosylase (murein3p3p) (periplasm)	[p] : murein3p3p --> (2) anhgm3p	forward only	Murein Recycling	b4392 or b2813 or b2701 or b1193 or b2963
MLTGY4pp	murein lytic transglycosylase (murein4px4p4p) (periplasm)	[p] : murein4px4p4p --> anhgm4p + murein4px4p	forward only	Murein Recycling	b4392 or b2813 or b2701 or b1193 or b2963
MLTP1	Maltodextrin phosphorylase (maltopentaose)	[c] : maltpt + pi <==> g1p + maltttr	reversible	Alternate Carbon Metabolism	b3417
MLTP2	Maltodextrin phosphorylase (maltohexaose)	[c] : malthx + pi <==> g1p + maltpt	reversible	Alternate Carbon Metabolism	b3417
MLTP3	Maltodextrin phosphorylase (maltoheptaose)	[c] : malthp + pi <==> g1p + malthx	reversible	Alternate Carbon Metabolism	b3417
MMCD	Methylmalonyl-CoA decarboxylase	[c] : h + mmcoa-S --> co2 + ppcoa	forward only	Alternate Carbon Metabolism	b2919
MME	methylmalonyl-CoA epimerase	[c] : mmcoa-R <==> mmcoa-S	reversible	Alternate Carbon Metabolism	NONE
MMETt2pp	S-methylmethionine permease (periplasm)	h[p] + mmet[p] --> h[c] + mmet[c]	forward only	Transport, Inner Membrane	b0260
MMETtex	S-methyl-L-methionine transport via diffusion (extracellular to periplasm)	mmet[e] <==> mmet[p]	reversible	Transport, Outer Membrane Porin	b0241 or b0929 or b1377 or b2215
MMM2	Methylmalonyl-CoA mutase	[c] : succoa --> mmcoa-R	forward only	Alternate Carbon Metabolism	b2917
MN2t3pp	manganese (Mn+2) transport out via proton antiport (periplasm)	h[p] + mn2[c] --> h[c] + mn2[p]	forward only	Inorganic Ion Transport and Metabolism	b3915 or b0752
MN2tpp	manganese transport in via permease (no H+)	mn2[p] --> mn2[c]	forward only	Inorganic Ion Transport and Metabolism	b3040
MN6PP	mannose 6-phosphate phosphatase	[c] : h2o + man6p --> man + pi	forward only	Alternate Carbon Metabolism	b0822
MNLptspp	mannitol transport via PEP:Pyr PTS (periplasm)	mnl[p] + pep[c] --> mnl1p[c] + pyr[c]	forward only	Transport, Inner Membrane	(b3599 and b2415 and b2416)
MNLtex	mannitol transport via diffusion (extracellular to periplasm)	mnl[e] <==> mnl[p]	reversible	Transport, Outer Membrane Porin	b0241 or b0929 or b1377 or b2215
MNNH	D-mannonate hydrolyase	[c] : mana --> 2ddglcn + h2o	forward only	Alternate Carbon Metabolism	b4322
MNt2pp	manganese (Mn+2) transport in via proton symport (periplasm)	h[p] + mn2[p] --> h[c] + mn2[c]	forward only	Transport, Inner Membrane	b2392
MNtex	Manganese (Mn+2) transport via diffusion (extracellular to periplasm)	mn2[e] <==> mn2[p]	reversible	Transport, Outer Membrane Porin	b0241 or b0929 or b1377 or b2215
MOAT	3-deoxy-D-manno-octulosonic acid transferase	[c] : ckdo + lipidA --> cmp + h + kdolipid4	forward only	Lipopolysaccharide Biosynthesis / Recycling	b3633
MOAT2	3-deoxy-D-manno-octulosonic acid transferase	[c] : ckdo + kdolipid4 --> cmp + h + kdo2lipid4	forward only	Lipopolysaccharide Biosynthesis / Recycling	b3633
MOAT3C	3-deoxy-D-manno-octulosonic acid transferase III (LPS core biosynthesis)	[c] : ckdo + phphhlipa --> cmp + h + kphphhlipa	forward only	Lipopolysaccharide Biosynthesis / Recycling	b3624
MOBDabcpp	molybdate transport via ABC system (periplasm)	atp[c] + h2o[c] + mobd[p] --> adp[c] + h[c] + mobd[c] + pi[c]	forward only	Inorganic Ion Transport and Metabolism	(b0763 and b0764 and b0765) or (b2422 and b2424 and b2423 and b3917) or (b2422 and b2425 and b2424 and b2423)
MOBDtex	molybdate transport via diffusion (extracellular to periplasm)	mobd[e] <==> mobd[p]	reversible	Transport, Outer Membrane Porin	b0241 or b0929 or b1377 or b2215
MOHMT	3-methyl-2-oxobutanoate hydroxymethyltransferase	[c] : 3mob + h2o + mlthf --> 2dhp + thf	forward only	Cofactor and Prosthetic Group Biosynthesis	b0134
MPTG	murein polymerizing transglycosylase	(2) uaagmda[c] --> (2) h[c] + murein5p5p[p] + (2) udcpdp[c]	forward only	Murein Biosynthesis	b2519 or b0149 or b3396
MPTG2	murein polymerizing transglycosylase 2 (three linked units)	murein5p5p[p] + uaagmda[c] --> h[c] + murein5p5p5p[p] + udcpdp[c]	forward only	Murein Biosynthesis	b0149 or b2519 or b3396
MSO3abcpp	methanesulfonate transport via ABC system (periplasm)	atp[c] + h2o[c] + mso3[p] --> adp[c] + h[c] + mso3[c] + pi[c]	forward only	Transport, Inner Membrane	(b0936 and b0933 and b0934)
MSO3tex	methanesulfonate transport via diffusion (extracellular to periplasm)	mso3[e] <==> mso3[p]	reversible	Transport, Outer Membrane Porin	b0241 or b0929 or b1377 or b2215
MTAN	methylthioadenosine nucleosidase	[c] : 5mta + h2o --> 5mtr + ade	forward only	Arginine and Proline Metabolism	b0159
MTHFC	methenyltetrahydrofolate cyclohydrolase	[c] : h2o + methf <==> 10fthf + h	reversible	Folate Metabolism	b0529
MTHFD	methylenetetrahydrofolate dehydrogenase (NADP)	[c] : mlthf + nadp <==> methf + nadph	reversible	Folate Metabolism	b0529
MTHFR2	5,10-methylenetetrahydrofolate reductase (NADH)	[c] : (2) h + mlthf + nadh --> 5mthf + nad	forward only	Folate Metabolism	b3941
MTRI	5-methylthioribose-1-phosphate isomerase	[c] : 5mdr1p <==> 5mdru1p	reversible	Arginine and Proline Metabolism	NONE
MTRK	5-methylthioribose kinase	[c] : 5mtr + atp --> 5mdr1p + adp + h	forward only	Arginine and Proline Metabolism	NONE
MTRPOX	N-methyltryptophan oxidase	[c] : Nmtrp + h2o + o2 --> fald + h2o2 + trp-L	forward only	Glycine and Serine Metabolism	b1059
N2Otex	nitrious oxide transport via diffusion (extracellular to periplasm)	n2o[e] <==> n2o[p]	reversible	Transport, Outer Membrane Porin	b0241 or b0929 or b1377 or b2215
N2Otpp	nitrious oxide transport (diffusion)	n2o[p] <==> n2o[c]	reversible	Inorganic Ion Transport and Metabolism	s0001
N5GLMT	N5-glutamine methyltransferase	[c]: amet + gln-L --> ahcys + n5mg + H	forward only	Unassigned	b2330
NACODA	N-acetylornithine deacetylase	[c] : acg5sa + h2o --> ac + glu5sa	forward only	Arginine and Proline Metabolism	b3957
NACtex	Nicotinic acid transport via diffusion (extracellular to periplasm)	nac[e] <==> nac[p]	reversible	Transport, Outer Membrane Porin	b0241 or b0929 or b1377 or b2215
NACtpp	Nicotinic acid uptake (periplasm)	nac[p] --> nac[c]	forward only	Transport, Inner Membrane	NONE
NADDP	NAD diphosphatase	[c] : h2o + nad --> amp + (2) h + nmn	forward only	Cofactor and Prosthetic Group Biosynthesis	b2411 or b3996
NADH10	NADH dehydrogenase (menaquinone-8 & 0 protons)	[c] : h + mqn8 + nadh --> mql8 + nad	forward only	Oxidative Phosphorylation	b1109
NADH16pp	NADH dehydrogenase (ubiquinone-8 & 3 protons) (periplasm)	(4) h[c] + nadh[c] + q8[c] --> (3) h[p] + nad[c] + q8h2[c]	forward only	Oxidative Phosphorylation	(b2276 and b2277 and b2278 and b2279 and b2280 and b2281 and b2282 and b2283 and b2284 and b2285 and b2286 and b2287 and b2288)
NADH17pp	NADH dehydrogenase (menaquinone-8 & 3 protons) (periplasm)	(4) h[c] + mqn8[c] + nadh[c] --> (3) h[p] + mql8[c] + nad[c]	forward only	Oxidative Phosphorylation	(b2276 and b2277 and b2278 and b2279 and b2280 and b2281 and b2282 and b2283 and b2284 and b2285 and b2286 and b2287 and b2288)
NADH18pp	NADH dehydrogenase (demethylmenaquinone-8 & 3 protons) (periplasm)	2dmmq8[c] + (4) h[c] + nadh[c] --> 2dmmql8[c] + (3) h[p] + nad[c]	forward only	Oxidative Phosphorylation	(b2276 and b2277 and b2278 and b2279 and b2280 and b2281 and b2282 and b2283 and b2284 and b2285 and b2286 and b2287 and b2288)
NADH5	NADH dehydrogenase (ubiquinone-8 )	[c] : h + nadh + q8 --> nad + q8h2	forward only	Oxidative Phosphorylation	b1109
NADH9	NADH dehydrogenase (demethylmenaquinone-8 & 0 protons)	[c] : 2dmmq8 + h + nadh --> 2dmmql8 + nad	forward only	Oxidative Phosphorylation	b1109
NADK	NAD kinase	[c] : atp + nad --> adp + h + nadp	forward only	Cofactor and Prosthetic Group Biosynthesis	b2615
NADN	NAD nucleosidase	[c] : h2o + nad --> adprib + h + ncam	forward only	Cofactor and Prosthetic Group Biosynthesis	NONE
NADPHQR2	NADPH Quinone Reductase (Ubiquinone-8)	[c] : h + nadph + q8 --> nadp + q8h2	forward only	Oxidative Phosphorylation	b3028
NADPHQR3	NADPH Quinone Reductase (Menaquinone-8)	[c] : h + mqn8 + nadph --> mql8 + nadp	forward only	Oxidative Phosphorylation	b3028
NADPHQR4	NADPH Quinone Reductase (2-Demethylmenaquinone-8)	[c] : 2dmmq8 + h + nadph --> 2dmmql8 + nadp	forward only	Oxidative Phosphorylation	b3028
NADPPPS	NADP phosphatase	[c] : h2o + nadp --> nad + pi	forward only	Cofactor and Prosthetic Group Biosynthesis	NONE
NADS1	NAD synthase (nh3)	[c] : atp + dnad + nh4 --> amp + h + nad + ppi	forward only	Cofactor and Prosthetic Group Biosynthesis	b1740
NADTRHD	NAD transhydrogenase	[c] : nad + nadph --> nadh + nadp	forward only	Oxidative Phosphorylation	b3962 or (b1602 and b1603)
NAMNPP	nicotinic acid mononucleotide pyrophosphorylase	[c] : atp + h2o + nac + prpp --> adp + nicrnt + pi + ppi	forward only	Cofactor and Prosthetic Group Biosynthesis	b0931
NAt3_1p5pp	sodium proton antiporter (H:NA is 1.5) (periplasm)	(3) h[p] + (2) na1[c] --> (3) h[c] + (2) na1[p]	forward only	Inorganic Ion Transport and Metabolism	b1186
NAt3_2pp	sodium proton antiporter (H:NA is 2) (periplasm)	(2) h[p] + na1[c] --> (2) h[c] + na1[p]	forward only	Inorganic Ion Transport and Metabolism	b0019
NAt3pp	sodium transport out via proton antiport (cytoplasm to periplasm)	h[p] + na1[c] --> h[c] + na1[p]	forward only	Inorganic Ion Transport and Metabolism	b0842 or b1216
NAtex	sodium transport via diffusion (extracellular to periplasm)	na1[e] <==> na1[p]	reversible	Transport, Outer Membrane Porin	b0241 or b0929 or b1377 or b2215
NDPK1	nucleoside-diphosphate kinase (ATP:GDP)	[c] : atp + gdp <==> adp + gtp	reversible	Nucleotide Salvage Pathway	b0474 or b2518
NDPK2	nucleoside-diphosphate kinase (ATP:UDP)	[c] : atp + udp <==> adp + utp	reversible	Nucleotide Salvage Pathway	b0474 or b2518
NDPK3	nucleoside-diphosphate kinase (ATP:CDP)	[c] : atp + cdp <==> adp + ctp	reversible	Nucleotide Salvage Pathway	b2518 or b0474
NDPK4	nucleoside-diphosphate kinase (ATP:dTDP)	[c] : atp + dtdp <==> adp + dttp	reversible	Nucleotide Salvage Pathway	b0474 or b2518
NDPK5	nucleoside-diphosphate kinase (ATP:dGDP)	[c] : atp + dgdp <==> adp + dgtp	reversible	Nucleotide Salvage Pathway	b0474 or b2518
NDPK6	nucleoside-diphosphate kinase (ATP:dUDP)	[c] : atp + dudp <==> adp + dutp	reversible	Nucleotide Salvage Pathway	b0474 or b2518
NDPK7	nucleoside-diphosphate kinase (ATP:dCDP)	[c] : atp + dcdp <==> adp + dctp	reversible	Nucleotide Salvage Pathway	b0474 or b2518
NDPK8	nucleoside-diphosphate kinase (ATP:dADP)	[c] : atp + dadp <==> adp + datp	reversible	Nucleotide Salvage Pathway	b0474 or b2518
NH4tex	ammonia transport via diffusion (extracellular to periplasm)	nh4[e] <==> nh4[p]	reversible	Transport, Outer Membrane Porin	b0241 or b0929 or b1377 or b2215
NH4tpp	ammonia reversible transport (periplasm)	nh4[p] <==> nh4[c]	reversible	Inorganic Ion Transport and Metabolism	b0451 ors0001
NHFRBO	NADH:flavorubredoxin oxidoreductase	[c] : h + nadh + (2) no --> h2o + n2o + nad	forward only	Nitrogen Metabolism	(b2710 and b2711)
NI2abcpp	Nickle (Ni+2) ABC transporter (periplasm)	atp[c] + h2o[c] + ni2[c] --> adp[c] + h[c] + ni2[p] + pi[c]	forward only	Inorganic Ion Transport and Metabolism	b3469
NI2t3pp	nickle (Ni+2) transport out via proton antiport (periplasm)	h[p] + ni2[c] --> h[c] + ni2[p]	forward only	Inorganic Ion Transport and Metabolism	b3915 or b0752
NI2tex	nickel transport via diffusion (extracellular to periplasm)	ni2[e] <==> ni2[p]	reversible	Transport, Outer Membrane Porin	b0241 or b0929 or b1377 or b2215
NI2tpp	nickel (+2) transport in via permease (no H+)	ni2[p] --> ni2[c]	forward only	Inorganic Ion Transport and Metabolism	b3816
NI2uabcpp	nickel transport via ABC system (uptake, periplasm)	atp[c] + h2o[c] + ni2[p] --> adp[c] + h[c] + ni2[c] + pi[c]	forward only	Inorganic Ion Transport and Metabolism	(b3476 and b3477 and b3478 and b3479 and b3480) or b4242
NMNAT	nicotinamide-nucleotide adenylyltransferase	[c] : atp + h + nmn --> nad + ppi	forward only	Cofactor and Prosthetic Group Biosynthesis	b0639 or b4390
NMNDA	nicotinamide-nucleotide amidase	[c] : h2o + nmn --> nh4 + nicrnt	forward only	Cofactor and Prosthetic Group Biosynthesis	NONE
NMNN	NMN nucleosidase	[c] : h2o + nmn --> h + ncam + r5p	forward only	Cofactor and Prosthetic Group Biosynthesis	NONE
NMNPtpp	NMN permease (periplasm)	nmn[p] --> nmn[c]	forward only	Transport, Inner Membrane	b0751
NMNt7pp	NMN transport via NMN glycohydrolase (periplasm)	h2o[c] + nmn[p] --> h[c] + ncam[c] + r5p[c]	forward only	Transport, Inner Membrane	NONE
NMNtex	NMN transport via diffusion (extracellular to periplasm)	nmn[e] <==> nmn[p]	reversible	Transport, Outer Membrane Porin	b0241 or b0929 or b1377 or b2215
NNAM	nicotinamidase	[c] : h2o + ncam --> nac + nh4	forward only	Cofactor and Prosthetic Group Biosynthesis	b1768
NNATr	nicotinate-nucleotide adenylyltransferase	[c] : atp + h + nicrnt <==> dnad + ppi	reversible	Nucleotide Salvage Pathway	b0639
NNDMBRT	Nicotinate-nucleotide dimethylbenzimidazole phosphoribosyltransferase	[c] : dmbzid + nicrnt --> 5prdmbz + h + nac	forward only	Cofactor and Prosthetic Group Biosynthesis	b1991
NNDPR	nicotinate-nucleotide diphosphorylase (carboxylating)	[c] : (2) h + prpp + quln --> co2 + nicrnt + ppi	forward only	Cofactor and Prosthetic Group Biosynthesis	b0109
NO2t2rpp	nitrite transport in via proton symport, reversible (periplasm)	h[p] + no2[p] <==> h[c] + no2[c]	reversible	Inorganic Ion Transport and Metabolism	b3367 or b1223
NO2tex	nitrite transport via diffusion (extracellular to periplasm)	no2[e] <==> no2[p]	reversible	Transport, Outer Membrane Porin	b0241 or b0929 or b1377 or b2215
NO3R1bpp	Nitrate reductase (Ubiquinol-8)	no3[p] + q8h2[c] --> h2o[p] + no2[p] + q8[c]	forward only	Nitrogen Metabolism	(b2203 and b2206 and b2202 and b2205 and b2204)
NO3R1pp	Nitrate reductase (Ubiquinol-8) (periplasm)	(2) h[c] + no3[c] + q8h2[c] --> (2) h[p] + h2o[c] + no2[c] + q8[c]	forward only	Oxidative Phosphorylation	(b1465 and b1466 and b1467 and b1468) or (b1224 and b1225 and b1226 and b1227)
NO3R2bpp	Nitrate reductase (Menaquinol-8) (periplasm)	mql8[c] + no3[p] --> h2o[p] + mqn8[c] + no2[p]	forward only	Nitrogen Metabolism	(b2203 and b2206 and b2202)
NO3R2pp	Nitrate reductase (Menaquinol-8) (periplasm)	(2) h[c] + mql8[c] + no3[c] --> (2) h[p] + h2o[c] + mqn8[c] + no2[c]	forward only	Oxidative Phosphorylation	(b1465 and b1466 and b1467 and b1468) or (b1224 and b1225 and b1226 and b1227)
NO3t7pp	nitrate transport in via nitrite antiport (periplasm)	no2[c] + no3[p] --> no2[p] + no3[c]	forward only	Inorganic Ion Transport and Metabolism	b1223 or b1469
NO3tex	nitrate transport via diffusion (extracellular to periplasm)	no3[e] <==> no3[p]	reversible	Transport, Outer Membrane Porin	b0241 or b0929 or b2215 or b1377
NODOx	nitric oxide dioxygenase	[c] : nadh + (2) no + (2) o2 --> h + nad + (2) no3	forward only	Nitrogen Metabolism	b2552
NODOy	nitric oxide dioxygenase	[c] : nadph + (2) no + (2) o2 --> h + nadp + (2) no3	forward only	Nitrogen Metabolism	b2552
NOtex	nitric oxide transport via diffusion (extracellular to periplasm)	no[e] <==> no[p]	reversible	Transport, Outer Membrane Porin	b0241 or b0929 or b1377 or b2215
NOtpp	NO transport (diffusion)	no[p] <==> no[c]	reversible	Inorganic Ion Transport and Metabolism	s0001
NPHS	naphthoate synthase	[c] : sbzcoa --> coa + dhna	forward only	Cofactor and Prosthetic Group Biosynthesis	b2262
NTD1	5'-nucleotidase (dUMP)	[c] : dump + h2o --> duri + pi	forward only	Nucleotide Salvage Pathway	b2291 or b2744 or b4374
NTD10	5'-nucleotidase (XMP)	[c] : h2o + xmp --> pi + xtsn	forward only	Nucleotide Salvage Pathway	b2744
NTD10pp	5'-nucleotidase (XMP)	[p] : h2o + xmp --> pi + xtsn	forward only	Nucleotide Salvage Pathway	b0480 or b4055
NTD11	5'-nucleotidase (IMP)	[c] : h2o + imp --> ins + pi	forward only	Nucleotide Salvage Pathway	b2744
NTD11pp	5'-nucleotidase (IMP)	[p] : h2o + imp --> ins + pi	forward only	Nucleotide Salvage Pathway	b0480 or b4055
NTD12	5'-nucleotidase (dIMP)	[c] : dimp + h2o --> din + pi	forward only	Nucleotide Salvage Pathway	b2291 or b2744
NTD12pp	5'-nucleotidase (dIMP) (periplasm)	[p] : dimp + h2o --> din + pi	forward only	Nucleotide Salvage Pathway	b0480 or b4055
NTD1pp	5'-nucleotidase (dUMP)	[p] : dump + h2o --> duri + pi	forward only	Nucleotide Salvage Pathway	b0480 or b4055
NTD2	5'-nucleotidase (UMP)	[c] : h2o + ump --> pi + uri	forward only	Nucleotide Salvage Pathway	b2744 or b4374
NTD2pp	5'-nucleotidase (UMP)	[p] : h2o + ump --> pi + uri	forward only	Nucleotide Salvage Pathway	b0480 or b4055
NTD3	5'-nucleotidase (dCMP)	[c] : dcmp + h2o --> dcyt + pi	forward only	Nucleotide Salvage Pathway	b2291 or b2744
NTD3pp	5'-nucleotidase (dCMP)	[p] : dcmp + h2o --> dcyt + pi	forward only	Nucleotide Salvage Pathway	b0480 or b4055
NTD4	5'-nucleotidase (CMP)	[c] : cmp + h2o --> cytd + pi	forward only	Nucleotide Salvage Pathway	b2744
NTD4pp	5'-nucleotidase (CMP)	[p] : cmp + h2o --> cytd + pi	forward only	Nucleotide Salvage Pathway	b0480 or b4055
NTD5	5'-nucleotidase (dTMP)	[c] : dtmp + h2o --> pi + thymd	forward only	Nucleotide Salvage Pathway	b2291 or b2744 or b4374
NTD5pp	5'-nucleotidase (dTMP)	[p] : dtmp + h2o --> pi + thymd	forward only	Nucleotide Salvage Pathway	b0480 or b4055
NTD6	5'-nucleotidase (dAMP)	[c] : damp + h2o --> dad-2 + pi	forward only	Nucleotide Salvage Pathway	b2291 or b2744
NTD6pp	5'-nucleotidase (dAMP)	[p] : damp + h2o --> dad-2 + pi	forward only	Nucleotide Salvage Pathway	b0480 or b4055
NTD7	5'-nucleotidase (AMP)	[c] : amp + h2o --> adn + pi	forward only	Nucleotide Salvage Pathway	b2744
NTD7pp	5'-nucleotidase (AMP)	[p] : amp + h2o --> adn + pi	forward only	Nucleotide Salvage Pathway	b0480 or b4055
NTD8	5'-nucleotidase (dGMP)	[c] : dgmp + h2o --> dgsn + pi	forward only	Nucleotide Salvage Pathway	b2291 or b2744
NTD8pp	5'-nucleotidase (dGMP)	[p] : dgmp + h2o --> dgsn + pi	forward only	Nucleotide Salvage Pathway	b0480 or b4055
NTD9	5'-nucleotidase (GMP)	[c] : gmp + h2o --> gsn + pi	forward only	Nucleotide Salvage Pathway	b2744
NTD9pp	5'-nucleotidase (GMP)	[p] : gmp + h2o --> gsn + pi	forward only	Nucleotide Salvage Pathway	b0480 or b4055
NTP1	nucleoside-triphosphatase (ATP)	[c] : atp + h2o --> adp + h + pi	forward only	Nucleotide Salvage Pathway	b0650 or b4161
NTP10	nucleoside-triphosphatase (ITP)	[c] : h2o + itp --> h + idp + pi	forward only	Nucleotide Salvage Pathway	b4394 or b4161
NTP11	nucleoside-triphosphatase (dITP)	[c] : ditp + h2o --> didp + h + pi	forward only	Nucleotide Salvage Pathway	b4394
NTP12	nucleoside-triphosphatase (XTP)	[c] : h2o + xtp --> h + pi + xdp	forward only	Nucleotide Salvage Pathway	b4394
NTP3	nucleoside-triphosphatase (GTP)	[c] : gtp + h2o --> gdp + h + pi	forward only	Nucleotide Salvage Pathway	b4161
NTP3pp	nucleoside-triphosphatase (GTP) (periplasm)	[p] : gtp + h2o --> gdp + h + pi	forward only	Nucleotide Salvage Pathway	b0980
NTP5	nucleoside-triphosphatase (CTP)	[c] : ctp + h2o --> cdp + h + pi	forward only	Nucleotide Salvage Pathway	b4161
NTPP1	Nucleoside triphosphate pyrophosphorylase (dgtp)	[c] : dgtp + h2o --> dgmp + h + ppi	forward only	Nucleotide Salvage Pathway	b2781 or b0099
NTPP10	Nucleoside triphosphate pyrophosphorylase (ditp)	[c] : ditp + h2o --> dimp + h + ppi	forward only	Nucleotide Salvage Pathway	b2954
NTPP11	Nucleoside triphosphate pyrophosphorylase (xtp)	[c] : h2o + xtp --> h + ppi + xmp	forward only	Nucleotide Salvage Pathway	b2954
NTPP2	Nucleoside triphosphate pyrophosphorylase (gtp)	[c] : gtp + h2o --> gmp + h + ppi	forward only	Nucleotide Salvage Pathway	b2781 or b0099
NTPP3	Nucleoside triphosphate pyrophosphorylase (dctp)	[c] : dctp + h2o --> dcmp + h + ppi	forward only	Nucleotide Salvage Pathway	b2781 or b1759 or b2251
NTPP4	Nucleoside triphosphate pyrophosphorylase (ctp)	[c] : ctp + h2o --> cmp + h + ppi	forward only	Nucleotide Salvage Pathway	b2781 or b1759
NTPP5	Nucleoside triphosphate pyrophosphorylase (datp)	[c] : datp + h2o --> damp + h + ppi	forward only	Nucleotide Salvage Pathway	b2781 or b1865
NTPP6	Nucleoside triphosphate pyrophosphorylase (atp)	[c] : atp + h2o --> amp + h + ppi	forward only	Nucleotide Salvage Pathway	b2781
NTPP7	Nucleoside triphosphate pyrophosphorylase (dttp)	[c] : dttp + h2o --> dtmp + h + ppi	forward only	Nucleotide Salvage Pathway	b2781 or b2251
NTPP8	Nucleoside triphosphate pyrophosphorylase (utp)	[c] : h2o + utp --> h + ppi + ump	forward only	Nucleotide Salvage Pathway	b2781
NTPP9	Nucleoside triphosphate pyrophosphorylase (itp)	[c] : h2o + itp --> h + imp + ppi	forward only	Nucleotide Salvage Pathway	b2954
NTPTP1	Nucleoside triphosphate tripolyhydrolase	[c] : dgtp + h2o --> dgsn + pppi	forward only	Nucleotide Salvage Pathway	b0160
NTPTP2	Nucleoside triphosphate tripolyhydrolase	[c] : gtp + h2o --> gsn + pppi	forward only	Nucleotide Salvage Pathway	b0160
NTRIR2x	nitrite Reductase (NADH)	[c] : (5) h + (3) nadh + no2 --> (2) h2o + (3) nad + nh4	forward only	Oxidative Phosphorylation	(b3365 and b3366)
NTRIR3pp	nitrite Reductase (Ubiquinole-8, periplasm)	(2) h[p] + no2[p] + (3) q8h2[c] --> (2) h2o[p] + nh4[p] + (3) q8[c]	forward only	Nitrogen Metabolism	(b4070 and b4071 and b4072 and b4073)
NTRIR4pp	nitrite Reductase (Menaquinole-8, periplasm)	(2) h[p] + (3) mql8[c] + no2[p] --> (2) h2o[p] + (3) mqn8[c] + nh4[p]	forward only	Nitrogen Metabolism	(b4070 and b4071 and b4072 and b4073)
O16A4COLIPAtex	O16 antigen (x4) core oligosaccharide lipid A transport (periplasm to extracellular)	o16a4colipa[p] --> o16a4colipa[e]	forward only	Lipopolysaccharide Biosynthesis / Recycling	NONE
O16A4Lpp	O16 anitgen (x4) ligase (periplasm)	[p] : colipa + o16a4und --> h + o16a4colipa + udcpdp	forward only	Lipopolysaccharide Biosynthesis / Recycling	b3622
O16AP1pp	O16 antigen polymerase (periplasm)	[p] : (2) o16aund --> h + o16a2und + udcpdp	forward only	Lipopolysaccharide Biosynthesis / Recycling	(b2035 and b2027)
O16AP2pp	O16 antigen polymerase (periplasm)	[p] : o16a2und + o16aund --> h + o16a3und + udcpdp	forward only	Lipopolysaccharide Biosynthesis / Recycling	(b2035 and b2027)
O16AP3pp	O16 antigen polymerase (periplasm)	[p] : o16a3und + o16aund --> h + o16a4und + udcpdp	forward only	Lipopolysaccharide Biosynthesis / Recycling	(b2035 and b2027)
O16AT	rhamanosyl-N-acetylglucosamyl-undecaprenyl diphosphate O-acetyltransferase (LPS O16 antigen biosynthesis)	[c] : accoa + ragund --> aragund + coa	forward only	Lipopolysaccharide Biosynthesis / Recycling	b2033
O16AUNDtpp	O16 antigen (flippase, cytoplasm to periplasm)	o16aund[c] --> o16aund[p]	forward only	Lipopolysaccharide Biosynthesis / Recycling	b2037
O16GALFT	galactofuranosyltransferase (LPS O16 antigen biosynthesis)	[c] : garagund + udpgalfur --> gfgaragund + h + udp	forward only	Lipopolysaccharide Biosynthesis / Recycling	b2034
O16GLCT1	glucosyltransferase I (LPS O16 antigen biosynthesis)	[c] : aragund + udpg --> garagund + h + udp	forward only	Lipopolysaccharide Biosynthesis / Recycling	b2032
O16GLCT2	glucosyltransferase II (LPS O16 antigen biosynthesis)	[c] : gfgaragund + udpg --> h + o16aund + udp	forward only	Lipopolysaccharide Biosynthesis / Recycling	NONE
O2Stex	superoxide anion transport via diffusion (extracellular to periplasm)	o2s[e] <==> o2s[p]	reversible	Transport, Outer Membrane Porin	b0241 or b0929 or b1377 or b2215
O2tex	oxygen transport via diffusion (extracellular to periplasm)	o2[e] <==> o2[p]	reversible	Transport, Outer Membrane Porin	b0241 or b0929 or b1377 or b2215
O2tpp	o2 transport via diffusion (periplasm)	o2[p] <==> o2[c]	reversible	Inorganic Ion Transport and Metabolism	s0001
OAADC	oxaloacetate decarboxylase	[c] : h + oaa --> co2 + pyr	forward only	Pyruvate Metabolism	b1850
OBTFL	2-Oxobutanoate formate lyase	[c] : 2obut + coa --> for + ppcoa	forward only	Alternate Carbon Metabolism	(b0902 and b0903 and b2579) or (b0902 and b0903) or (b0902 and b3114)
OCBT	ornithine carbamoyltransferase	[c] : cbp + orn <==> citr-L + h + pi	reversible	Arginine and Proline Metabolism	b4254 or b0273
OCDCAtexi	Octadecanoate transport via facilitated irreversible diffusion (extracellular to periplasm)	ocdca[e] --> ocdca[p]	forward only	Transport, Outer Membrane	b2344
OCDCEAtexi	Octadecenoate (n-C18:1) transport via facilitated irreversible diffusion (extracellular to periplasm)	ocdcea[e] --> ocdcea[p]	forward only	Transport, Outer Membrane	b2344
OCTAtex	Octanoate transport via diffusion (extracellular to periplasm)	octa[e] <==> octa[p]	reversible	Transport, Outer Membrane Porin	b0241 or b0929 or b1377 or b2215
OCTDPS	Octaprenyl pyrophosphate synthase	[c] : frdp + (5) ipdp --> octdp + (5) ppi	forward only	Cofactor and Prosthetic Group Biosynthesis	b3187
ODECOAI	Octadecenoyl-coa cis-trans isomerization	[c] : odecoa --> od2coa	forward only	Membrane Lipid Metabolism	b3846
OHPBAT	O-Phospho-4-hydroxy-L-threonine:2-oxoglutarate aminotransferase	[c] : glu-L + ohpb <==> akg + phthr	reversible	Cofactor and Prosthetic Group Biosynthesis	b0907
OHPHM	2-octaprenyl-6-hydroxyphenol methylase	[c] : 2ohph + amet --> 2omph + ahcys + h	forward only	Cofactor and Prosthetic Group Biosynthesis	b2232
OMBZLM	2-Octaprenyl-6-methoxy-benzoquinol methylase	[c] : 2ombzl + amet --> 2ommbl + ahcys + h	forward only	Cofactor and Prosthetic Group Biosynthesis	b3833
OMCDC	2-Oxo-4-methyl-3-carboxypentanoate decarboxylation	[c] : 3c4mop + h --> 4mop + co2	forward only	Valine, Leucine, and Isoleucine Metabolism	b0073
OMMBLHX	2-Octaprenyl-3-methyl-6-methoxy-1,4-benzoquinol hydroxylase	[c] : 2ommbl + (0.5) o2 --> 2omhmbl	forward only	Cofactor and Prosthetic Group Biosynthesis	b0662
OMMBLHX3	2-Octaprenyl-3-methyl-6-methoxy-1,4-benzoquinol hydroxylase (anaerobic)	[c] : 2ommbl + (2) atp + (3) h2o + nad --> 2omhmbl + (2) adp + (3) h + nadh + (2) pi	forward only	Cofactor and Prosthetic Group Biosynthesis	NONE
OMPDC	orotidine-5'-phosphate decarboxylase	[c] : h + orot5p --> co2 + ump	forward only	Purine and Pyrimidine Biosynthesis	b1281
OMPHHX	2-octaprenyl-6-methoxyphenol hydroxylase	[c] : 2omph + (0.5) o2 --> 2ombzl	forward only	Cofactor and Prosthetic Group Biosynthesis	b2907
OMPHHX3	2-octaprenyl-6-methoxyphenol hydroxylase (anaerobic)	[c] : 2omph + (2) atp + (3) h2o + nad --> 2ombzl + (2) adp + (3) h + nadh + (2) pi	forward only	Cofactor and Prosthetic Group Biosynthesis	NONE
OP4ENH	2-oxopent-4-enoate hydratase	[c] : h2o + op4en --> 4h2opntn	forward only	Alternate Carbon Metabolism	b0350
OPHBDC	Octaprenyl-hydroxybenzoate decarboxylase	[c] : 3ophb + h --> 2oph + co2	forward only	Cofactor and Prosthetic Group Biosynthesis	b3843 or b2311
OPHHX	2-Octaprenylphenol hydroxylase	[c] : 2oph + (0.5) o2 --> 2ohph	forward only	Cofactor and Prosthetic Group Biosynthesis	b3835
OPHHX3	2-Octaprenylphenol hydroxylase (anaerobic)	[c] : 2oph + (2) atp + (3) h2o + nad --> 2ohph + (2) adp + (3) h + nadh + (2) pi	forward only	Cofactor and Prosthetic Group Biosynthesis	NONE
ORNabcpp	ornithine transport via ABC system (periplasm)	atp[c] + h2o[c] + orn[p] --> adp[c] + h[c] + orn[c] + pi[c]	forward only	Transport, Inner Membrane	(b2310 and b2307 and b2306 and b2308)
ORNDC	Ornithine Decarboxylase	[c] : h + orn --> co2 + ptrc	forward only	Arginine and Proline Metabolism	b2965 or b0693
ORNtex	ornithine transport via diffusion (extracellular to periplasm)	orn[e] <==> orn[p]	reversible	Transport, Outer Membrane Porin	b0241 or b0929 or b1377 or b2215
OROTt2_2pp	Orotate transport via proton symport (2 H) (periplasm)	(2) h[p] + orot[p] --> (2) h[c] + orot[c]	forward only	Transport, Inner Membrane	b3528
OROTtex	Orotate transport via diffusion (extracellular to periplasm)	orot[e] <==> orot[p]	reversible	Transport, Outer Membrane Porin	b1377 or b0929 or b0241 or b2215
ORPT	orotate phosphoribosyltransferase	[c] : orot5p + ppi <==> orot + prpp	reversible	Purine and Pyrimidine Biosynthesis	b3642
OXAMTC	oxamate transcarbamoylase	[c] : oxur + pi --> cbp + oxam	forward only	Unassigned	NONE
OXCOAC	oxalyl-CoA carboxylase	[c]: oxcoa + H <==> forcoa + co2	reversible	Unassigned	b2373
OXGDC2	2-oxoglutarate decarboxylase	[c] : akg + h + thmpp --> co2 + ssaltpp	forward only	Cofactor and Prosthetic Group Biosynthesis	b2264
P5CD	1-pyrroline-5-carboxylate dehydrogenase	[c] : 1pyr5c + (2) h2o + nad --> glu-L + h + nadh	forward only	Arginine and Proline Metabolism	b1014
P5CR	pyrroline-5-carboxylate reductase	[c] : 1pyr5c + (2) h + nadph --> nadp + pro-L	forward only	Arginine and Proline Metabolism	b0386
PA120abcpp	phosphatidate transport via ABC system (n-C12:0, periplasm)	atp[c] + h2o[c] + pa120[c] --> adp[c] + h[c] + pa120[p] + pi[c]	forward only	Transport, Inner Membrane	b0914
PA140abcpp	phosphatidate transport via ABC system (n-C14:0, periplasm)	atp[c] + h2o[c] + pa140[c] --> adp[c] + h[c] + pa140[p] + pi[c]	forward only	Transport, Inner Membrane	b0914
PA141abcpp	phosphatidate transport via ABC system (n-C14:1, periplasm)	atp[c] + h2o[c] + pa141[c] --> adp[c] + h[c] + pa141[p] + pi[c]	forward only	Transport, Inner Membrane	b0914
PA160abcpp	phosphatidate transport via ABC system (n-C16:0, periplasm)	atp[c] + h2o[c] + pa160[c] --> adp[c] + h[c] + pa160[p] + pi[c]	forward only	Transport, Inner Membrane	b0914
PA161abcpp	phosphatidate transport via ABC system (n-C16:1, periplasm)	atp[c] + h2o[c] + pa161[c] --> adp[c] + h[c] + pa161[p] + pi[c]	forward only	Transport, Inner Membrane	b0914
PA180abcpp	phosphatidate transport via ABC system (n-C18:0, periplasm)	atp[c] + h2o[c] + pa180[c] --> adp[c] + h[c] + pa180[p] + pi[c]	forward only	Transport, Inner Membrane	b0914
PA181abcpp	phosphatidate transport via ABC system (n-C18:1, periplasm)	atp[c] + h2o[c] + pa181[c] --> adp[c] + h[c] + pa181[p] + pi[c]	forward only	Transport, Inner Membrane	b0914
PACALDt2rpp	phenylacetaldehyde reversible transport via proton symport (periplasm)	h[p] + pacald[p] <==> h[c] + pacald[c]	reversible	Transport, Inner Membrane	NONE
PACALDtex	phenethylacetaldehyde transport via diffusion (extracellular to periplasm)	pacald[e] <==> pacald[p]	reversible	Transport, Outer Membrane Porin	b0241 or b0929 or b1377 or b2215
PACCOAL	phenylacetate-CoA ligase	[c] : atp + coa + pac --> amp + phaccoa + ppi	forward only	Alternate Carbon Metabolism	b1398
PANTS	pantothenate synthase	[c] : ala-B + atp + pant-R --> amp + h + pnto-R + ppi	forward only	Cofactor and Prosthetic Group Biosynthesis	b0133
PAPA120	Phosphatidate phosphatase (n-C12:0)	[c] : h2o + pa120 --> 12dgr120 + pi	forward only	Glycerophospholipid Metabolism	b1278
PAPA120pp	Phosphatidate phosphatase (periplasmic, n-C12:0)	[p] : h2o + pa120 --> 12dgr120 + pi	forward only	Glycerophospholipid Metabolism	b1278
PAPA140	Phosphatidate phosphatase (n-C14:0)	[c] : h2o + pa140 --> 12dgr140 + pi	forward only	Glycerophospholipid Metabolism	b1278
PAPA140pp	Phosphatidate phosphatase (periplasmic, n-C14:0)	[p] : h2o + pa140 --> 12dgr140 + pi	forward only	Glycerophospholipid Metabolism	b1278
PAPA141	Phosphatidate phosphatase (n-C14:1)	[c] : h2o + pa141 --> 12dgr141 + pi	forward only	Glycerophospholipid Metabolism	b1278
PAPA141pp	Phosphatidate phosphatase (periplasmic, n-C14:1)	[p] : h2o + pa141 --> 12dgr141 + pi	forward only	Glycerophospholipid Metabolism	b1278
PAPA160	Phosphatidate phosphatase (n-C16:0)	[c] : h2o + pa160 --> 12dgr160 + pi	forward only	Glycerophospholipid Metabolism	b1278
PAPA160pp	Phosphatidate phosphatase (periplasmic, n-C16:0)	[p] : h2o + pa160 --> 12dgr160 + pi	forward only	Glycerophospholipid Metabolism	b1278
PAPA161	Phosphatidate phosphatase (n-C16:1)	[c] : h2o + pa161 --> 12dgr161 + pi	forward only	Glycerophospholipid Metabolism	b1278
PAPA161pp	Phosphatidate phosphatase (periplasmic, n-C16:1)	[p] : h2o + pa161 --> 12dgr161 + pi	forward only	Glycerophospholipid Metabolism	b1278
PAPA180	Phosphatidate phosphatase (n-C18:0)	[c] : h2o + pa180 --> 12dgr180 + pi	forward only	Glycerophospholipid Metabolism	b1278
PAPA180pp	Phosphatidate phosphatase (periplasmic, n-C18:0)	[p] : h2o + pa180 --> 12dgr180 + pi	forward only	Glycerophospholipid Metabolism	b1278
PAPA181	Phosphatidate phosphatase (n-C18:1)	[c] : h2o + pa181 --> 12dgr181 + pi	forward only	Glycerophospholipid Metabolism	b1278
PAPA181pp	Phosphatidate phosphatase (periplasmic, n-C18:1)	[p] : h2o + pa181 --> 12dgr181 + pi	forward only	Glycerophospholipid Metabolism	b1278
PAPPT3	phospho-N-acetylmuramoyl-pentapeptide-transferase (meso-2,6-diaminopimelate)	[c] : udcpp + ugmda --> uagmda + ump	forward only	Cell Envelope Biosynthesis	b0087
PAPSR	phosphoadenylyl-sulfate reductase (thioredoxin)	[c] : paps + trdrd --> (2) h + pap + so3 + trdox	forward only	Cysteine Metabolism	(b2762 and b2582) or (b2762 and b3781)
PAPSR2	phosphoadenylyl-sulfate reductase (glutaredoxin)	[c] : grxrd + paps --> grxox + (2) h + pap + so3	forward only	Cysteine Metabolism	(b2762 and b0849) or (b2762 and b1064) or (b2762 and b1654) or (b2762 and b3610)
PDE1	3',5'-cyclic-nucleotide phosphodiesterase	[c] : camp + h2o --> amp + h	forward only	Nucleotide Salvage Pathway	b1489
PDH	pyruvate dehydrogenase	[c] : coa + nad + pyr --> accoa + co2 + nadh	forward only	Glycolysis/Gluconeogenesis	(b0114 and b0115 and b0116)
PDX5PO2	pyridoxine 5'-phosphate oxidase (anaerboic	[c] : nad + pdx5p --> h + nadh + pydx5p	forward only	Cofactor and Prosthetic Group Biosynthesis	NONE
PDX5POi	pyridoxine 5'-phosphate oxidase	[c] : o2 + pdx5p --> h2o2 + pydx5p	forward only	Cofactor and Prosthetic Group Biosynthesis	b1638
PDX5PS	Pyridoxine 5'-phosphate synthase	[c] : dxyl5p + nad + phthr --> co2 + h + (2) h2o + nadh + pdx5p + pi	forward only	Cofactor and Prosthetic Group Biosynthesis	(b0052 and b2564)
PDXPP	Pyridoxine 5-phosphate phosphatase	[c] : h2o + pdx5p --> pi + pydxn	forward only	Cofactor and Prosthetic Group Biosynthesis	NONE
PE120abcpp	phosphatidylethanolamine transport via ABC system (n-C12:0, periplasm)	atp[c] + h2o[c] + pe120[c] --> adp[c] + h[c] + pe120[p] + pi[c]	forward only	Transport, Inner Membrane	b0914
PE140abcpp	phosphatidylethanolamine transport via ABC system (n-C14:0, periplasm)	atp[c] + h2o[c] + pe140[c] --> adp[c] + h[c] + pe140[p] + pi[c]	forward only	Transport, Inner Membrane	b0914
PE141abcpp	phosphatidylethanolamine transport via ABC system (n-C14:1, periplasm)	atp[c] + h2o[c] + pe141[c] --> adp[c] + h[c] + pe141[p] + pi[c]	forward only	Transport, Inner Membrane	b0914
PE160abcpp	phosphatidylethanolamine transport via ABC system (n-C16:0, periplasm)	atp[c] + h2o[c] + pe160[c] --> adp[c] + h[c] + pe160[p] + pi[c]	forward only	Transport, Inner Membrane	b0914
PE161abcpp	phosphatidylethanolamine transport via ABC system (n-C16:1, periplasm)	atp[c] + h2o[c] + pe161[c] --> adp[c] + h[c] + pe161[p] + pi[c]	forward only	Transport, Inner Membrane	b0914
PE180abcpp	phosphatidylethanolamine transport via ABC system (n-C18:0, periplasm)	atp[c] + h2o[c] + pe180[c] --> adp[c] + h[c] + pe180[p] + pi[c]	forward only	Transport, Inner Membrane	b0914
PE181abcpp	phosphatidylethanolamine transport via ABC system (n-C18:1, periplasm)	atp[c] + h2o[c] + pe181[c] --> adp[c] + h[c] + pe181[p] + pi[c]	forward only	Transport, Inner Membrane	b0914
PEAMNOpp	Phenethylamine oxidase	[p] : h2o + o2 + peamn --> h2o2 + nh4 + pacald	forward only	Nitrogen Metabolism	b1386
PEAMNtex	phenethylamine transport via diffusion (extracellular to periplasm)	peamn[e] <==> peamn[p]	reversible	Transport, Outer Membrane Porin	b0241 or b0929 or b1377 or b2215
PERD	Erythronate 4-phosphate (4per) dehydrogenase	[c] : 4per + nad <==> h + nadh + ohpb	reversible	Cofactor and Prosthetic Group Biosynthesis	b2320
PETNT161pp	phosphoethanolamine transferase (c-C16:1)	[p] : lipa + pe161 --> 12dgr161 + enlipa	forward only	Lipopolysaccharide Biosynthesis / Recycling	b3546
PETNT181pp	phosphoethanolamine transferase (c-C16:1)	[p] : lipa + pe181 --> 12dgr181 + enlipa	forward only	Lipopolysaccharide Biosynthesis / Recycling	b3546
PFK	phosphofructokinase	[c] : atp + f6p --> adp + fdp + h	forward only	Glycolysis/Gluconeogenesis	b3916 or b1723
PFK_2	Phosphofructokinase	[c] : atp + tag6p-D --> adp + h + tagdp-D	forward only	Alternate Carbon Metabolism	b3916
PFL	pyruvate formate lyase	[c] : coa + pyr --> accoa + for	forward only	Pyruvate Metabolism	(b0902 and b0903 and b2579) or (b0902 and b0903) or (b0902 and b3114) or (b3951 and b3952) or (b0823 and b0824)
PFOR	pyruvate flavodoxin oxidoreducatse	[c] : coa + fldox + h + pyr --> accoa + co2 + fldrd	forward only	Pyruvate Metabolism	b1378
PG120abcpp	phosphatidylglycerol transport via ABC system (n-C12:0, periplasm)	atp[c] + h2o[c] + pg120[c] --> adp[c] + h[c] + pg120[p] + pi[c]	forward only	Transport, Inner Membrane	b0914
PG140abcpp	phosphatidylglycerol transport via ABC system (n-C14:0, periplasm)	atp[c] + h2o[c] + pg140[c] --> adp[c] + h[c] + pg140[p] + pi[c]	forward only	Transport, Inner Membrane	b0914
PG141abcpp	phosphatidylglycerol transport via ABC system (n-C14:1, periplasm)	atp[c] + h2o[c] + pg141[c] --> adp[c] + h[c] + pg141[p] + pi[c]	forward only	Transport, Inner Membrane	b0914
PG160abcpp	phosphatidylglycerol transport via ABC system (n-C16:0, periplasm)	atp[c] + h2o[c] + pg160[c] --> adp[c] + h[c] + pg160[p] + pi[c]	forward only	Transport, Inner Membrane	b0914
PG161abcpp	phosphatidylglycerol transport via ABC system (n-C16:1, periplasm)	atp[c] + h2o[c] + pg161[c] --> adp[c] + h[c] + pg161[p] + pi[c]	forward only	Transport, Inner Membrane	b0914
PG180abcpp	phosphatidylglycerol transport via ABC system (n-C18:0, periplasm)	atp[c] + h2o[c] + pg180[c] --> adp[c] + h[c] + pg180[p] + pi[c]	forward only	Transport, Inner Membrane	b0914
PG181abcpp	phosphatidylglycerol transport via ABC system (n-C18:1, periplasm)	atp[c] + h2o[c] + pg181[c] --> adp[c] + h[c] + pg181[p] + pi[c]	forward only	Transport, Inner Membrane	b0914
PGAMT	phosphoglucosamine mutase	[c] : gam1p <==> gam6p	reversible	Cell Envelope Biosynthesis	b3176
PGCD	phosphoglycerate dehydrogenase	[c] : 3pg + nad --> 3php + h + nadh	forward only	Glycine and Serine Metabolism	b2913
PGGH	6-phospho-beta-glucosidase	[c] : 6pgg + h2o --> g6p + glc-D	forward only	Alternate Carbon Metabolism	b1734
PGI	glucose-6-phosphate isomerase	[c] : g6p <==> f6p	reversible	Glycolysis/Gluconeogenesis	b4025
PGK	phosphoglycerate kinase	[c] : 3pg + atp <==> 13dpg + adp	reversible	Glycolysis/Gluconeogenesis	b2926
PGL	6-phosphogluconolactonase	[c] : 6pgl + h2o --> 6pgc + h	forward only	Pentose Phosphate Pathway	b0767 or b3718
PGLYCP	Phosphoglycolate phosphatase	[c] : 2pglyc + h2o --> glyclt + pi	forward only	Alternate Carbon Metabolism	b3385
PGM	phosphoglycerate mutase	[c] : 2pg <==> 3pg	reversible	Glycolysis/Gluconeogenesis	b3612 or b4395 or b0755
PGMT	phosphoglucomutase	[c] : g1p <==> g6p	reversible	Alternate Carbon Metabolism	b2690 or b0688 or b1317
PGP120abcpp	phosphatidylglycerophosphate transport via ABC system (n-C12:0, periplasm)	atp[c] + h2o[c] + pgp120[c] --> adp[c] + h[c] + pgp120[p] + pi[c]	forward only	Transport, Inner Membrane	b0914
PGP140abcpp	phosphatidylglycerophosphate transport via ABC system (n-C14:0, periplasm)	atp[c] + h2o[c] + pgp140[c] --> adp[c] + h[c] + pgp140[p] + pi[c]	forward only	Transport, Inner Membrane	b0914
PGP141abcpp	phosphatidylglycerophosphate transport via ABC system (n-C14:1, periplasm)	atp[c] + h2o[c] + pgp141[c] --> adp[c] + h[c] + pgp141[p] + pi[c]	forward only	Transport, Inner Membrane	b0914
PGP160abcpp	phosphatidylglycerophosphate transport via ABC system (n-C16:0, periplasm)	atp[c] + h2o[c] + pgp160[c] --> adp[c] + h[c] + pgp160[p] + pi[c]	forward only	Transport, Inner Membrane	b0914
PGP161abcpp	phosphatidylglycerophosphate transport via ABC system (n-C16:1, periplasm)	atp[c] + h2o[c] + pgp161[c] --> adp[c] + h[c] + pgp161[p] + pi[c]	forward only	Transport, Inner Membrane	b0914
PGP180abcpp	phosphatidylglycerophosphate transport via ABC system (n-C18:0, periplasm)	atp[c] + h2o[c] + pgp180[c] --> adp[c] + h[c] + pgp180[p] + pi[c]	forward only	Transport, Inner Membrane	b0914
PGP181abcpp	phosphatidylglycerophosphate transport via ABC system (n-C18:1, periplasm)	atp[c] + h2o[c] + pgp181[c] --> adp[c] + h[c] + pgp181[p] + pi[c]	forward only	Transport, Inner Membrane	b0914
PGPP120	phosphatidylglycerol phosphate phosphatase (n-C14:0)	[c] : h2o + pgp120 --> pg120 + pi	forward only	Glycerophospholipid Metabolism	b1278 or b0418
PGPP120pp	phosphatidylglycerol phosphate phosphatase (periplasm, n-C14:0)	[p] : h2o + pgp120 --> pg120 + pi	forward only	Glycerophospholipid Metabolism	b1278 or b0418
PGPP140	phosphatidylglycerol phosphate phosphatase (n-C14:0)	[c] : h2o + pgp140 --> pg140 + pi	forward only	Glycerophospholipid Metabolism	b0418 or b1278
PGPP140pp	phosphatidylglycerol phosphate phosphatase (periplasm, n-C14:0)	[p] : h2o + pgp140 --> pg140 + pi	forward only	Glycerophospholipid Metabolism	b1278 or b0418
PGPP141	phosphatidylglycerol phosphate phosphatase (n-C14:1)	[c] : h2o + pgp141 --> pg141 + pi	forward only	Glycerophospholipid Metabolism	b1278 or b0418
PGPP141pp	phosphatidylglycerol phosphate phosphatase (periplasm, n-C14:1)	[p] : h2o + pgp141 --> pg141 + pi	forward only	Glycerophospholipid Metabolism	b0418 or b1278
PGPP160	phosphatidylglycerol phosphate phosphatase (n-C16:0)	[c] : h2o + pgp160 --> pg160 + pi	forward only	Glycerophospholipid Metabolism	b0418 or b1278
PGPP160pp	phosphatidylglycerol phosphate phosphatase (periplasm, n-C16:0)	[p] : h2o + pgp160 --> pg160 + pi	forward only	Glycerophospholipid Metabolism	b0418 or b1278
PGPP161	phosphatidylglycerol phosphate phosphatase (n-C16:1)	[c] : h2o + pgp161 --> pg161 + pi	forward only	Glycerophospholipid Metabolism	b0418 or b1278
PGPP161pp	phosphatidylglycerol phosphate phosphatase (periplasm, n-C16:1)	[p] : h2o + pgp161 --> pg161 + pi	forward only	Glycerophospholipid Metabolism	b1278 or b0418
PGPP180	phosphatidylglycerol phosphate phosphatase (n-C18:0)	[c] : h2o + pgp180 --> pg180 + pi	forward only	Glycerophospholipid Metabolism	b1278 or b0418
PGPP180pp	phosphatidylglycerol phosphate phosphatase (periplasm, n-C18:0)	[p] : h2o + pgp180 --> pg180 + pi	forward only	Glycerophospholipid Metabolism	b1278 or b0418
PGPP181	phosphatidylglycerol phosphate phosphatase (n-C18:1)	[c] : h2o + pgp181 --> pg181 + pi	forward only	Glycerophospholipid Metabolism	b0418 or b1278
PGPP181pp	phosphatidylglycerol phosphate phosphatase (periplasm, n-C18:1)	[p] : h2o + pgp181 --> pg181 + pi	forward only	Glycerophospholipid Metabolism	b0418 or b1278
PGSA120	Phosphatidylglycerol synthase (n-C12:0)	[c] : cdpdddecg + glyc3p --> cmp + h + pgp120	forward only	Glycerophospholipid Metabolism	b1912
PGSA140	Phosphatidylglycerol synthase (n-C14:0)	[c] : cdpdtdecg + glyc3p --> cmp + h + pgp140	forward only	Glycerophospholipid Metabolism	b1912
PGSA141	Phosphatidylglycerol synthase (n-C14:1)	[c] : cdpdtdec7eg + glyc3p --> cmp + h + pgp141	forward only	Glycerophospholipid Metabolism	b1912
PGSA160	Phosphatidylglycerol synthase (n-C16:0)	[c] : cdpdhdecg + glyc3p --> cmp + h + pgp160	forward only	Glycerophospholipid Metabolism	b1912
PGSA161	Phosphatidylglycerol synthase (n-C16:1)	[c] : cdpdhdec9eg + glyc3p --> cmp + h + pgp161	forward only	Glycerophospholipid Metabolism	b1912
PGSA180	Phosphatidylglycerol synthase (n-C18:0)	[c] : cdpdodecg + glyc3p --> cmp + h + pgp180	forward only	Glycerophospholipid Metabolism	b1912
PGSA181	Phosphatidylglycerol synthase (n-C18:1)	[c] : cdpdodec11eg + glyc3p --> cmp + h + pgp181	forward only	Glycerophospholipid Metabolism	b1912
PHACOAO	predicted multicomponent oxygenase/reductase subunit for phenylacetic acid degradation	[c]: phaccoa + 2h + o2 --> dhdpacoa	forward only	Alternate Carbon Metabolism	(b1392 and b1388 and b1389 and b1390 and b1391)
PHEMEabcpp	protoheme transport via ABC system (periplasm)	atp[c] + h2o[c] + pheme[c] --> adp[c] + h[c] + pheme[p] + pi[c]	forward only	Transport, Inner Membrane	(b2201 and b2200 and b2199)
PHEMEtiex	protoheme transport irreversible out via diffusion (periplasm to extracellular)	pheme[p] --> pheme[e]	forward only	Transport, Outer Membrane	NONE
PHEt2rpp	L-phenylalanine reversible transport via proton symport (periplasm)	h[p] + phe-L[p] <==> h[c] + phe-L[c]	reversible	Transport, Inner Membrane	b0576 or b0112
PHETA1	phenylalanine transaminase	[c] : akg + phe-L <==> glu-L + phpyr	reversible	Tyrosine, Tryptophan, and Phenylalanine Metabolism	b0928 or b4054 or b3770
PHEtex	L-phenylalanine transport via diffusion (extracellular to periplasm)	phe-L[e] <==> phe-L[p]	reversible	Transport, Outer Membrane Porin	b0241 or b0929 or b1377 or b2215
PHETRS	Phenylalanyl-tRNA synthetase	[c] : atp + phe-L + trnaphe --> amp + phetrna + ppi	forward only	tRNA Charging	(b1713 and b1714)
PHYTSpp	Phytase (periplasm)	[p] : (6) h2o + minohp --> inost + (6) pi	forward only	Alternate Carbon Metabolism	b0980
PIt2rpp	phosphate reversible transport via symport (periplasm)	h[p] + pi[p] <==> h[c] + pi[c]	reversible	Inorganic Ion Transport and Metabolism	b2987 or b3493
PItex	phosphate transport via diffusion (extracellular to periplasm)	pi[e] <==> pi[p]	reversible	Transport, Outer Membrane Porin	b0241 or b0929 or b1377 or b2215
PIuabcpp	phosphate transport via ABC system (uptake, periplasm)	atp[c] + h2o[c] + pi[p] --> adp[c] + h[c] + (2) pi[c]	forward only	Inorganic Ion Transport and Metabolism	(b3726 and b3725 and b3727 and b3728)
PLIPA1A120pp	Phospholipase A1 (phosphatidate, n-C12:0) (periplasm)	[p] : h2o + pa120 --> 2ddecg3p + ddca	forward only	Glycerophospholipid Metabolism	b3821
PLIPA1A140pp	Phospholipase A1 (phosphatidate, n-C14:0) (periplasm)	[p] : h2o + pa140 --> 2tdecg3p + ttdca	forward only	Glycerophospholipid Metabolism	b3821
PLIPA1A141pp	Phospholipase A1 (phosphatidate, n-C14:1) (periplasm)	[p] : h2o + pa141 --> 2tdec7eg3p + ttdcea	forward only	Glycerophospholipid Metabolism	b3821
PLIPA1A160pp	Phospholipase A1 (phosphatidate, n-C16:0) (periplasm)	[p] : h2o + pa160 --> 2hdecg3p + hdca	forward only	Glycerophospholipid Metabolism	b3821
PLIPA1A161pp	Phospholipase A1 (phosphatidate, n-C16:1) (periplasm)	[p] : h2o + pa161 --> 2hdec9eg3p + hdcea	forward only	Glycerophospholipid Metabolism	b3821
[truncated: 426 more rows]

## Sheet: ColiShigCore
Reaction Abbreviation	Gene Association
12DGR120tipp	NONE
12DGR140tipp	NONE
12DGR141tipp	NONE
12DGR160tipp	NONE
12DGR161tipp	NONE
12DGR180tipp	NONE
12DGR181tipp	NONE
12PPDRtex	b0929 or b2215
12PPDRtpp	NONE
12PPDStex	b0929 or b2215
12PPDStpp	NONE
23CAMPtex	b0929 or b2215
23CCMPtex	b0929 or b2215
23CGMPtex	b0929 or b2215
23CUMPtex	b0929 or b2215
23DAPPAt2pp	NONE
23DAPPAtex	b0929 or b2215
24DCOAR	b3081
26DAHtex	b0929 or b2215
2AGPA120tipp	b2835
2AGPA140tipp	b2835
2AGPA141tipp	b2835
2AGPA160tipp	b2835
2AGPA161tipp	b2835
2AGPA180tipp	b2835
2AGPA181tipp	b2835
2AGPE120tipp	b2835
2AGPE140tipp	b2835
2AGPE141tipp	b2835
2AGPE160tipp	b2835
2AGPE161tipp	b2835
2AGPE180tipp	b2835
2AGPE181tipp	b2835
2AGPEAT120	b2836
2AGPEAT140	b2836
2AGPEAT141	b2836
2AGPEAT160	b2836
2AGPEAT161	b2836
2AGPEAT180	b2836
2AGPEAT181	b2836
2AGPG120tipp	b2835
2AGPG140tipp	b2835
2AGPG141tipp	b2835
2AGPG160tipp	b2835
2AGPG161tipp	b2835
2AGPG180tipp	b2835
2AGPG181tipp	b2835
2AGPGAT120	b2836
2AGPGAT140	b2836
2AGPGAT141	b2836
2AGPGAT160	b2836
2AGPGAT161	b2836
2AGPGAT180	b2836
2AGPGAT181	b2836
2DG6P	b1727
2DGLCNRx	b3553
2DGLCNRy	b3553
2DGULRx	b3553
2DGULRy	b3553
2HYOGS	b2264
2MAHMP	b1134
34dhpactex	b0929 or b2215
3AMPtex	b0929 or b2215
3CMPtex	b0929 or b2215
3GMPtex	b2215 or b0929
3HAD100	b0954 or b0180
3HAD120	b0954 or b0180
3HAD121	b0954 or b0180
3HAD140	b0954 or b0180
3HAD141	b0954 or b0180
3HAD160	b0954 or b0180
3HAD161	b0954 or b0180
3HAD180	b0954 or b0180
3HAD181	b0180 or b0954
3HAD40	b0954 or b0180
3HAD60	b0954 or b0180
3HAD80	b0954 or b0180
3KGK	NONE
3OAR100	b1093
3OAR120	b1093
3OAR121	b1093
3OAR140	b1093
3OAR141	b1093
3OAR160	b1093
3OAR161	b1093
3OAR180	b1093
3OAR181	b1093
3OAR40	b1093
3OAR60	b1093
3OAR80	b1093
3OAS100	b2323 or b1095
3OAS120	b2323 or b1095
3OAS121	b2323
3OAS140	b2323 or b1095
3OAS141	b2323
3OAS160	b2323 or b1095
3OAS161	b2323
3OAS180	b1095 or b2323
3OAS181	b1095
3OAS60	b2323 or b1095
3OAS80	b2323 or b1095
3PEPTtex	b0929 or b2215
3UMPtex	b0929 or b2215
4HOXPACDtex	b0929 or b2215
4HTHRS	b0004
4PCP	b1192
4PCPpp	NONE
4PEPTabcpp	(b1243 and b1244 and b1245 and b1246 and b1247)
4PEPTtex	b0929 or b2215
5DGLCNtex	b0929 or b2215
5DOAN	b0159
6PGCNP	NONE
A5PISO	b3197
AACPS1	(b2836 and b1094)
AACPS2	(b2836 and b1094)
AACPS3	(b2836 and b1094)
AACPS4	(b2836 and b1094)
AACPS5	(b2836 and b1094)
AACPS6	(b2836 and b1094)
AACPS7	(b2836 and b1094)
AACPS8	(b2836 and b1094)
AACPS9	(b2836 and b1094)
AACTOOR	NONE
AADDGT	b4481
AAMYL	b1927
ABTA	NONE
ABUTt2pp	b2663
ABUTtex	b0929 or b2215
ACACtex	b0929 or b2215
ACALD	b1241 or NONE
ACALDtex	b0929 or b2215
ACALDtpp	s0001
ACCOAC	(b0185 and b2316 and b3255 and b3256)
ACGAL1PPpp	NONE
ACGAL1Ptex	b0929 or b2215
ACGALtex	b0929 or b2215
ACGAM1PPpp	NONE
ACGAM1Ptex	b0929 or b2215
ACGAMT	b3784
ACGAptspp	(b2417 and b1101 and b2415 or b0679 and b2415)
ACGAtex	b0929 or b2215
ACGK	b3959
ACGS	b2818
ACHBS	(b3670 and b3671) or b0078
ACKr	b3115 or b2296 or b1849
ACLS	b0078 or (b3670 and b3671)
ACM6PH	NONE
ACMAMUT	b3794
ACMANAtex	b0929 or b2215
ACMUMtex	b0929 or b2215
ACNAMt2pp	b3224
ACNAMtex	b0929 or b2215
ACNML	b3225
ACOAH	NONE
ACOATA	(b1094 and b1091)
ACODA	b3957
ACOLIPAtex	NONE
ACONIs	s0001
ACONMT	NONE
ACONTa	b0118
ACONTb	b0118
ACOTA	b3359
ACPS1	b2563 or b3475
ACSERtex	b0929 or b2215
ACt2rpp	NONE
ACtex	b0929 or b2215
ADA	b1623
ADCL	NONE
ADCS	(b3360 and b1812)
ADEt2rpp	b3654
ADEtex	b0929 or b2215
ADK1	b0474
ADK3	b0474
ADK4	b0474
ADMDC	b0120
ADNCYC	b3806
ADNK1	b0474
ADNt2pp	b2964 or b2393
ADNtex	b0411
ADNUC	b0030
ADOCBLS	b1992
ADPRDP	b3397 or b3034
ADPT	b0469
ADSK	b2750
ADSL1r	b1131
ADSL2r	b1131
ADSS	b4177
AGDC	b0677
AGM3PA	b0110 or b0867
AGM3PApp	b4169 or b2435
AGM3PH	b1107
AGM3Pt2pp	b0433
AGM4PA	b0110 or b0867
AGM4PApp	b4169 or b2435
AGM4PCP	b1192
AGM4PCPpp	NONE
AGM4PH	b1107
AGM4Pt2pp	b0433
AGMH	b1107
AGMHE	b3619
AGMT	b2937
AGMt2pp	b0433
AGMtex	b0929 or b2215
AGPAT120	b3018
AGPAT140	b3018
AGPAT141	b3018
AGPAT160	b3018
AGPAT161	b3018
AGPAT180	b3018
AGPAT181	b3018
AGPR	b3958
AHCYSNS	b0159
AICART	b4006
AIRC2	b0522
AIRC3	b0523
AKGDH	(b0116 and b0726 and b0727)
AKGt2rpp	b2587
AKGtex	b0929 or b2215
ALAabcpp	(b3454 and b3455 and b3457 and b3460 and b3456)
ALAALAabcpp	(b3543 and b3541 and b3540)
ALAALAr	b0381 or b0092
ALAALAtex	b0929 or b2215
ALAGLUE	b1325
ALAR	b4053
ALAt2pp	b4208
ALATA_D2	b0870 or b2551
ALATA_L	NONE
ALATA_L2	b2551 or b0870
ALAtex	b0929 or b2215
ALCD2x	b1241
ALDD4	NONE
ALLtex	b0929 or b2215
ALLTNtex	b0929 or b2215
ALPATE160pp	(b0657 and b1677)
ALPATG160pp	(b0657 and b1677)
ALR2	b3012 or b0207 or b1781
AM3PA	b0110 or b0867
AM4PA	b0110 or b0867
AM4PCP	b1192
AMALT1	b3416
AMALT2	b3416
AMALT3	b3416
AMALT4	b3416
AMANAPEr	b3223
AMANK	b3222
AMAOTr	b0774
AMMQLT8	b3833
AMPMS2	b3994
AMPTASECG	b0237 or b4260 or b2523 or b0932
AMPTASEPG	b4260 or b0237 or b0932 or b2523
AMPtex	b0929 or b2215
ANHGMtex	b0929 or b2215
ANHMK	b1640
ANPRT	b1263
ANS	b1263
AOBUTDs	s0001
AOXSr	b0776
AP4AH	b0049
AP5AH	b0049
APRAUR	b0414
ARBt3ipp	b1528
ARBtex	b0929 or b2215
ARBTNabcpp	(b0153 and b0151 and b0152)
ARBTNexs	s0001
ARBTNR1	NONE
ARBTNR2	NONE
ARBTNR3	NONE
ARBTNtex	NONE
ARBTNtonex	NONE
ARBTNtpp	NONE
ARGabcpp	(b2307 and b2306) or (b0863 and b0861 and b0864 and b0862)
ARGAGMt7pp	b4115
ARGDC	b4117
ARGDCpp	b2938
ARGORNt7pp	b1605
ARGSL	b3960
ARGSS	b3172
ARGt3pp	b2923
ARGtex	b0929 or b2215
ARGTRS	b1876
ASAD	b3433
ASCBPL	b4192
ASCBtex	b0929 or b2215
ASNabcpp	NONE
ASNN	b1767
ASNNpp	b2957
ASNS2	b3744
ASNtex	b0929 or b2215
ASNTRS	b0930
ASO3tex	b0929 or b2215
ASP1DC	b0131
ASPCT	(b4244 and b4245)
ASPK	b0002 or b3940 or b4024
ASPO3	NONE
ASPO4	NONE
ASPO5	NONE
ASPO6	NONE
ASPT	b4139
ASPt2_2pp	b3528
ASPt2_3pp	NONE
ASPTA	b0928
ASPtex	b0929 or b2215
ASPTRS	b1866
ASR	(b3503 and b1064)
AST	b1747
ATHRDHr	b1539
ATPHs	s0001
ATPM	NONE
ATPPRT	b2019
ATPS4rpp	(b3736 and b3737 and b3731 and b3732 and b3733 and b3734 and b3735) or (b3736 and b3737 and b3731 and b3732 and b3733 and b3734 and b3735 and b3739)
BALAt2pp	b4208
BALAtex	b0929 or b2215
BETA	NONE
BPNT	NONE
BTS4	b0775
BUTSO3abcpp	b0936
BUTSO3tex	b0929 or b2215
BUTtex	b0929 or b2215
CA2t3pp	b1216
CA2tex	b0929 or b2215
CAt6pp	b3196
CBIAT	NONE
CBItonex	(b1252 and b3005 and b3006)
CBL1abcpp	(b1711 and b1709)
CBL1tonex	(b1252 and b3005 and b3006)
CBLAT	NONE
CBMKr	NONE
CBPS	(b0032 and b0033)
CD2abcpp	b3469
CD2t3pp	b3915
CD2tex	b0929 or b2215
CD2tpp	b3040
CDPMEK	b1208
CFAS160E	b1661
CFAS160G	b1661
CFAS180E	b1661
CFAS180G	b1661
CGLYtex	b0929 or b2215
CHCOAL	b3412
CHLt2pp	b1801
CHLtex	b0929 or b2215
CHORM	b2599 or b2600
CHORS	b2329
CHRPL	b4039
CITtex	b0929 or b2215
CLIPAtex	NONE
CLPNH120pp	NONE
CLPNH140pp	NONE
CLPNH141pp	NONE
CLPNH160pp	NONE
CLPNH161pp	NONE
CLPNH180pp	NONE
CLPNH181pp	NONE
CLPNS120pp	b1249
CLPNS140pp	b1249
CLPNS141pp	b1249
CLPNS160pp	b1249
CLPNS161pp	b1249
CLPNS180pp	b1249
CLPNS181pp	b1249
CLt3_2pp	b0155
CLtex	b0929 or b2215
CMPN	NONE
CMPtex	b0929 or b2215
CO2tex	b0929 or b2215
CO2tpp	s0001
COBALT2abcpp	b3469
COBALT2t3pp	b3915
COBALT2tex	b0929 or b2215
COBALT2tpp	b3040 or b3816
COLIPAabcpp	b0914
COLIPAtex	NONE
CPGNabcpp	(b0153 and b0151 and b0152)
CPGNexs	s0001
CPGNR1	NONE
CPGNR2	NONE
CPGNR3	NONE
CPGNUtex	NONE
CPGNUtpp	NONE
CPPPGO	b2436
CPPPGO2	b3867
CRNtex	b0929 or b2215
CS	b0720
CSNtex	b0929 or b2215
CTPS2	b2780
CU1abcpp	b0484
CU1Opp	b0123
CU2abcpp	b3469
CU2tex	b2215 or b0929
CU2tpp	b3040
CUtex	b0929 or b2215
CYANST	b3425
CYANSTpp	b1308
CYANtex	b0929 or b2215
CYNTtex	b0929 or b2215
CYSabc2pp	(b0886 and b0887)
CYSabcpp	NONE
CYSDabcpp	NONE
CYSDS	b3008
CYSDtex	b0929 or b2215
CYSS	b2421 or b2414
CYSSADS	b2810
CYStex	b0929 or b2215
CYSTL	b1622 or b3008
CYTBDpp	b0979 or b0734
CYTD	b2143
CYTDH	b2162 or b0030
CYTDK2	b2066
CYTDt2pp	b2393 or b2964
CYTDtex	b0929 or b2215
CYTK1	b0910
CYTK2	b0910
D_LACt2pp	NONE
D_LACtex	b0929 or b2215
DAAD	b1189
DADA	b1623
DADK	b0474
DADNt2pp	b2393 or b2964
DADNtex	b0411
DAGK120	b4042
DAGK140	b4042
DAGK141	b4042
DAGK160	b4042
DAGK161	b4042
DAGK180	b4042
DAGK181	b4042
DALAt2pp	b4208
DALAtex	b0929 or b2215
DAMPtex	b0929 or b2215
DAPabcpp	NONE
DAPDC	b2838
DAPE	b3809
DAPtex	b0929 or b2215
DASYN120	b0175
DASYN140	b0175
DASYN141	b0175
DASYN160	b0175
DASYN161	b0175
DASYN180	b0175
DASYN181	b0175
DATPHs	s0001
DB4PS	b3041
DBTS	b0778 or b1593
DCAtex	b0929 or b2215
DCMPtex	b0929 or b2215
DCTPD	b2065
DCYTD	b2143
DCYTt2pp	b2393 or b2964
DCYTtex	b0411
DDCAtexi	b2344
DDGLCNt2rpp	b3909
DDGLCNtex	b0929 or b2215
DDPA	b2601 or b0754 or b1704
DGK1	b3648
DGMPtex	b0929 or b2215
DGSNt2pp	b2964
DGSNtex	b0929 or b2215
DHAD1	b3771
DHAD2	b3771
DHAtex	b0929 or b2215
DHAtpp	NONE
DHBD	b0596
DHBS	b0594
DHBSH	NONE
DHDPRy	b0031
DHDPS	b2478
DHFR	b0048 or b1606
DHFS	b2315
DHMPTPS	b2765
DHNAOT4	b3930
DHNPA2	b3058
DHORD2	b0945
DHORD5	b0945
DHORTS	b1062
DHPPDA2	b0414
DHPS2	b3177
DHPTDCs	s0001
DHPTPE	b2303
DHQS	b3389
DHQTi	b1693
DIMPtex	b0929 or b2215
DINSt2pp	b2964
DINStex	b0929 or b2215
DKGLCNR1	b0207 or b3012
DKGLCNR2x	b3553
DKGLCNR2y	b3553
DKMPPD	NONE
DKMPPD3	NONE
DM_4HBA	NONE
DM_5DRIB	NONE
DM_AACALD	NONE
DM_HMFURN	NONE
DM_OXAM	NONE
DMATT	b0421
DMPPS	b0029
DMQMT	b2232
DMSOR1	(b0895 and b0896)
DMSOtex	b0929 or b2215
DMStex	b0929 or b2215
DNMPPA	NONE
DNTPPA	b1865 or b0099
DOPAtex	b0929 or b2215
DPCOAK	b0103
DPR	b0425 or b3774
DRPA	b4381
DSBAO1	(b3860 and b1185)
DSBAO2	(b3860 and b1185)
DSBCGT	b2893
DSBDR	(b4136 and b3781) or (b4136 and b2582)
DSERDHr	b1539
DSERt2pp	b4208
DSERtex	b0929 or b2215
DTMPK	b1098
DTMPtex	b0929 or b2215
DUMPtex	b0929 or b2215
DURIK1	b1238
DURIPP	b4384
DURIt2pp	b2393 or b2964
DURItex	b0411
DUTPDP	b3640
DXPRIi	NONE
DXPS	b0420
E4PD	b2927
EAR100x	b1288
EAR100y	b1288
EAR120x	b1288
EAR120y	b1288
EAR121x	b1288
EAR121y	b1288
EAR140x	b1288
EAR140y	b1288
EAR141x	b1288
EAR141y	b1288
EAR160x	b1288
EAR160y	b1288
EAR161x	b1288
EAR161y	b1288
EAR180x	b1288
EAR180y	b1288
EAR181x	b1288
EAR181y	b1288
EAR40x	b1288
EAR40y	b1288
EAR60x	b1288
EAR60y	b1288
EAR80x	b1288
EAR80y	b1288
Ec_biomass_iAF1260_core_59p81M	NONE
Ec_biomass_iAF1260_wt_59p81M	NONE
ECA4COLIPAtex	NONE
ECAP1pp	(b3793 and b3785)
ECAP2pp	(b3793 and b3785)
ECAP3pp	(b3793 and b3785)
ECAtpp	b3792
ECOAH1	b2341
ECOAH2	b2341
ECOAH3	b2341
ECOAH4	b2341
ECOAH5	b2341
ECOAH6	b2341
ECOAH7	b2341
ECOAH8	b2341
EDA	b1850
EDD	b1851
EDTXS1	b1054
EDTXS2	b1855
EDTXS3	b2378
EDTXS4	b1855
ENLIPAtex	NONE
ENO	b2779
ENTCS	b0583
ENTERES	b0585
ENTERES2	b0585
ETHAt2pp	NONE
ETHAtex	b0929 or b2215
ETHSO3tex	b0929 or b2215
ETOHt2rpp	NONE
ETOHtex	b0929 or b2215
EX_12ppd_R_e	NONE
EX_12ppd_S_e	NONE
EX_14glucan_e	NONE
EX_15dap_e	NONE
EX_23camp_e	NONE
EX_23ccmp_e	NONE
EX_23cgmp_e	NONE
EX_23cump_e	NONE
EX_23dappa_e	NONE
EX_26dap_M_e	NONE
EX_2ddglcn_e	NONE
EX_34dhpac_e	NONE
EX_3amp_e	NONE
EX_3cmp_e	NONE
EX_3gmp_e	NONE
EX_3hcinnm_e	NONE
EX_3hpppn_e	NONE
EX_3ump_e	NONE
EX_4abut_e	NONE
EX_4hoxpacd_e	NONE
EX_5dglcn_e	NONE
EX_ac_e	NONE
EX_acac_e	NONE
EX_acald_e	NONE
EX_acgal_e	NONE
EX_acgal1p_e	NONE
EX_acgam_e	NONE
EX_acgam1p_e	NONE
EX_acmana_e	NONE
EX_acmum_e	NONE
EX_acnam_e	NONE
EX_acolipa_e	NONE
EX_acser_e	NONE
EX_ade_e	NONE
EX_adn_e	NONE
EX_adocbl_e	NONE
EX_ag_e	NONE
EX_agm_e	NONE
EX_akg_e	NONE
EX_ala_B_e	NONE
EX_ala_D_e	NONE
EX_ala_L_e	NONE
EX_alaala_e	NONE
EX_all_D_e	NONE
EX_alltn_e	NONE
EX_amp_e	NONE
EX_anhgm_e	NONE
EX_arab_L_e	NONE
EX_arbtn_e	NONE
EX_arbtn_fe3_e	NONE
EX_arg_L_e	NONE
EX_ascb_L_e	NONE
EX_asn_L_e	NONE
EX_aso3_e	NONE
EX_asp_L_e	NONE
EX_but_e	NONE
EX_butso3_e	NONE
EX_ca2_e	NONE
EX_cbi_e	NONE
EX_cbl1_e	NONE
EX_cd2_e	NONE
EX_cgly_e	NONE
EX_chol_e	NONE
EX_cit_e	NONE
EX_cl_e	NONE
EX_cmp_e	NONE
EX_co2_e	NONE
EX_cobalt2_e	NONE
EX_colipa_e	NONE
EX_cpgn_e	NONE
EX_cpgn_un_e	NONE
EX_crn_e	NONE
EX_csn_e	NONE
EX_cu_e	NONE
EX_cu2_e	NONE
EX_cyan_e	NONE
EX_cynt_e	NONE
EX_cys_D_e	NONE
EX_cys_L_e	NONE
EX_cytd_e	NONE
EX_dad_2_e	NONE
EX_damp_e	NONE
EX_dca_e	NONE
EX_dcmp_e	NONE
EX_dcyt_e	NONE
EX_ddca_e	NONE
EX_dgmp_e	NONE
EX_dgsn_e	NONE
EX_dha_e	NONE
EX_dimp_e	NONE
EX_din_e	NONE
EX_dms_e	NONE
EX_dmso_e	NONE
EX_dopa_e	NONE
EX_dtmp_e	NONE
EX_dump_e	NONE
EX_duri_e	NONE
EX_eca4colipa_e	NONE
EX_enlipa_e	NONE
EX_enter_e	NONE
EX_etha_e	NONE
EX_ethso3_e	NONE
EX_etoh_e	NONE
EX_f6p_e	NONE
EX_fald_e	NONE
EX_fe2_e	NONE
EX_fe3_e	NONE
EX_fe3dcit_e	NONE
EX_fe3dhbzs_e	NONE
EX_fe3hox_e	NONE
EX_fe3hox_un_e	NONE
EX_fecrm_e	NONE
EX_fecrm_un_e	NONE
EX_feenter_e	NONE
EX_feoxam_e	NONE
EX_feoxam_un_e	NONE
EX_for_e	NONE
EX_fru_e	NONE
EX_frulys_e	NONE
EX_fruur_e	NONE
EX_fuc_L_e	NONE
EX_fum_e	NONE
EX_g1p_e	NONE
EX_g3pc_e	NONE
EX_g3pe_e	NONE
EX_g3pg_e	NONE
EX_g3pi_e	NONE
EX_g3ps_e	NONE
EX_g6p_e	NONE
EX_gal_bD_e	NONE
EX_gal_e	NONE
EX_gal1p_e	NONE
EX_galct_D_e	NONE
EX_galctn_D_e	NONE
EX_galctn_L_e	NONE
EX_galt_e	NONE
EX_galur_e	NONE
EX_gam_e	NONE
EX_gam6p_e	NONE
EX_gbbtn_e	NONE
EX_gdp_e	NONE
EX_glc_e	NONE
EX_glcn_e	NONE
EX_glcr_e	NONE
EX_glcur_e	NONE
EX_glcur1p_e	NONE
EX_gln_L_e	NONE
EX_glu_L_e	NONE
EX_gly_e	NONE
EX_glyald_e	NONE
EX_glyb_e	NONE
EX_glyc_e	NONE
EX_glyc_R_e	NONE
EX_glyc2p_e	NONE
EX_glyc3p_e	NONE
EX_glyclt_e	NONE
EX_gmp_e	NONE
EX_gsn_e	NONE
EX_gthox_e	NONE
EX_gthrd_e	NONE
EX_gtp_e	NONE
EX_gua_e	NONE
EX_h_e	NONE
EX_h2_e	NONE
EX_h2o_e	NONE
EX_h2o2_e	NONE
EX_h2s_e	NONE
EX_hacolipa_e	NONE
EX_halipa_e	NONE
EX_hdca_e	NONE
EX_hdcea_e	NONE
EX_hg2_e	NONE
EX_his_L_e	NONE
EX_hom_L_e	NONE
EX_hxa_e	NONE
EX_hxan_e	NONE
EX_idon_L_e	NONE
EX_ile_L_e	NONE
EX_imp_e	NONE
EX_indole_e	NONE
EX_inost_e	NONE
EX_ins_e	NONE
EX_isetac_e	NONE
EX_k_e	NONE
EX_kdo2lipid4_e	NONE
EX_lac_D_e	NONE
EX_lac_L_e	NONE
EX_LalaDgluMdap_e	NONE
EX_LalaDgluMdapDala_e	NONE
EX_lcts_e	NONE
EX_leu_L_e	NONE
EX_lipa_cold_e	NONE
EX_lipa_e	NONE
EX_lys_L_e	NONE
EX_lyx_L_e	NONE
EX_mal_D_e	NONE
EX_mal_L_e	NONE
EX_malt_e	NONE
EX_malthx_e	NONE
EX_maltpt_e	NONE
EX_malttr_e	NONE
EX_maltttr_e	NONE
EX_man_e	NONE
EX_man6p_e	NONE
EX_manglyc_e	NONE
EX_melib_e	NONE
EX_met_D_e	NONE
EX_met_L_e	NONE
EX_metsox_R_L_e	NONE
EX_metsox_S_L_e	NONE
EX_mg2_e	NONE
EX_minohp_e	NONE
EX_mmet_e	NONE
EX_mn2_e	NONE
EX_mnl_e	NONE
EX_mobd_e	NONE
EX_mso3_e	NONE
EX_n2o_e	NONE
EX_na1_e	NONE
EX_nac_e	NONE
EX_nh4_e	NONE
EX_ni2_e	NONE
EX_nmn_e	NONE
EX_no_e	NONE
EX_no2_e	NONE
EX_no3_e	NONE
EX_o16a4colipa_e	NONE
EX_o2_e	NONE
EX_o2s_e	NONE
EX_ocdca_e	NONE
EX_ocdcea_e	NONE
EX_octa_e	NONE
EX_orn_e	NONE
EX_orot_e	NONE
EX_pacald_e	NONE
EX_peamn_e	NONE
EX_phe_L_e	NONE
EX_pheme_e	NONE
EX_pi_e	NONE
EX_pnto_R_e	NONE
EX_ppa_e	NONE
EX_ppal_e	NONE
EX_pppn_e	NONE
EX_ppt_e	NONE
EX_pro_L_e	NONE
EX_progly_e	NONE
EX_psclys_e	NONE
EX_pser_L_e	NONE
EX_ptrc_e	NONE
EX_pyr_e	NONE
EX_r5p_e	NONE
EX_rib_D_e	NONE
EX_rmn_e	NONE
EX_sbt_D_e	NONE
EX_ser_D_e	NONE
EX_ser_L_e	NONE
EX_skm_e	NONE
EX_so2_e	NONE
EX_so3_e	NONE
EX_so4_e	NONE
EX_spmd_e	NONE
EX_succ_e	NONE
EX_sucr_e	NONE
EX_sulfac_e	NONE
EX_tartr_L_e	NONE
EX_taur_e	NONE
EX_tcynt_e	NONE
EX_thm_e	NONE
EX_thr_L_e	NONE
EX_thrp_e	NONE
EX_thym_e	NONE
EX_thymd_e	NONE
EX_tma_e	NONE
EX_tmao_e	NONE
EX_tre_e	NONE
EX_trp_L_e	NONE
EX_tsul_e	NONE
EX_ttdca_e	NONE
EX_ttdcea_e	NONE
EX_tungs_e	NONE
EX_tym_e	NONE
EX_tyr_L_e	NONE
EX_tyrp_e	NONE
EX_uacgam_e	NONE
EX_udpacgal_e	NONE
EX_udpg_e	NONE
EX_udpgal_e	NONE
EX_udpglcur_e	NONE
EX_ump_e	NONE
EX_ura_e	NONE
EX_urea_e	NONE
EX_uri_e	NONE
EX_val_L_e	NONE
EX_xan_e	NONE
EX_xmp_e	NONE
EX_xtsn_e	NONE
EX_xyl_D_e	NONE
EX_xylu_L_e	NONE
EX_zn2_e	NONE
F6PA	b0825
F6PP	b0822
F6Pt6_2pp	b3666
F6Ptex	b0929 or b2215
FACOAE100	b0452
FACOAE120	b0452
FACOAE140	b0452
FACOAE141	b0452
FACOAE160	b0452
FACOAE161	b0452
FACOAE180	b0452
FACOAE181	b0452
FACOAE60	b0452
FACOAE80	b0452
FACOAL100t2pp	b1805
FACOAL120t2pp	b1805
FACOAL140t2pp	b1805
FACOAL141t2pp	b1805
FACOAL160t2pp	b1805
FACOAL161t2pp	b1805
FACOAL180t2pp	b1805
FACOAL181t2pp	b1805
FACOAL60t2pp	b1805
FACOAL80t2pp	b1805
FADRx	b3844
FADRx2	(b2763 and b2764)
FALDtex	b0929 or b2215
FALDtpp	s0001
FALGTHLs	s0001
FBA	b2097 or b2925
FBP	b4232 or b3925
FCLPA	b2800
FCLT	b0475
FDH4pp	(b3892 and b3893) or (b1475 and b1476)
FDH5pp	(b1475 and b1476) or (b3892 and b3893)
FE2abcpp	b3409 or b3408
FE2t2pp	b2392
FE2t3pp	b3915
FE2tex	b0929 or b2215
FE2tpp	b3040
FE3abcpp	NONE
FE3DHBZR	NONE
FE3DHBZSabcpp	(b0592 and b0588 and b0590 and b0589)
FE3DHBZStonex	(b1252 and b3005 and b3006) or (b1252 and b3005 and b3006)
FE3HOXabcpp	(b0153 and b0151 and b0152)
FE3HOXexs	s0001
FE3HOXR1	NONE
FE3HOXR2	NONE
FE3HOXR3	NONE
FE3HOXtonex	(b0150 and b1252 and b3005 and b3006)
FE3HOXUtex	NONE
FE3HOXUtpp	NONE
FE3Ri	b3844
FE3tex	b0929 or b2215
FECRMabcpp	(b0153 and b0151 and b0152)
FECRMexs	s0001
FECRMR1	NONE
FECRMR2	NONE
FECRMR3	NONE
FECRMtonex	(b0150 and b1252 and b3005 and b3006)
FECRMUtex	NONE
FECRMUtpp	NONE
FEENTERabcpp	(b0592 and b0588 and b0590 and b0589)
FEENTERexs	s0001
FEENTERR1	NONE
FEENTERR2	NONE
FEENTERR3	NONE
FEENTERtex	NONE
FEENTERtonex	(b0584 and b1252 and b3005 and b3006)
FEENTERtpp	b0591
FEOXAMabcpp	(b0153 and b0151 and b0152)
FEOXAMexs	s0001
FEOXAMR1	NONE
FEOXAMR2	NONE
FEOXAMR3	NONE
FEOXAMtonex	(b0150 and b1252 and b3005 and b3006)
FEOXAMUtex	NONE
FEOXAMUtpp	NONE
FEROpp	b0123
FFSD	NONE
FLDR	(b0684 and b3924 or b2895 and b3924)
FLVR	(b2763 and b2764) or b3844
FLVRx	b3844
FMETDF	b3287
FMETTRS	b3288
FMNAT	b0025
FMNP	b3812
FMNRx	b0937 or b3844
FMNRx2	b0937 or (b2763 and b2764) or b3844
FORCOAT	b2374
FORt2pp	b0904
FORtex	b0929 or b2215
FORtppi	b0904
FRD2	(b4151 and b4152 and b4153 and b4154)
FRD3	(b4151 and b4152 and b4153 and b4154)
FRUK	b2168
FRULYStex	b0929 or b2215
FRUptspp	(b2167 and b2169 and b2415)
FRUtex	b0929 or b2215
FRUURtex	b0929 or b2215
FTHFD	b1232
FUCtex	b0929 or b2215
FUM	b1611
FUMt2_2pp	b3528
FUMt2_3pp	NONE
FUMtex	b0929 or b2215
G1PACT	b3730
G1Ptex	b0929 or b2215
G1PTT	b3789
G1SAT	b0154
G3PAT120	NONE
G3PAT140	NONE
G3PAT141	NONE
G3PAT160	NONE
G3PAT161	NONE
G3PAT180	NONE
G3PAT181	NONE
G3PCtex	b0929 or b2215
G3PD2	b3608
G3PD5	(b2241 and b2242 and b2243) or b3426
G3PD6	(b2241 and b2242 and b2243)
G3PD7	(b2241 and b2242 and b2243)
G3PEtex	b0929 or b2215
G3PGtex	b0929 or b2215
G3PItex	b0929 or b2215
G3PStex	b0929 or b2215
G3PT	b0822
G5SADs	s0001
G5SD	b0243
G6PDA	b0678
G6PP	b0822
G6Pt6_2pp	b3666
G6Ptex	b0929 or b2215
GAL1Ptex	b0929 or b2215
GALBDtex	b0929 or b2215
GALCTNLtex	b2215 or b0929
GALCTNtex	b0929 or b2215
GALCTtex	b0929 or b2215
GALKr	b0757
GALM2pp	b0756
GALT1	NONE
GALt2pp	b2943
GALtex	b0929 or b2215
GALTtex	b0929 or b2215
GALUi	b1236
GALURtex	b0929 or b2215
GAM6Pt6_2pp	b3666
GAMAN6Ptex	b0929 or b2215
GAMtex	b0929 or b2215
GAPD	b1779
GARFT	b2500
GART	b1849
GBBTNtex	b0929 or b2215
GCALDD	NONE
GDPDPK	b2784 or b3650
GDPMNP	b2467
GDPtex	b2215 or b0929
GF6PTA	b3729
GHMT2r	b2551
GK1	b3648
GLBRAN2	b3432
GLCDpp	b0837
GLCNtex	b0929 or b2215
GLCP	NONE
GLCP2	NONE
GLCptspp	(b2417 and b1101 and b2415 or b1817 and b1819 and b2415 or b2417 and b1621 and b2415)
GLCRD	NONE
GLCRtex	b0929 or b2215
GLCS1	b3429
GLCt2pp	b2943
GLCtex	b0929 or b2215
GLCTR1	b3631
GLCTR2	NONE
GLCTR3	NONE
GLCTR4	NONE
GLCUR1Ptex	b0929 or b2215
GLCURt2rpp	b3909
GLCURtex	b0929 or b2215
GLDBRAN2	b3431
GLGC	b3430
GLNabcpp	(b0811 and b0810 and b0809)
GLNS	b3870
GLNtex	b0929 or b2215
GLNTRS	b0680
GLU5K	b0242
GLUABUTt7pp	b1492
GLUCYS	b2688
GLUDC	NONE
GLUDy	b1761
GLUN	b1812
GLUNpp	b2957
GLUPRT	b2312
GLUR	b3967
GLUt4pp	b3653
GLUtex	b0929 or b2215
GLUTRR	b1210
GLUTRS	b2400
GLYALDtex	b0929 or b2215
GLYALDtpp	b3927
GLYAT	b3617
GLYBt2pp	b1801
GLYBtex	b0929 or b2215
GLYC2Ptex	b0929 or b2215
GLYC3Pt6pp	b2240
GLYC3Ptex	b0929 or b2215
GLYCAtex	b0929 or b2215
GLYCK2	b3124
GLYCL	(b2904 and b2903 and b2905 and b0116)
GLYCLTDx	b3553
GLYCLTDy	b3553
GLYCLTt2rpp	NONE
GLYCLTt4pp	NONE
GLYCLTtex	b0929 or b2215
GLYCtex	b0929 or b2215
GLYCtpp	b3927 or s0001
GLYK	b3926
GLYOX	b0212
GLYOX3	NONE
GLYt2pp	b1801 or b4208
GLYtex	b0929 or b2215
GLYTRS	(b3559 and b3560)
GMHEPAT	b3052
GMHEPK	b3052
GMHEPPA	b0200
GMPR	b0104
GMPS2	b2507
GMPtex	b0929 or b2215
GND	b2029
GP4GH	b0049
GPDDA1pp	b2239
GPDDA2pp	b2239
GPDDA3pp	b2239
GPDDA4pp	b2239
GPDDA5pp	b2239
GRTT	b0421
GRXR	b3610 or b0849 or b1654 or b1064
GSHPO	b1710
GSNK	b0477
GSNt2pp	b2964
GSNtex	b0929 or b2215
GSPMDA	b2988
GSPMDS	b2988 or b3003
GST	b2302
GTHOr	b3500
GTHOXtex	b0929 or b2215
GTHRDabc2pp	(b0886 and b0887)
GTHRDabcpp	(b0829 and b0830 and b0831)
GTHRDtex	b0929 or b2215
GTHS	b2947
GTPCI	b2153
GTPCII2	b1277
GTPDPK	b2784
GTPHs	s0001
GTPtex	b0929 or b2215
GUAPRT	b0238 or b0125
GUAt2pp	b3654
GUAtex	b0411
GUAtpp	NONE
GUR1PPpp	NONE
H2O2tex	b0929 or b2215
H2Otex	b0929 or b2215 or b0957 or s0001
H2Otpp	s0001
H2SO	NONE
H2St1pp	s0001
H2Stex	b0929 or b2215
H2tex	b0929 or b2215
H2tpp	s0001
HACD1i	b2341
HACD2i	b2341
HACD3i	b2341
HACD4i	b2341
HACD5i	b2341
HACD6i	b2341
HACD7i	b2341
HACD8i	b2341
HBCD	NONE
HBZOPT	b4040
HCINNMtex	b0929 or b2215
HCO3E	b0126
HDCAtexi	b2344
HDCEAtexi	b2344
HEMEOS	NONE
HEPK1	b3630
HEPK2	NONE
HEPT1	b3621
HEPT2	b3620
HEPT3	b3632
HEPT4	NONE
HETZK	b2104
HEX1	b2388
HEX4	NONE
HG2abcpp	b3469
HG2t3pp	b3915
HG2tex	b0929 or b2215
HISt2rpp	b0112
HISTD	b2020
HIStex	b0929 or b2215
HISTP	b2022
HISTRS	b2514
HMBS	b3805
HMPK1	b2103
HOMt2pp	b3824
HOMtex	b0929 or b2215
HPPK2	b0142
HPPPNtex	b0929 or b2215
HPYRRx	b3553
HPYRRy	b3553
HSDy	b3940 or b0002
HSK	b0003
HSST	b4013
HSTPT	b2021
Htex	b0929 or b2215
HXAtex	b0929 or b2215
HXPRT	b0238 or b0125
HYD1pp	(b0972 and b0973 and b0974 or b2994 and b2997)
HYD2pp	(b0972 and b0973 and b0974 or b2994 and b2997)
HYD3pp	(b0972 and b0973 and b0974 or b2994 and b2997)
HYPOE	NONE
HYXNtex	b0929 or b2215
HYXNtpp	NONE
ICDHyr	b1136
ICHORS	b2265
ICHORT	b0595
IDONtex	b0929 or b2215
IG3PS	(b2023 and b2025)
IGPDH	b2022
IGPS	b1262
ILEabcpp	(b3454 and b3455 and b3457 and b3460 and b3456)
ILEt2rpp	b0401
ILETA	b3770
ILEtex	b0929 or b2215
ILETRS	b0026
IMPC	b4006
IMPD	b2508
IMPtex	b0929 or b2215
INDOLEt2rpp	b3161
INDOLEtex	b0929 or b2215
INSH	b0030
INSK	b0477
INSt2pp	b2964
INStex	b0411
INSTtex	b0929 or b2215
IPDDI	b2889
IPDPS	b0029
IPMD	b0073
IPPMIa	(b0071 and b0072)
IPPMIb	(b0071 and b0072)
IPPS	b0074
ISETACabcpp	b0936
ISETACtex	b0929 or b2215
K2L4Aabcpp	b0914
K2L4Atex	NONE
KACOAT	NONE
KACOAT2	NONE
KARA1	b3774
KARA2	b3774
KAS14	b2323 or b1095
KAS15	b1091
KAT1	b3845 or b2342
KAT2	b3845 or b2342
KAT3	b3845 or b2342
KAT4	b3845 or b2342
KAT5	b3845 or b2342
KAT6	b3845 or b2342
KAT7	b3845 or b2342
KAT8	b3845 or b2342
KDOCT2	b0918
KDOPP	b3198
KDOPS	b1215
KG6PDC	b4196
Kt2pp	b1250 or (b1291 and b3290) or b3747 or (b1291 and b3290 and b3849)
Kt3pp	b1216 or b0047
Ktex	b0929 or b2215
L_LACD2	b3605
L_LACD3	b3605
L_LACt2rpp	NONE
L_LACtex	b0929 or b2215
LACZpp	b2132
LALGP	b0237
LCARR	NONE
LCTSt3ipp	b2170 or b1528
LCTStex	b0929 or b2215
LDH_D	b2133 or b1380
LDH_D2	b2133
LEUabcpp	(b3454 and b3455 and b3457 and b3458 and b3456) or (b3454 and b3455 and b3457 and b3460 and b3456)
LEUt2rpp	b0401
LEUTAi	b3770 or b4054
LEUtex	b0929 or b2215
LEUTRS	b0642
LGTHL	b1651 or b0187
LIPAabcpp	b0914
LIPACabcpp	b0914
LIPAtex	NONE
LPADSS	b0182
LPLIPAL2A120	b3825
LPLIPAL2A140	b3825
LPLIPAL2A141	b3825
LPLIPAL2A160	b3825
LPLIPAL2A161	b3825
LPLIPAL2A180	b3825
LPLIPAL2A181	b3825
LPLIPAL2ATE120	b3825
LPLIPAL2ATE140	b3825
LPLIPAL2ATE141	b3825
LPLIPAL2ATE160	b3825
LPLIPAL2ATE161	b3825
LPLIPAL2ATE180	b3825
LPLIPAL2ATE181	b3825
LPLIPAL2ATG120	b3825
LPLIPAL2ATG140	b3825
LPLIPAL2ATG141	b3825
LPLIPAL2ATG160	b3825
LPLIPAL2ATG161	b3825
LPLIPAL2ATG180	b3825
LPLIPAL2ATG181	b3825
LPLIPAL2E120	b3825
LPLIPAL2E140	b3825
LPLIPAL2E141	b3825
LPLIPAL2E160	b3825
LPLIPAL2E161	b3825
LPLIPAL2E180	b3825
LPLIPAL2E181	b3825
LPLIPAL2G120	b3825
LPLIPAL2G140	b3825
LPLIPAL2G141	b3825
LPLIPAL2G160	b3825
LPLIPAL2G161	b3825
LPLIPAL2G180	b3825
LPLIPAL2G181	b3825
LSERDHr	b1539
LYSDC	NONE
LYSt2pp	b2156
LYSt3pp	b2923
LYStex	b0929 or b2215
LYSTRS	NONE
LYXtex	b0929 or b2215
MACPD	b2323
MALDt2_2pp	b3528
MALDtex	b0929 or b2215
MALS	NONE
MALt2_2pp	b3528
MALt2_3pp	NONE
MALtex	b0929 or b2215
MALTptspp	(b2417 and b1621 and b2415)
MAN6PI	b1613
MAN6Pt6_2pp	b3666
MAN6Ptex	b0929 or b2215
MANGLYCtex	b0929 or b2215
MANISO	NONE
MANtex	b0929 or b2215
MCOATA	(b1094 and b1092)
MCTP1App	b0084 or b0635 or b0149 or b3396
MCTP1Bpp	b0149 or b3396
MCTP2App	b0084 or b0635 or b3396 or b0149
MDDCP1pp	b0632 or b3182
MDDCP2pp	b0632 or b3182
MDDCP3pp	b0632 or b3182
MDDCP4pp	b0632 or b3182
MDDCP5pp	b0632 or b3182
MDDEP1pp	b3182 or b2328 or b2134
MDDEP2pp	b3182 or b2328 or b2134
MDDEP3pp	b3182 or b2328 or b2134
MDDEP4pp	b3182 or b2328 or b2134
MDH	b3236
MDRPD	NONE
ME2	b2463
MECDPDH2	b2515
MECDPS	b2746
MELIBt3ipp	b1528
MELIBtex	b0929 or b2215
MEPCT	b2747
METabcpp	(b0198 and b0199 and b0197)
METAT	b2942
METDabcpp	(b0198 and b0199 and b0197)
METDtex	b0929 or b2215
METOX1s	s0001
METOX2s	s0001
METS	b3829
METSOX1abcpp	NONE
METSOX1tex	b0929 or b2215
METSOX2abcpp	NONE
METSOX2tex	b0929 or b2215
METSOXR1	(b4219 and b2582) or (b4219 and b3781)
METtex	b0929 or b2215
METTRS	b2114
MG2t3_2pp	NONE
MG2tex	b0929 or b2215
MG2tpp	b3816
MG2uabcpp	b4242
MGSA	b0963
MI1PP	b2533
MICITD	b0118
MINOHPtexi	NONE
MLDCP1App	NONE
MLDCP1Bpp	NONE
MLDCP2App	NONE
MLDCP2Bpp	NONE
MLDCP3App	NONE
MLDEP1pp	NONE
MLDEP2pp	NONE
MLTGY1pp	b4392 or b2813 or b2701 or b1193 or b2963
MLTGY2pp	b4392 or b2813 or b2701 or b1193 or b2963
MLTGY3pp	b4392 or b2813 or b2701 or b1193 or b2963
MLTGY4pp	b4392 or b2813 or b2701 or b1193 or b2963
MME	NONE
MMETtex	b0929 or b2215
MN2t3pp	b3915
MN2tpp	b3040
MN6PP	b0822
MNLtex	b0929 or b2215
MNt2pp	b2392
MNtex	b0929 or b2215
MOAT	b3633
MOAT2	b3633
MOAT3C	NONE
MOBDabcpp	(b0763 and b0764 and b0765) or (b2422 and b2424 and b2423 and b3917) or (b2422 and b2425 and b2424 and b2423)
MOBDtex	b0929 or b2215
MOHMT	b0134
MPTG	b0149 or b3396
MPTG2	b0149 or b3396
MSO3tex	b0929 or b2215
MTAN	b0159
MTHFC	b0529
MTHFD	b0529
MTHFR2	b3941
MTRI	NONE
MTRK	NONE
MTRPOX	b1059
N2Otex	b0929 or b2215
N2Otpp	s0001
N5GLMT	b2330
NACODA	b3957
NACtex	b0929 or b2215
NACtpp	NONE
NADDP	b3996
NADH10	b1109
NADH16pp	(b2276 and b2277 and b2278 and b2279 and b2280 and b2281 and b2282 and b2283 and b2284 and b2285 and b2286 and b2287 and b2288)
NADH17pp	(b2276 and b2277 and b2278 and b2279 and b2280 and b2281 and b2282 and b2283 and b2284 and b2285 and b2286 and b2287 and b2288)
NADH18pp	(b2276 and b2277 and b2278 and b2279 and b2280 and b2281 and b2282 and b2283 and b2284 and b2285 and b2286 and b2287 and b2288)
NADH5	b1109
NADH9	b1109
NADK	b2615
NADN	NONE
NADPHQR2	b3028
NADPHQR3	b3028
NADPHQR4	b3028
NADPPPS	NONE
NADS1	b1740
NADTRHD	b3962 or (b1602 and b1603)
NAt3_1p5pp	b1186
NAt3_2pp	b0019
NAt3pp	b1216
NAtex	b0929 or b2215
NDPK1	b0474 or b2518
NDPK2	b0474 or b2518
NDPK3	b2518 or b0474
NDPK4	b0474 or b2518
NDPK5	b0474 or b2518
NDPK6	b0474 or b2518
NDPK7	b0474 or b2518
NDPK8	b0474 or b2518
NH4tex	b0929 or b2215
NH4tpp	b0451 or s0001
NI2abcpp	b3469
NI2t3pp	b3915
NI2tex	b0929 or b2215
NI2tpp	b3816
NI2uabcpp	(b3476 and b3477 and b3478 and b3479 and b3480) or b4242
NMNAT	b0639 or b4390
NMNDA	NONE
NMNN	NONE
NMNPtpp	b0751
NMNt7pp	NONE
NMNtex	b0929 or b2215
NNAM	b1768
NNATr	b0639
NNDMBRT	b1991
NNDPR	b0109
NO2t2rpp	b3367
NO2tex	b0929 or b2215
NO3R1bpp	(b2203 and b2206 and b2202 and b2205 and b2204)
NO3R1pp	NONE
NO3R2bpp	(b2203 and b2206 and b2202)
NO3R2pp	NONE
NO3t7pp	NONE
NO3tex	b0929 or b2215
NODOx	b2552
NODOy	b2552
NOtex	b0929 or b2215
NOtpp	s0001
NPHS	b2262
NTD1	b2744 or b4374
NTD10	b2744
NTD11	b2744
NTD12	b2744
NTD2	b2744 or b4374
NTD3	b2744
NTD4	b2744
NTD5	b2744 or b4374
NTD6	b2744
NTD7	b2744
NTD8	b2744
NTD9	b2744
NTP1	b4161
NTP10	b4394 or b4161
NTP11	b4394
NTP12	b4394
NTP3	b4161
NTP3pp	b0980
NTP5	b4161
NTPP1	b2781 or b0099
NTPP10	b2954
NTPP11	b2954
NTPP2	b2781 or b0099
NTPP3	b2781
NTPP4	b2781
NTPP5	b2781 or b1865
NTPP6	b2781
NTPP7	b2781
NTPP8	b2781
NTPP9	b2954
NTRIR2x	(b3365 and b3366)
O16A4COLIPAtex	NONE
O16GLCT2	NONE
O2Stex	b0929 or b2215
O2tex	b0929 or b2215
O2tpp	s0001
OAADC	b1850
OBTFL	(b0902 and b2579) or b0902 or b0902
OCBT	b4254
OCDCAtexi	b2344
OCDCEAtexi	b2344
OCTAtex	b0929 or b2215
OCTDPS	b3187
OHPBAT	b0907
OHPHM	b2232
OMBZLM	b3833
OMCDC	b0073
OMMBLHX	b0662
OMMBLHX3	NONE
OMPDC	b1281
OMPHHX	b2907
OMPHHX3	NONE
OPHBDC	b3843 or b2311
OPHHX	b3835
OPHHX3	NONE
ORNDC	NONE
ORNtex	b0929 or b2215
OROTt2_2pp	b3528
OROTtex	b0929 or b2215
ORPT	b3642
OXAMTC	NONE
OXCOAC	b2373
OXGDC2	b2264
P5CR	b0386
PA120abcpp	b0914
PA140abcpp	b0914
PA141abcpp	b0914
PA160abcpp	b0914
PA161abcpp	b0914
PA180abcpp	b0914
PA181abcpp	b0914
PACALDt2rpp	NONE
PACALDtex	b0929 or b2215
PANTS	NONE
PAPA120	b1278
PAPA120pp	b1278
PAPA140	b1278
PAPA140pp	b1278
PAPA141	b1278
PAPA141pp	b1278
PAPA160	b1278
PAPA160pp	b1278
PAPA161	b1278
PAPA161pp	b1278
PAPA180	b1278
PAPA180pp	b1278
PAPA181	b1278
PAPA181pp	b1278
PAPPT3	b0087
PAPSR	b2762 and b2582 or b2762 and b3781
PAPSR2	(b2762 and b0849) or (b2762 and b1064) or (b2762 and b1654) or (b2762 and b3610)
PDX5PO2	NONE
PDX5POi	b1638
PDX5PS	(b0052 and b2564)
PDXPP	NONE
PE120abcpp	b0914
PE140abcpp	b0914
PE141abcpp	b0914
PE160abcpp	b0914
PE161abcpp	b0914
PE180abcpp	b0914
PE181abcpp	b0914
PEAMNtex	b0929 or b2215
PERD	b2320
PFK	b3916 or b1723
PFK_2	b3916
PFL	(b0902 and b2579) or b0902 or b0902 or b3952 or b0824
PFOR	b1378
PG120abcpp	b0914
PG140abcpp	b0914
PG141abcpp	b0914
PG160abcpp	b0914
PG161abcpp	b0914
PG180abcpp	b0914
PG181abcpp	b0914
PGAMT	b3176
PGCD	b2913
PGI	b4025
PGK	b2926
PGL	b0767
PGLYCP	b3385
PGM	b3612 or b0755
PGMT	b2690 or b0688
PGP120abcpp	b0914
PGP140abcpp	b0914
PGP141abcpp	b0914
PGP160abcpp	b0914
PGP161abcpp	b0914
PGP180abcpp	b0914
PGP181abcpp	b0914
PGPP120	b1278 or b0418
PGPP120pp	b1278 or b0418
PGPP140	b0418 or b1278
PGPP140pp	b1278 or b0418
PGPP141	b1278 or b0418
PGPP141pp	b0418 or b1278
PGPP160	b0418 or b1278
PGPP160pp	b0418 or b1278
PGPP161	b0418 or b1278
PGPP161pp	b1278 or b0418
PGPP180	b1278 or b0418
PGPP180pp	b1278 or b0418
PGPP181	b0418 or b1278
PGPP181pp	b0418 or b1278
PGSA120	b1912
PGSA140	b1912
PGSA141	b1912
PGSA160	b1912
PGSA161	b1912
PGSA180	b1912
PGSA181	b1912
PHACOAO	NONE
PHEMEtiex	NONE
PHEt2rpp	b0576 or b0112
PHETA1	b0928 or b4054 or b3770
PHEtex	b0929 or b2215
PHYTSpp	b0980
PIt2rpp	NONE
PItex	b0929 or b2215
PIuabcpp	(b3726 and b3725 and b3727 and b3728)
PLIPA1A120pp	b3821
PLIPA1A140pp	b3821
PLIPA1A141pp	b3821
PLIPA1A160pp	b3821
PLIPA1A161pp	b3821
PLIPA1A180pp	b3821
PLIPA1A181pp	b3821
PLIPA1E120pp	b3821
PLIPA1E140pp	b3821
PLIPA1E141pp	b3821
PLIPA1E160pp	b3821
PLIPA1E161pp	b3821
PLIPA1E180pp	b3821
PLIPA1E181pp	b3821
PLIPA1G120pp	b3821
PLIPA1G140pp	b3821
PLIPA1G141pp	b3821
PLIPA1G160pp	b3821
PLIPA1G161pp	b3821
PLIPA1G180pp	b3821
PLIPA1G181pp	b3821
PLIPA2A120pp	b3821
PLIPA2A140pp	b3821
PLIPA2A141pp	b3821
PLIPA2A160pp	b3821
PLIPA2A161pp	b3821
PLIPA2A180pp	b3821
PLIPA2A181pp	b3821
PLIPA2E120pp	b3821
PLIPA2E140pp	b3821
PLIPA2E141pp	b3821
PLIPA2E160pp	b3821
PLIPA2E161pp	b3821
PLIPA2E180pp	b3821
PLIPA2E181pp	b3821
PLIPA2G120pp	b3821
PLIPA2G140pp	b3821
PLIPA2G141pp	b3821
PLIPA2G160pp	b3821
PLIPA2G161pp	b3821
PLIPA2G180pp	b3821
PLIPA2G181pp	b3821
PMDPHT	NONE
PMPK	b2103
PNTK	b3974
PNTOt4pp	b3258
PNTOtex	b0929 or b2215
POX	b0871
PPA	b4226 or b2502 or b2744
PPA2	b2744 or b2502
PPAKr	b3115
PPALtex	b0929 or b2215
PPALtpp	NONE
PPAtex	b0929 or b2215
PPBNGS	b0369
PPC	b3956
PPCDC	b3639
PPCK	b3403
PPGPPDP	b3650
PPK2r	b2501
PPKr	b2501
PPM	b4383
PPM2	b4383
PPNCL2	b3639
PPND	b2600
PPNDH	b2599
PPPGO	b3850
PPPGO3	b3850
PPPNt2rpp	b2536
PPPNtex	b0929 or b2215
PPS	b1702
PPTtex	b0929 or b2215
PRAGSr	b4005
PRAIi	b1262
PRAIS	b2499
PRAMPC	b2026
PRASCSi	NONE
PRATPP	b2026
PRFGS	b2557
PRMICI	b2024
PROGLYtex	b0929 or b2215
PROtex	b0929 or b2215
PROTRS	b0194
PRPPS	b1207
PSCLYStex	b0929 or b2215
PSCVT	b0908
PSD120	b4160
PSD140	b4160
PSD141	b4160
PSD160	b4160
PSD161	b4160
PSD180	b4160
PSD181	b4160
PSERT	b0907
PSERtex	b0929 or b2215
PSP_L	b4388
PSSA120	b2585
PSSA140	b2585
PSSA141	b2585
PSSA160	b2585
PSSA161	b2585
PSSA180	b2585
PSSA181	b2585
PSUDS	(b1086 and b2594)
PTA2	b2297
PTAr	b2297
PTPATi	b3634
PTRCabcpp	(b0854 and b0856 and b0857) or (b1126 and b1125 and b1124 and b1123)
PTRCt2pp	NONE
PTRCtex	b0929 or b2215
PUNP1	b4384
PUNP2	b4384
PUNP3	b4384
PUNP4	b4384
PUNP5	b4384
PUNP6	b4384
PYAM5PO	b1638
PYK	b1854 or b1676
PYNP2r	b3831
PYRt2rpp	NONE
PYRtex	b0929 or b2215
QMO2	b3029
QMO3	b3029
QULNS	NONE
R1PK	NONE
R5PP	b0822
R5Ptex	b0929 or b2215
RBFK	b0025
RBFSa	b1662
RBFSb	b0415
RBK	b3752
RBK_L1	b0063
RBP4E	b0061 or b4198
RHAMD	b2247
RHAT1	NONE
RHCCE	b2687
RIBabcpp	(b4231 and b4230)
RIBtex	b0929 or b2215
RMNtex	b0929 or b2215
RNDR1	(b2234 and b2235 and b3781) or (b2234 and b2235 and b2582)
RNDR1b	(b1654 and b2675 and b2676) or (b0849 and b2675 and b2676) or (b1064 and b2675 and b2676) or (b3610 and b2675 and b2676)
RNDR2	(b2234 and b2235 and b2582) or (b2234 and b2235 and b3781)
RNDR2b	(b3610 and b2675 and b2676) or (b1064 and b2675 and b2676) or (b1654 and b2675 and b2676) or (b0849 and b2675 and b2676)
RNDR3	(b2234 and b2235 and b2582) or (b2234 and b2235 and b3781)
RNDR3b	(b1654 and b2675 and b2676) or (b1064 and b2675 and b2676) or (b0849 and b2675 and b2676) or (b3610 and b2675 and b2676)
RNDR4	(b2234 and b2235 and b2582) or (b2234 and b2235 and b3781)
RNDR4b	(b1064 and b2675 and b2676) or (b3610 and b2675 and b2676) or (b1654 and b2675 and b2676) or (b0849 and b2675 and b2676)
RNTR1c	(b2895 and b3924 and b4238 and b4237) or (b2895 and b4238) or (b0684 and b4238) or (b0684 and b3924 and b4238 and b4237)
RNTR2c	(b0684 and b4238) or (b2895 and b4238) or (b2895 and b3924 and b4238 and b4237) or (b0684 and b3924 and b4238 and b4237)
RNTR3c	(b2895 and b4238) or (b0684 and b3924 and b4238 and b4237) or (b0684 and b4238) or (b2895 and b3924 and b4238 and b4237)
RNTR4c	(b0684 and b3924 and b4238 and b4237) or (b2895 and b4238) or (b0684 and b4238) or (b2895 and b3924 and b4238 and b4237)
RPE	b3386
RPI	b2914
S7PI	b0222
SADT2	b2751 and b2752
SARCOX	b1059
SBTtex	b0929 or b2215
SDPDS	b2472
SDPTA	b3359
SEHCCS	b2264
SELCYSS	b3591
SELNPS	b1764
SELRED	(b2880 and b2878)
SERASr	b0586
SERAT	b3607
SERD_L	NONE
SERt2rpp	b2796 or b3116
SERt4pp	b3089
SERtex	b0929 or b2215
SERTRS	b0893
SERTRS2	b0893
SFGTHi	b2154
SGDS	b1744
SHCHCS	b2263
SHCHCS2	b2264
SHCHD2	b3368
SHCHF	b3368
SHK3Dr	b3281
SHKK	b3390 or b0388
SHSL1	b3939
SKMtex	b0929 or b2215
SO2tex	b0929 or b2215
SO2tpp	s0001
SO3tex	b2215 or b0929
SO4tex	b0929 or b2215
SPMDabcpp	(b1126 and b1125 and b1124 and b1123)
SPMDtex	b0929 or b2215
SPMS	b0121
SPODM	b3908 or b1656
SPODMpp	b1646
SUCBZL	b2260
SUCBZS	b2261
SUCCt2_2pp	b3528
SUCCt2_3pp	NONE
SUCCt3pp	NONE
SUCCtex	b0929 or b2215
SUCDi	(b0721 and b0722 and b0723 and b0724)
SUCFUMtpp	NONE
SUCOAS	(b0728 and b0729)
SUCRtex	b0929 or b2215
SULabcpp	(b2422 and b2425 and b2424 and b2423 or b0763 and b0764 and b0765 or b2422 and b2424 and b2423 and b3917)
SULFACtex	b0929 or b2215
SULRi	(b2763 and b2764)
T2DECAI	b0954
TALA	b0008
TARTRtex	b0929 or b2215
TAURtex	b0929 or b2215
TCYNTtex	b0929 or b2215
TDP	b1134
TDPADGAT	b3790
TDPAGTA	b3791
TDPDRE	NONE
TDPDRR	NONE
TDPGDH	NONE
TDSK	NONE
TDSR1	(b2893 and b4136)
THD2pp	(b1602 and b1603)
THDPO	b1324
THDPS	b0166
THIORDXi	(b2480 and b2582 or b2480 and b3781)
THMabcpp	(b0068 and b0067 and b0066)
THMDt2pp	b2393 or b2964
THMDtex	b0929 or b2215
THMtex	b0929 or b2215
THRA2i	b2551 or b0870
THRabcpp	(b3454 and b3455 and b3457 and b3460 and b3456)
THRAi	b2551 or b0870
THRD	b3616
THRD_L	b3117 or b3772
THRPtex	b0929 or b2215
THRS	b0004
THRt2pp	b3823
THRt2rpp	b3116
THRt4pp	b3089
THRtex	b0929 or b2215
THRTRS	b1719
THYMt3pp	NONE
THYMtex	b2215 or b0929
THZPSN	(b2530 and b3990 and b3991)
TKT1	NONE
TKT2	NONE
TMAOR1	(b0895 and b0896)
TMAOtex	b0929 or b2215
TMAtex	b0929 or b2215
TMDK1	b1238
TMDPP	NONE
TMDS	b2827
TMK	b1106
TMPK	b0417
TMPPP	b3993
TPI	b3919
TRDR	(b3781 and b0888 and b0888) or b2582
TRE6PH	b4239
TREptspp	(b2417 and b2415 and b4240)
TREtex	b0929 or b2215
TRPS1	(b1260 and b1261)
TRPS2	(b1260 and b1261)
TRPS3	(b1260 and b1261)
TRPt2rpp	b0112 or b3161
TRPtex	b0929 or b2215
TRPTRS	b3384
TRSARr	b3125
TSULabcpp	(b2422 and b2425 and b2424 and b2423 or b2422 and b2424 and b2423 and b3917)
TSULtex	b0929 or b2215
TTDCAtexi	b2344
TTDCEAtexi	b2344
TUNGSabcpp	(b0763 and b0764 and b0765)
TUNGStex	b0929 or b2215
TYMtex	b0929 or b2215
TYRPtex	b0929 or b2215
TYRt2rpp	b1907 or b0112 or b0576
TYRTA	b4054 or b0928
TYRtex	b0929 or b2215
U23GAAT	b0179
UAAGDS	b0085
UACGAMtex	b0929 or b2215
UACMAMO	b3787
UAGAAT	(b1094 and b0181)
UAGCVT	b3189
UAGDP	b3730
UAGPT3	b0090
UAMAGS	b0088
UAMAS	b0091
UAPGR	b3972
UDCPDP	b1278 or b0841
UDCPDPpp	b0841 or b1278
UDCPDPS	b0174
UDCPPtppi	NONE
UDPACGALtex	b0929 or b2215
UDPG4E	b0759
UDPGALtex	b0929 or b2215
UDPGDC	b2255
UDPGLCURtex	b0929 or b2215
UDPGtex	b0929 or b2215
UGLT	b0758
UGMDDS	b0086
UHGADA	b0096
ULA4NFT	b2255
ULA4Ntppi	NONE
UM3PL	b4233
UM4PCP	b1192
UM4PL	b4233
UMPK	b0910 or b0171
UMPtex	b0929 or b2215
UNK3	NONE
UNK4	b2379
UPLA4FNF	NONE
UPP3MT	b3803 or b3368
UPP3S	b3804
UPPDC1	b3997
UPPRT	b2498
URAt2pp	b2497
URAtex	b0929 or b2215
UREAtex	b0929 or b2215
UREAtpp	b3927
URIC	NONE
URIDK2r	b0171
URIH	b2162 or b0030
URIK2	b2066
URIt2pp	b2393 or b2964
URItex	b0411
USHD	b0524
VALabcpp	(b3454 and b3455 and b3457 and b3460 and b3456)
VALt2rpp	b0401
VALTA	b3770
VALtex	b0929 or b2215
VALTRS	b4258
XANt2pp	b3654
XANtex	b0929 or b2215
XANtpp	NONE
XMPtex	b0929 or b2215
XPPT	b0238
XTSNH	b0030
XTSNtex	b0929 or b2215
XYLK2	b0063
XYLSD	NONE
XYLtex	b0929 or b2215
XYLUtex	b0929 or b2215
ZN2abcpp	b3469
ZN2t3pp	b3915
Zn2tex	b0929 or b2215
ZN2tpp	b3040
ZNabcpp	(b1857 and b1859 and b1858)

## Sheet: Salcolicore
Reaction Abbreviation	Gene Association
12DGR120tipp	NONE
12DGR140tipp	NONE
12DGR141tipp	NONE
12DGR160tipp	NONE
12DGR161tipp	NONE
12DGR180tipp	NONE
12DGR181tipp	NONE
12PPDRtex	b2215
12PPDRtpp	NONE
12PPDStex	b2215
12PPDStpp	NONE
23CAMPtex	b2215
23CCMPtex	b2215
23CGMPtex	b2215
23CUMPtex	b2215
23DAPPAt2pp	NONE
23DAPPAtex	b2215
26DAHtex	b2215
2AGPA120tipp	b2835
2AGPA140tipp	b2835
2AGPA141tipp	b2835
2AGPA160tipp	b2835
2AGPA161tipp	b2835
2AGPA180tipp	b2835
2AGPA181tipp	b2835
2AGPE120tipp	b2835
2AGPE140tipp	b2835
2AGPE141tipp	b2835
2AGPE160tipp	b2835
2AGPE161tipp	b2835
2AGPE180tipp	b2835
2AGPE181tipp	b2835
2AGPEAT120	b2836
2AGPEAT140	b2836
2AGPEAT141	b2836
2AGPEAT160	b2836
2AGPEAT161	b2836
2AGPEAT180	b2836
2AGPEAT181	b2836
2AGPG120tipp	b2835
2AGPG140tipp	b2835
2AGPG141tipp	b2835
2AGPG160tipp	b2835
2AGPG161tipp	b2835
2AGPG180tipp	b2835
2AGPG181tipp	b2835
2AGPGAT120	b2836
2AGPGAT140	b2836
2AGPGAT141	b2836
2AGPGAT160	b2836
2AGPGAT161	b2836
2AGPGAT180	b2836
2AGPGAT181	b2836
2DG6P	b1727
2HYOGS	b2264
2MAHMP	b1134
34dhpactex	b2215
3AMPtex	b2215
3CMPtex	b2215
3GMPtex	b2215
3HAD100	b0954 or b0180
3HAD120	b0954 or b0180
3HAD121	b0954 or b0180
3HAD140	b0954 or b0180
3HAD141	b0954 or b0180
3HAD160	b0954 or b0180
3HAD161	b0954 or b0180
3HAD180	b0954 or b0180
3HAD181	b0180 or b0954
3HAD40	b0954 or b0180
3HAD60	b0954 or b0180
3HAD80	b0954 or b0180
3KGK	NONE
3OAR100	b1093
3OAR120	b1093
3OAR121	b1093
3OAR140	b1093
3OAR141	b1093
3OAR160	b1093
3OAR161	b1093
3OAR180	b1093
3OAR181	b1093
3OAR40	b1093
3OAR60	b1093
3OAR80	b1093
3OAS100	b2323 or b1095
3OAS120	b2323 or b1095
3OAS121	b2323
3OAS140	b2323 or b1095
3OAS141	b2323
3OAS160	b2323 or b1095
3OAS161	b2323
3OAS180	b1095 or b2323
3OAS181	b1095
3OAS60	b2323 or b1095
3OAS80	b2323 or b1095
3PEPTtex	b2215
3UMPtex	b2215
4HOXPACDtex	b2215
4HTHRS	b0004
4PCP	b1192
4PCPpp	NONE
4PEPTtex	b2215
5DGLCNtex	b2215
5DOAN	b0159
6PGCNP	NONE
A5PISO	b3197
AACPS1	(b2836 and b1094)
AACPS2	(b2836 and b1094)
AACPS3	(b2836 and b1094)
AACPS4	(b2836 and b1094)
AACPS5	(b2836 and b1094)
AACPS6	(b2836 and b1094)
AACPS7	(b2836 and b1094)
AACPS8	(b2836 and b1094)
AACPS9	(b2836 and b1094)
AACTOOR	NONE
AADDGT	b4481
AAMYL	NONE
ABTA	NONE
ABUTt2pp	NONE
ABUTtex	b2215
ACACtex	b2215
ACALD	NONE
ACALDtex	b2215
ACALDtpp	s0001
ACCOAC	(b0185 and b2316 and b3255 and b3256)
ACGAL1PPpp	NONE
ACGAL1Ptex	b2215
ACGALtex	b2215
ACGAM1PPpp	NONE
ACGAM1Ptex	b2215
ACGAMT	b3784
ACGAptspp	NONE
ACGAtex	b2215
ACGK	b3959
ACGS	b2818
ACHBS	(b3670 and b3671)
ACKr	b3115 or b2296 or b1849
ACLS	(b3670 and b3671)
ACM6PH	NONE
ACMAMUT	b3794
ACMANAtex	b2215
ACMUMtex	b2215
ACNAMt2pp	b3224
ACNAMtex	b2215
ACNML	b3225
ACOAH	NONE
ACOATA	(b1094 and b1091)
ACODA	b3957
ACOLIPAtex	NONE
ACONIs	s0001
ACONMT	NONE
ACONTa	b0118
ACONTb	b0118
ACOTA	b3359
ACPS1	b2563 or b3475
ACSERtex	b2215
ACt2rpp	NONE
ACtex	b2215
ADCL	NONE
ADCS	(b3360 and b1812)
ADEt2rpp	b3654
ADEtex	b2215
ADK1	b0474
ADK3	b0474
ADK4	b0474
ADMDC	b0120
ADNCYC	b3806
ADNK1	b0474
ADNtex	b0411
ADNUC	b0030
ADOCBLS	b1992
ADPRDP	b3397 or b3034
ADPT	b0469
ADSK	b2750
ADSL1r	b1131
ADSL2r	b1131
ADSS	b4177
AGDC	b0677
AGM3PA	b0110 or b0867
AGM3PApp	b4169 or b2435
AGM3PH	b1107
AGM3Pt2pp	b0433
AGM4PA	b0110 or b0867
AGM4PApp	b4169 or b2435
AGM4PCP	b1192
AGM4PCPpp	NONE
AGM4PH	b1107
AGM4Pt2pp	b0433
AGMH	b1107
AGMHE	b3619
AGMT	b2937
AGMt2pp	b0433
AGMtex	b2215
AGPAT120	b3018
AGPAT140	b3018
AGPAT141	b3018
AGPAT160	b3018
AGPAT161	b3018
AGPAT180	b3018
AGPAT181	b3018
AGPR	b3958
AHCYSNS	b0159
AICART	b4006
AIRC2	b0522
AIRC3	b0523
AKGDH	(b0116 and b0726 and b0727)
AKGt2rpp	b2587
AKGtex	b2215
ALAabcpp	(b3454 and b3455 and b3457 and b3460 and b3456)
ALAALAabcpp	NONE
ALAALAr	b0092
ALAALAtex	b2215
ALAGLUE	b1325
ALAR	b4053
ALAt2pp	b4208
ALATA_D2	b0870 or b2551
ALATA_L	NONE
ALATA_L2	b2551 or b0870
ALAtex	b2215
ALCD2x	NONE
ALDD4	NONE
ALLtex	b2215
ALLTNtex	b2215
ALPATE160pp	(b0657 and b1677)
ALPATG160pp	(b0657 and b1677)
ALR2	NONE
AM3PA	b0110 or b0867
AM4PA	b0110 or b0867
AM4PCP	b1192
AMALT1	b3416
AMALT2	b3416
AMALT3	b3416
AMALT4	b3416
AMANAPEr	b3223
AMANK	b3222
AMAOTr	b0774
AMMQLT8	b3833
AMPMS2	b3994
AMPTASECG	b0237 or b4260 or b2523 or b0932
AMPTASEPG	b4260 or b0237 or b0932 or b2523
AMPtex	b2215
ANHGMtex	b2215
ANHMK	b1640
ANPRT	NONE
ANS	NONE
AOBUTDs	s0001
AOXSr	b0776
AP4AH	b0049
AP5AH	b0049
APRAUR	b0414
ARBt3ipp	b1528
ARBtex	b2215
ARBTNabcpp	(b0153 and b0151 and b0152)
ARBTNexs	s0001
ARBTNR1	NONE
ARBTNR2	NONE
ARBTNR3	NONE
ARBTNtex	NONE
ARBTNtonex	NONE
ARBTNtpp	NONE
ARGabcpp	NONE
ARGAGMt7pp	b4115
ARGDC	b4117
ARGDCpp	b2938
ARGSL	b3960
ARGSS	b3172
ARGt3pp	NONE
ARGtex	b2215
ARGTRS	b1876
ASAD	b3433
ASCBPL	b4192
ASCBtex	b2215
ASNabcpp	NONE
ASNN	b1767
ASNNpp	b2957
ASNS2	NONE
ASNtex	b2215
ASNTRS	b0930
ASO3tex	b2215
ASP1DC	b0131
ASPCT	(b4244 and b4245)
ASPK	b0002 or b3940 or b4024
ASPO3	NONE
ASPO4	NONE
ASPO5	NONE
ASPO6	NONE
ASPT	b4139
ASPt2_2pp	b3528
ASPt2_3pp	NONE
ASPTA	b0928
ASPtex	b2215
ASPTRS	b1866
ATHRDHr	b1539
ATPHs	s0001
ATPM	NONE
ATPPRT	b2019
ATPS4rpp	NONE
BALAt2pp	b4208
BALAtex	b2215
BETA	NONE
BPNT	NONE
BTS4	b0775
BUTSO3tex	b2215
BUTtex	b2215
CA2t3pp	b1216
CA2tex	b2215
CAt6pp	b3196
CBIAT	NONE
CBItonex	NONE
CBL1abcpp	NONE
CBL1tonex	NONE
CBLAT	NONE
CBMKr	NONE
CBPS	(b0032 and b0033)
CD2abcpp	b3469
CD2t3pp	b3915
CD2tex	b2215
CD2tpp	b3040
CDPMEK	b1208
CFAS160E	b1661
CFAS160G	b1661
CFAS180E	b1661
CFAS180G	b1661
CGLYtex	b2215
CHCOAL	b3412
CHLt2pp	b1801
CHLtex	b2215
CHORM	b2599 or b2600
CHORS	b2329
CHRPL	b4039
CITtex	b2215
CLIPAtex	NONE
CLPNH120pp	NONE
CLPNH140pp	NONE
CLPNH141pp	NONE
CLPNH160pp	NONE
CLPNH161pp	NONE
CLPNH180pp	NONE
CLPNH181pp	NONE
CLPNS120pp	b1249
CLPNS140pp	b1249
CLPNS141pp	b1249
CLPNS160pp	b1249
CLPNS161pp	b1249
CLPNS180pp	b1249
CLPNS181pp	b1249
CLt3_2pp	b0155
CLtex	b2215
CMPN	NONE
CMPtex	b2215
CO2tex	b2215
CO2tpp	s0001
COBALT2abcpp	b3469
COBALT2t3pp	b3915
COBALT2tex	b2215
COBALT2tpp	b3040
COLIPAabcpp	b0914
COLIPAtex	NONE
CPGNabcpp	(b0153 and b0151 and b0152)
CPGNexs	s0001
CPGNR1	NONE
CPGNR2	NONE
CPGNR3	NONE
CPGNUtex	NONE
CPGNUtpp	NONE
CPPPGO	b2436
CPPPGO2	b3867
CRNtex	b2215
CS	b0720
CSNtex	b2215
CTPS2	b2780
CU1abcpp	b0484
CU1Opp	b0123
CU2abcpp	b3469
CU2tex	b2215
CU2tpp	b3040
CUtex	b2215
CYANST	b3425
CYANtex	b2215
CYNTtex	b2215
CYSabc2pp	(b0886 and b0887)
CYSabcpp	NONE
CYSDabcpp	NONE
CYSDS	b3008
CYSDtex	b2215
CYSS	b2421 or b2414
CYSSADS	b2810
CYStex	b2215
CYSTL	b3008
CYTBDpp	NONE
CYTD	b2143
CYTDH	b0030
CYTDK2	b2066
CYTDtex	b2215
CYTK1	b0910
CYTK2	b0910
D_LACt2pp	NONE
D_LACtex	b2215
DADK	b0474
DADNtex	b0411
DAGK120	b4042
DAGK140	b4042
DAGK141	b4042
DAGK160	b4042
DAGK161	b4042
DAGK180	b4042
DAGK181	b4042
DALAt2pp	b4208
DALAtex	b2215
DAMPtex	b2215
DAPabcpp	NONE
DAPDC	b2838
DAPE	b3809
DAPtex	b2215
DASYN120	b0175
DASYN140	b0175
DASYN141	b0175
DASYN160	b0175
DASYN161	b0175
DASYN180	b0175
DASYN181	b0175
DATPHs	s0001
DB4PS	b3041
DBTS	b0778 or b1593
DCAtex	b2215
DCMPtex	b2215
DCTPD	b2065
DCYTD	b2143
DCYTtex	b0411
DDCAtexi	b2344
DDGLCNtex	b2215
DDPA	b2601 or b0754 or b1704
DGK1	b3648
DGMPtex	b2215
DGSNtex	b2215
DHAD1	b3771
DHAD2	b3771
DHAtex	b2215
DHAtpp	NONE
DHBD	b0596
DHBS	b0594
DHBSH	NONE
DHDPRy	b0031
DHDPS	b2478
DHFR	b0048
DHFS	b2315
DHMPTPS	b2765
DHNAOT4	b3930
DHNPA2	b3058
DHORD2	b0945
DHORD5	b0945
DHORTS	b1062
DHPPDA2	b0414
DHPS2	b3177
DHPTDCs	s0001
DHQS	b3389
DHQTi	b1693
DIMPtex	b2215
DINStex	b2215
DKGLCNR1	NONE
DKMPPD	NONE
DKMPPD3	NONE
DM_4HBA	NONE
DM_5DRIB	NONE
DM_AACALD	NONE
DM_HMFURN	NONE
DM_OXAM	NONE
DMATT	b0421
DMPPS	b0029
DMQMT	b2232
DMSOR1	NONE
DMSOtex	b2215
DMStex	b2215
DNMPPA	NONE
DNTPPA	b1865 or b0099
DOPAtex	b2215
DPCOAK	b0103
DPR	b0425 or b3774
DRPA	b4381
DSBAO1	(b3860 and b1185)
DSBAO2	(b3860 and b1185)
DSBCGT	b2893
DSBDR	(b4136 and b3781) or (b4136 and b2582)
DSERDHr	b1539
DSERt2pp	b4208
DSERtex	b2215
DTMPK	b1098
DTMPtex	b2215
DUMPtex	b2215
DURIK1	b1238
DURIPP	b4384
DURItex	b0411
DUTPDP	b3640
DXPRIi	NONE
DXPS	b0420
E4PD	b2927
EAR100x	b1288
EAR100y	b1288
EAR120x	b1288
EAR120y	b1288
EAR121x	b1288
EAR121y	b1288
EAR140x	b1288
EAR140y	b1288
EAR141x	b1288
EAR141y	b1288
EAR160x	b1288
EAR160y	b1288
EAR161x	b1288
EAR161y	b1288
EAR180x	b1288
EAR180y	b1288
EAR181x	b1288
EAR181y	b1288
EAR40x	b1288
EAR40y	b1288
EAR60x	b1288
EAR60y	b1288
EAR80x	b1288
EAR80y	b1288
Ec_biomass_iAF1260_core_59p81M	NONE
Ec_biomass_iAF1260_wt_59p81M	NONE
ECA4COLIPAtex	NONE
ECAP1pp	(b3793 and b3785)
ECAP2pp	(b3793 and b3785)
ECAP3pp	(b3793 and b3785)
ECAtpp	b3792
ECOAH1	b2341
ECOAH2	b2341
ECOAH3	b2341
ECOAH4	b2341
ECOAH5	b2341
ECOAH6	b2341
ECOAH7	b2341
ECOAH8	b2341
EDA	b1850
EDD	b1851
EDTXS1	b1054
EDTXS2	b1855
EDTXS4	b1855
ENLIPAtex	NONE
ENO	b2779
ENTCS	NONE
ENTERES	b0585
ENTERES2	b0585
ETHAt2pp	NONE
ETHAtex	b2215
ETHSO3tex	b2215
ETOHt2rpp	NONE
ETOHtex	b2215
EX_12ppd_R_e	NONE
EX_12ppd_S_e	NONE
EX_14glucan_e	NONE
EX_15dap_e	NONE
EX_23camp_e	NONE
EX_23ccmp_e	NONE
EX_23cgmp_e	NONE
EX_23cump_e	NONE
EX_23dappa_e	NONE
EX_26dap_M_e	NONE
EX_2ddglcn_e	NONE
EX_34dhpac_e	NONE
EX_3amp_e	NONE
EX_3cmp_e	NONE
EX_3gmp_e	NONE
EX_3hcinnm_e	NONE
EX_3hpppn_e	NONE
EX_3ump_e	NONE
EX_4abut_e	NONE
EX_4hoxpacd_e	NONE
EX_5dglcn_e	NONE
EX_ac_e	NONE
EX_acac_e	NONE
EX_acald_e	NONE
EX_acgal_e	NONE
EX_acgal1p_e	NONE
EX_acgam_e	NONE
EX_acgam1p_e	NONE
EX_acmana_e	NONE
EX_acmum_e	NONE
EX_acnam_e	NONE
EX_acolipa_e	NONE
EX_acser_e	NONE
EX_ade_e	NONE
EX_adn_e	NONE
EX_adocbl_e	NONE
EX_ag_e	NONE
EX_agm_e	NONE
EX_akg_e	NONE
EX_ala_B_e	NONE
EX_ala_D_e	NONE
EX_ala_L_e	NONE
EX_alaala_e	NONE
EX_all_D_e	NONE
EX_alltn_e	NONE
EX_amp_e	NONE
EX_anhgm_e	NONE
EX_arab_L_e	NONE
EX_arbtn_e	NONE
EX_arbtn_fe3_e	NONE
EX_arg_L_e	NONE
EX_ascb_L_e	NONE
EX_asn_L_e	NONE
EX_aso3_e	NONE
EX_asp_L_e	NONE
EX_but_e	NONE
EX_butso3_e	NONE
EX_ca2_e	NONE
EX_cbi_e	NONE
EX_cbl1_e	NONE
EX_cd2_e	NONE
EX_cgly_e	NONE
EX_chol_e	NONE
EX_cit_e	NONE
EX_cl_e	NONE
EX_cmp_e	NONE
EX_co2_e	NONE
EX_cobalt2_e	NONE
EX_colipa_e	NONE
EX_cpgn_e	NONE
EX_cpgn_un_e	NONE
EX_crn_e	NONE
EX_csn_e	NONE
EX_cu_e	NONE
EX_cu2_e	NONE
EX_cyan_e	NONE
EX_cynt_e	NONE
EX_cys_D_e	NONE
EX_cys_L_e	NONE
EX_cytd_e	NONE
EX_dad_2_e	NONE
EX_damp_e	NONE
EX_dca_e	NONE
EX_dcmp_e	NONE
EX_dcyt_e	NONE
EX_ddca_e	NONE
EX_dgmp_e	NONE
EX_dgsn_e	NONE
EX_dha_e	NONE
EX_dimp_e	NONE
EX_din_e	NONE
EX_dms_e	NONE
EX_dmso_e	NONE
EX_dopa_e	NONE
EX_dtmp_e	NONE
EX_dump_e	NONE
EX_duri_e	NONE
EX_eca4colipa_e	NONE
EX_enlipa_e	NONE
EX_enter_e	NONE
EX_etha_e	NONE
EX_ethso3_e	NONE
EX_etoh_e	NONE
EX_f6p_e	NONE
EX_fald_e	NONE
EX_fe2_e	NONE
EX_fe3_e	NONE
EX_fe3dcit_e	NONE
EX_fe3dhbzs_e	NONE
EX_fe3hox_e	NONE
EX_fe3hox_un_e	NONE
EX_fecrm_e	NONE
EX_fecrm_un_e	NONE
EX_feenter_e	NONE
EX_feoxam_e	NONE
EX_feoxam_un_e	NONE
EX_for_e	NONE
EX_fru_e	NONE
EX_frulys_e	NONE
EX_fruur_e	NONE
EX_fuc_L_e	NONE
EX_fum_e	NONE
EX_g1p_e	NONE
EX_g3pc_e	NONE
EX_g3pe_e	NONE
EX_g3pg_e	NONE
EX_g3pi_e	NONE
EX_g3ps_e	NONE
EX_g6p_e	NONE
EX_gal_bD_e	NONE
EX_gal_e	NONE
EX_gal1p_e	NONE
EX_galct_D_e	NONE
EX_galctn_D_e	NONE
EX_galctn_L_e	NONE
EX_galt_e	NONE
EX_galur_e	NONE
EX_gam_e	NONE
EX_gam6p_e	NONE
EX_gbbtn_e	NONE
EX_gdp_e	NONE
EX_glc_e	NONE
EX_glcn_e	NONE
EX_glcr_e	NONE
EX_glcur_e	NONE
EX_glcur1p_e	NONE
EX_gln_L_e	NONE
EX_glu_L_e	NONE
EX_gly_e	NONE
EX_glyald_e	NONE
EX_glyb_e	NONE
EX_glyc_e	NONE
EX_glyc_R_e	NONE
EX_glyc2p_e	NONE
EX_glyc3p_e	NONE
EX_glyclt_e	NONE
EX_gmp_e	NONE
EX_gsn_e	NONE
EX_gthox_e	NONE
EX_gthrd_e	NONE
EX_gtp_e	NONE
EX_gua_e	NONE
EX_h_e	NONE
EX_h2_e	NONE
EX_h2o_e	NONE
EX_h2o2_e	NONE
EX_h2s_e	NONE
EX_hacolipa_e	NONE
EX_halipa_e	NONE
EX_hdca_e	NONE
EX_hdcea_e	NONE
EX_hg2_e	NONE
EX_his_L_e	NONE
EX_hom_L_e	NONE
EX_hxa_e	NONE
EX_hxan_e	NONE
EX_idon_L_e	NONE
EX_ile_L_e	NONE
EX_imp_e	NONE
EX_indole_e	NONE
EX_inost_e	NONE
EX_ins_e	NONE
EX_isetac_e	NONE
EX_k_e	NONE
EX_kdo2lipid4_e	NONE
EX_lac_D_e	NONE
EX_lac_L_e	NONE
EX_LalaDgluMdap_e	NONE
EX_LalaDgluMdapDala_e	NONE
EX_lcts_e	NONE
EX_leu_L_e	NONE
EX_lipa_cold_e	NONE
EX_lipa_e	NONE
EX_lys_L_e	NONE
EX_lyx_L_e	NONE
EX_mal_D_e	NONE
EX_mal_L_e	NONE
EX_malt_e	NONE
EX_malthx_e	NONE
EX_maltpt_e	NONE
EX_malttr_e	NONE
EX_maltttr_e	NONE
EX_man_e	NONE
EX_man6p_e	NONE
EX_manglyc_e	NONE
EX_melib_e	NONE
EX_met_D_e	NONE
EX_met_L_e	NONE
EX_metsox_R_L_e	NONE
EX_metsox_S_L_e	NONE
EX_mg2_e	NONE
EX_minohp_e	NONE
EX_mmet_e	NONE
EX_mn2_e	NONE
EX_mnl_e	NONE
EX_mobd_e	NONE
EX_mso3_e	NONE
EX_n2o_e	NONE
EX_na1_e	NONE
EX_nac_e	NONE
EX_nh4_e	NONE
EX_ni2_e	NONE
EX_nmn_e	NONE
EX_no_e	NONE
EX_no2_e	NONE
EX_no3_e	NONE
EX_o16a4colipa_e	NONE
EX_o2_e	NONE
EX_o2s_e	NONE
EX_ocdca_e	NONE
EX_ocdcea_e	NONE
EX_octa_e	NONE
EX_orn_e	NONE
EX_orot_e	NONE
EX_pacald_e	NONE
EX_peamn_e	NONE
EX_phe_L_e	NONE
EX_pheme_e	NONE
EX_pi_e	NONE
EX_pnto_R_e	NONE
EX_ppa_e	NONE
EX_ppal_e	NONE
EX_pppn_e	NONE
EX_ppt_e	NONE
EX_pro_L_e	NONE
EX_progly_e	NONE
EX_psclys_e	NONE
EX_pser_L_e	NONE
EX_ptrc_e	NONE
EX_pyr_e	NONE
EX_r5p_e	NONE
EX_rib_D_e	NONE
EX_rmn_e	NONE
EX_sbt_D_e	NONE
EX_ser_D_e	NONE
EX_ser_L_e	NONE
EX_skm_e	NONE
EX_so2_e	NONE
EX_so3_e	NONE
EX_so4_e	NONE
EX_spmd_e	NONE
EX_succ_e	NONE
EX_sucr_e	NONE
EX_sulfac_e	NONE
EX_tartr_L_e	NONE
EX_taur_e	NONE
EX_tcynt_e	NONE
EX_thm_e	NONE
EX_thr_L_e	NONE
EX_thrp_e	NONE
EX_thym_e	NONE
EX_thymd_e	NONE
EX_tma_e	NONE
EX_tmao_e	NONE
EX_tre_e	NONE
EX_trp_L_e	NONE
EX_tsul_e	NONE
EX_ttdca_e	NONE
EX_ttdcea_e	NONE
EX_tungs_e	NONE
EX_tym_e	NONE
EX_tyr_L_e	NONE
EX_tyrp_e	NONE
EX_uacgam_e	NONE
EX_udpacgal_e	NONE
EX_udpg_e	NONE
EX_udpgal_e	NONE
EX_udpglcur_e	NONE
EX_ump_e	NONE
EX_ura_e	NONE
EX_urea_e	NONE
EX_uri_e	NONE
EX_val_L_e	NONE
EX_xan_e	NONE
EX_xmp_e	NONE
EX_xtsn_e	NONE
EX_xyl_D_e	NONE
EX_xylu_L_e	NONE
EX_zn2_e	NONE
F6PA	NONE
F6PP	b0822
F6Ptex	b2215
FACOAE100	b0452
FACOAE120	b0452
FACOAE140	b0452
FACOAE141	b0452
FACOAE160	b0452
FACOAE161	b0452
FACOAE180	b0452
FACOAE181	b0452
FACOAE60	b0452
FACOAE80	b0452
FACOAL100t2pp	NONE
FACOAL120t2pp	NONE
FACOAL140t2pp	NONE
FACOAL141t2pp	NONE
FACOAL160t2pp	NONE
FACOAL161t2pp	NONE
FACOAL180t2pp	NONE
FACOAL181t2pp	NONE
FACOAL60t2pp	NONE
FACOAL80t2pp	NONE
FADRx	b3844
FADRx2	(b2763 and b2764)
FALDtex	b2215
FALDtpp	s0001
FALGTHLs	s0001
FBA	b2925
FBP	b4232 or b3925
FCLPA	b2800
FCLT	b0475
FDH4pp	NONE
FDH5pp	NONE
FE2abcpp	b3409 or b3408
FE2t2pp	b2392
FE2t3pp	b3915
FE2tex	b2215
FE2tpp	b3040
FE3abcpp	NONE
FE3DHBZR	NONE
FE3DHBZSabcpp	(b0592 and b0588 and b0590 and b0589)
FE3DHBZStonex	NONE
FE3HOXabcpp	(b0153 and b0151 and b0152)
FE3HOXexs	s0001
FE3HOXR1	NONE
FE3HOXR2	NONE
FE3HOXR3	NONE
FE3HOXUtex	NONE
FE3HOXUtpp	NONE
FE3Ri	b3844
FE3tex	b2215
FECRMabcpp	(b0153 and b0151 and b0152)
FECRMexs	s0001
FECRMR1	NONE
FECRMR2	NONE
FECRMR3	NONE
FECRMUtex	NONE
FECRMUtpp	NONE
FEENTERabcpp	(b0592 and b0588 and b0590 and b0589)
FEENTERexs	s0001
FEENTERR1	NONE
FEENTERR2	NONE
FEENTERR3	NONE
FEENTERtex	NONE
FEENTERtonex	NONE
FEENTERtpp	b0591
FEOXAMabcpp	(b0153 and b0151 and b0152)
FEOXAMexs	s0001
FEOXAMR1	NONE
FEOXAMR2	NONE
FEOXAMR3	NONE
FEOXAMUtex	NONE
FEOXAMUtpp	NONE
FEROpp	b0123
FFSD	NONE
FLDR	(b0684 and b3924) or (b2895 and b3924)
FLVR	(b2763 and b2764) or b3844
FLVRx	b3844
FMETDF	b3287
FMETTRS	b3288
FMNAT	b0025
FMNP	b3812
FMNRx	b3844
FMNRx2	(b2763 and b2764) or b3844
FORt2pp	b0904
FORtex	b2215
FORtppi	b0904
FRD2	(b4151 and b4152 and b4153 and b4154)
FRD3	(b4151 and b4152 and b4153 and b4154)
FRUK	b2168
FRULYStex	b2215
FRUptspp	NONE
FRUtex	b2215
FRUURtex	b2215
FTHFD	b1232
FUCtex	b2215
FUM	b1611
FUMt2_2pp	b3528
FUMt2_3pp	NONE
FUMtex	b2215
G1PACT	b3730
G1Ptex	b2215
G1PTT	NONE
G1SAT	b0154
G3PAT120	NONE
G3PAT140	NONE
G3PAT141	NONE
G3PAT160	NONE
G3PAT161	NONE
G3PAT180	NONE
G3PAT181	NONE
G3PCtex	b2215
G3PD2	b3608
G3PD5	(b2241 and b2242 and b2243) or b3426
G3PD6	(b2241 and b2242 and b2243)
G3PD7	(b2241 and b2242 and b2243)
G3PEtex	b2215
G3PGtex	b2215
G3PItex	b2215
G3PStex	b2215
G3PT	b0822
G5SADs	s0001
G5SD	b0243
G6PDA	b0678
G6PP	b0822
G6Ptex	b2215
GAL1Ptex	b2215
GALBDtex	b2215
GALCTNLtex	b2215
GALCTNtex	b2215
GALCTtex	b2215
GALKr	b0757
GALM2pp	b0756
GALT1	NONE
GALt2pp	b2943
GALtex	b2215
GALTtex	b2215
GALUi	b1236
GALURtex	b2215
GAMAN6Ptex	b2215
GAMtex	b2215
GAPD	NONE
GARFT	b2500
GART	b1849
GBBTNtex	b2215
GCALDD	NONE
GDPDPK	b2784 or b3650
GDPMNP	b2467
GDPtex	b2215
GF6PTA	b3729
GHMT2r	b2551
GK1	b3648
GLCDpp	NONE
GLCNtex	b2215
GLCP	NONE
GLCP2	NONE
GLCptspp	NONE
GLCRD	NONE
GLCRtex	b2215
GLCS1	NONE
GLCt2pp	b2943
GLCtex	b2215
GLCTR1	b3631
GLCTR2	NONE
GLCTR3	NONE
GLCTR4	NONE
GLCUR1Ptex	b2215
GLCURt2rpp	NONE
GLCURtex	b2215
GLDBRAN2	b3431
GLGC	NONE
GLNS	b3870
GLNtex	b2215
GLNTRS	b0680
GLU5K	b0242
GLUCYS	b2688
GLUDC	NONE
GLUDy	NONE
GLUN	b1812
GLUNpp	b2957
GLUPRT	b2312
GLUR	b3967
GLUt4pp	b3653
GLUtex	b2215
GLUTRR	b1210
GLUTRS	b2400
GLYALDtex	b2215
GLYALDtpp	b3927
GLYAT	b3617
GLYBt2pp	b1801
GLYBtex	b2215
GLYC2Ptex	b2215
GLYC3Pt6pp	b2240
GLYC3Ptex	b2215
GLYCAtex	b2215
GLYCLTDx	NONE
GLYCLTDy	NONE
GLYCLTt2rpp	NONE
GLYCLTt4pp	NONE
GLYCLTtex	b2215
GLYCtex	b2215
GLYCtpp	b3927 or s0001
GLYK	b3926
GLYOX	b0212
GLYOX3	NONE
GLYt2pp	b1801 or b4208
GLYtex	b2215
GLYTRS	(b3559 and b3560)
GMHEPAT	b3052
GMHEPK	b3052
GMHEPPA	b0200
GMPR	b0104
GMPS2	b2507
GMPtex	b2215
GND	b2029
GP4GH	b0049
GPDDA1pp	b2239
GPDDA2pp	b2239
GPDDA3pp	b2239
GPDDA4pp	b2239
GPDDA5pp	b2239
GRTT	b0421
GRXR	b3610 or b0849 or b1654 or b1064
GSHPO	b1710
GSNK	b0477
GSNtex	b2215
GST	b2302
GTHOr	b3500
GTHOXtex	b2215
GTHRDabc2pp	(b0886 and b0887)
GTHRDabcpp	NONE
GTHRDtex	b2215
GTHS	b2947
GTPCI	b2153
GTPCII2	b1277
GTPDPK	b2784
GTPHs	s0001
GTPtex	b2215
GUAPRT	b0238 or b0125
GUAt2pp	b3654
GUAtex	b0411
GUAtpp	NONE
GUR1PPpp	NONE
H2O2tex	b2215
H2Otex	b2215 or b0957 or s0001
H2Otpp	s0001
H2SO	NONE
H2St1pp	s0001
H2Stex	b2215
H2tex	b2215
H2tpp	s0001
HACD1i	b2341
HACD2i	b2341
HACD3i	b2341
HACD4i	b2341
HACD5i	b2341
HACD6i	b2341
HACD7i	b2341
HACD8i	b2341
HBCD	NONE
HBZOPT	b4040
HCINNMtex	b2215
HCO3E	b0126
HDCAtexi	b2344
HDCEAtexi	b2344
HEMEOS	NONE
HEPK1	b3630
HEPK2	NONE
HEPT1	b3621
HEPT2	b3620
HEPT3	b3632
HEPT4	NONE
HETZK	b2104
HEX1	b2388
HEX4	NONE
HG2abcpp	b3469
HG2t3pp	b3915
HG2tex	b2215
HISt2rpp	b0112
HISTD	b2020
HIStex	b2215
HISTP	b2022
HISTRS	b2514
HMBS	b3805
HMPK1	b2103
HOMt2pp	b3824
HOMtex	b2215
HPPK2	b0142
HPPPNtex	b2215
HPYRRx	NONE
HPYRRy	NONE
HSDy	b3940 or b0002
HSK	b0003
HSST	b4013
HSTPT	b2021
Htex	b2215
HXAtex	b2215
HXPRT	b0238 or b0125
HYD1pp	(b2994 and b2997)
HYD2pp	(b2994 and b2997)
HYD3pp	(b2994 and b2997)
HYPOE	NONE
HYXNtex	b2215
HYXNtpp	NONE
ICDHyr	b1136
ICHORS	b2265
ICHORT	b0595
IDONtex	b2215
IG3PS	(b2023 and b2025)
IGPDH	b2022
IGPS	b1262
ILEabcpp	(b3454 and b3455 and b3457 and b3460 and b3456)
ILEt2rpp	b0401
ILETA	b3770
ILEtex	b2215
ILETRS	b0026
IMPC	b4006
IMPD	b2508
IMPtex	b2215
INDOLEt2rpp	b3161
INDOLEtex	b2215
INSH	b0030
INSK	b0477
INStex	b0411
INSTtex	b2215
IPDDI	b2889
IPDPS	b0029
IPMD	b0073
IPPMIa	(b0071 and b0072)
IPPMIb	(b0071 and b0072)
IPPS	b0074
ISETACtex	b2215
K2L4Aabcpp	b0914
K2L4Atex	NONE
KACOAT	NONE
KACOAT2	NONE
KARA1	b3774
KARA2	b3774
KAS14	b2323 or b1095
KAS15	b1091
KAT1	b3845 or b2342
KAT2	b3845 or b2342
KAT3	b3845 or b2342
KAT4	b3845 or b2342
KAT5	b3845 or b2342
KAT6	b3845 or b2342
KAT7	b3845 or b2342
KAT8	b3845 or b2342
KDOCT2	b0918
KDOPP	b3198
KDOPS	b1215
KG6PDC	b4196
Kt2pp	b3747
Kt3pp	b1216 or b0047
Ktex	b2215
L_LACD2	b3605
L_LACD3	b3605
L_LACt2rpp	NONE
L_LACtex	b2215
LACZpp	b2132
LALGP	b0237
LCARR	NONE
LCTSt3ipp	b2170 or b1528
LCTStex	b2215
LDH_D	b2133 or b1380
LDH_D2	b2133
LEUabcpp	(b3454 and b3455 and b3457 and b3458 and b3456) or (b3454 and b3455 and b3457 and b3460 and b3456)
LEUt2rpp	b0401
LEUTAi	b3770 or b4054
LEUtex	b2215
LEUTRS	b0642
LGTHL	b1651 or b0187
LIPAabcpp	b0914
LIPACabcpp	b0914
LIPAtex	NONE
LPADSS	b0182
LPLIPAL2A120	b3825
LPLIPAL2A140	b3825
LPLIPAL2A141	b3825
LPLIPAL2A160	b3825
LPLIPAL2A161	b3825
LPLIPAL2A180	b3825
LPLIPAL2A181	b3825
LPLIPAL2ATE120	b3825
LPLIPAL2ATE140	b3825
LPLIPAL2ATE141	b3825
LPLIPAL2ATE160	b3825
LPLIPAL2ATE161	b3825
LPLIPAL2ATE180	b3825
LPLIPAL2ATE181	b3825
LPLIPAL2ATG120	b3825
LPLIPAL2ATG140	b3825
LPLIPAL2ATG141	b3825
LPLIPAL2ATG160	b3825
LPLIPAL2ATG161	b3825
LPLIPAL2ATG180	b3825
LPLIPAL2ATG181	b3825
LPLIPAL2E120	b3825
LPLIPAL2E140	b3825
LPLIPAL2E141	b3825
LPLIPAL2E160	b3825
LPLIPAL2E161	b3825
LPLIPAL2E180	b3825
LPLIPAL2E181	b3825
LPLIPAL2G120	b3825
LPLIPAL2G140	b3825
LPLIPAL2G141	b3825
LPLIPAL2G160	b3825
LPLIPAL2G161	b3825
LPLIPAL2G180	b3825
LPLIPAL2G181	b3825
LSERDHr	b1539
LYSDC	NONE
LYSt2pp	b2156
LYSt3pp	NONE
LYStex	b2215
LYSTRS	NONE
LYXtex	b2215
MACPD	b2323
MALDt2_2pp	b3528
MALDtex	b2215
MALS	NONE
MALt2_2pp	b3528
MALt2_3pp	NONE
MALtex	b2215
MALTptspp	NONE
MAN6PI	b1613
MAN6Ptex	b2215
MANGLYCtex	b2215
MANISO	NONE
MANtex	b2215
MCOATA	(b1094 and b1092)
MCTP1App	b0149 or b3396
MCTP1Bpp	b0149 or b3396
MCTP2App	b3396 or b0149
MDDCP1pp	b0632 or b3182
MDDCP2pp	b0632 or b3182
MDDCP3pp	b0632 or b3182
MDDCP4pp	b0632 or b3182
MDDCP5pp	b0632 or b3182
MDDEP1pp	b3182 or b2328 or b2134
MDDEP2pp	b3182 or b2328 or b2134
MDDEP3pp	b3182 or b2328 or b2134
MDDEP4pp	b3182 or b2328 or b2134
MDH	b3236
MDRPD	NONE
ME2	b2463
MECDPDH2	b2515
MECDPS	b2746
MELIBt3ipp	b1528
MELIBtex	b2215
MEPCT	b2747
METabcpp	(b0198 and b0199 and b0197)
METAT	b2942
METDabcpp	(b0198 and b0199 and b0197)
METDtex	b2215
METOX1s	s0001
METOX2s	s0001
METS	b3829
METSOX1abcpp	NONE
METSOX1tex	b2215
METSOX2abcpp	NONE
METSOX2tex	b2215
METSOXR1	(b4219 and b2582) or (b4219 and b3781)
METtex	b2215
METTRS	b2114
MG2t3_2pp	NONE
MG2tex	b2215
MGSA	b0963
MI1PP	b2533
MICITD	b0118
MINOHPtexi	NONE
MLDCP1App	NONE
MLDCP1Bpp	NONE
MLDCP2App	NONE
MLDCP2Bpp	NONE
MLDCP3App	NONE
MLDEP1pp	NONE
MLDEP2pp	NONE
MLTGY1pp	b4392 or b2701 or b2963
MLTGY2pp	b4392 or b2701 or b2963
MLTGY3pp	b4392 or b2701 or b2963
MLTGY4pp	b4392 or b2701 or b2963
MME	NONE
MMETtex	b2215
MN2t3pp	b3915
MN2tpp	b3040
MN6PP	b0822
MNLtex	b2215
MNt2pp	b2392
MNtex	b2215
MOAT	b3633
MOAT2	b3633
MOAT3C	NONE
MOBDabcpp	(b0763 and b0764 and b0765) or (b2422 and b2424 and b2423 and b3917) or (b2422 and b2425 and b2424 and b2423)
MOBDtex	b2215
MOHMT	b0134
MPTG	b0149 or b3396
MPTG2	b0149 or b3396
MSO3tex	b2215
MTAN	b0159
MTHFC	b0529
MTHFD	b0529
MTHFR2	b3941
MTRI	NONE
MTRK	NONE
MTRPOX	b1059
N2Otex	b2215
N2Otpp	s0001
N5GLMT	b2330
NACODA	b3957
NACtex	b2215
NACtpp	NONE
NADDP	NONE
NADH10	b1109
NADH16pp	(b2276 and b2277 and b2278 and b2279 and b2280 and b2281 and b2282 and b2283 and b2284 and b2285 and b2286 and b2287 and b2288)
NADH17pp	(b2276 and b2277 and b2278 and b2279 and b2280 and b2281 and b2282 and b2283 and b2284 and b2285 and b2286 and b2287 and b2288)
NADH18pp	(b2276 and b2277 and b2278 and b2279 and b2280 and b2281 and b2282 and b2283 and b2284 and b2285 and b2286 and b2287 and b2288)
NADH5	b1109
NADH9	b1109
NADK	NONE
NADN	NONE
NADPPPS	NONE
NADS1	b1740
NADTRHD	(b1602 and b1603)
NAt3_1p5pp	b1186
NAt3_2pp	b0019
NAt3pp	b1216
NAtex	b2215
NDPK1	b0474 or b2518
NDPK2	b0474 or b2518
NDPK3	b2518 or b0474
NDPK4	b0474 or b2518
NDPK5	b0474 or b2518
NDPK6	b0474 or b2518
NDPK7	b0474 or b2518
NDPK8	b0474 or b2518
NH4tex	b2215
NH4tpp	b0451 or s0001
NI2abcpp	b3469
NI2t3pp	b3915
NI2tex	b2215
NMNAT	b0639 or b4390
NMNDA	NONE
NMNN	NONE
NMNPtpp	b0751
NMNt7pp	NONE
NMNtex	b2215
NNAM	b1768
NNATr	b0639
NNDMBRT	b1991
NNDPR	b0109
NO2t2rpp	b3367
NO2tex	b2215
NO3R1pp	NONE
NO3R2bpp	(b2203 and b2206 and b2202)
NO3R2pp	NONE
NO3t7pp	NONE
NO3tex	b2215
NODOx	b2552
NODOy	b2552
NOtex	b2215
NOtpp	s0001
NPHS	b2262
NTD1	b2744 or b4374
NTD10	b2744
NTD11	b2744
NTD12	b2744
NTD2	b2744 or b4374
NTD3	b2744
NTD4	b2744
NTD5	b2744 or b4374
NTD6	b2744
NTD7	b2744
NTD8	b2744
NTD9	b2744
NTP1	b4161
NTP10	b4161
NTP3	b4161
NTP5	b4161
NTPP1	b2781 or b0099
NTPP10	b2954
NTPP11	b2954
NTPP2	b2781 or b0099
NTPP3	b2781
NTPP4	b2781
NTPP5	b2781 or b1865
NTPP6	b2781
NTPP7	b2781
NTPP8	b2781
NTPP9	b2954
NTRIR2x	(b3365 and b3366)
O16A4COLIPAtex	NONE
O16GLCT2	NONE
O2Stex	b2215
O2tex	b2215
O2tpp	s0001
OAADC	b1850
OBTFL	NONE
OCBT	b4254
OCDCAtexi	b2344
OCDCEAtexi	b2344
OCTAtex	b2215
OCTDPS	NONE
OHPBAT	b0907
OHPHM	b2232
OMBZLM	b3833
OMCDC	b0073
OMMBLHX	b0662
OMMBLHX3	NONE
OMPDC	b1281
OMPHHX	b2907
OMPHHX3	NONE
OPHBDC	b3843 or b2311
OPHHX	b3835
OPHHX3	NONE
ORNDC	NONE
ORNtex	b2215
OROTt2_2pp	b3528
OROTtex	b2215
ORPT	b3642
OXAMTC	NONE
OXGDC2	b2264
P5CR	b0386
PA120abcpp	b0914
PA140abcpp	b0914
PA141abcpp	b0914
PA160abcpp	b0914
PA161abcpp	b0914
PA180abcpp	b0914
PA181abcpp	b0914
PACALDt2rpp	NONE
PACALDtex	b2215
PANTS	NONE
PAPA120	b1278
PAPA120pp	b1278
PAPA140	b1278
PAPA140pp	b1278
PAPA141	b1278
PAPA141pp	b1278
PAPA160	b1278
PAPA160pp	b1278
PAPA161	b1278
PAPA161pp	b1278
PAPA180	b1278
PAPA180pp	b1278
PAPA181	b1278
PAPA181pp	b1278
PAPPT3	b0087
PAPSR	(b2762 and b2582) or (b2762 and b3781)
PAPSR2	(b2762 and b0849) or (b2762 and b1064) or (b2762 and b1654) or (b2762 and b3610)
PDX5PO2	NONE
PDX5POi	b1638
PDX5PS	(b0052 and b2564)
PDXPP	NONE
PE120abcpp	b0914
PE140abcpp	b0914
PE141abcpp	b0914
PE160abcpp	b0914
PE161abcpp	b0914
PE180abcpp	b0914
PE181abcpp	b0914
PEAMNtex	b2215
PERD	b2320
PFK	b3916 or b1723
PFK_2	b3916
PFL	NONE
PG120abcpp	b0914
PG140abcpp	b0914
PG141abcpp	b0914
PG160abcpp	b0914
PG161abcpp	b0914
PG180abcpp	b0914
PG181abcpp	b0914
PGAMT	b3176
PGCD	b2913
PGI	b4025
PGK	b2926
PGL	b0767
PGLYCP	b3385
PGM	b3612 or b0755
PGMT	b2690 or b0688
PGP120abcpp	b0914
PGP140abcpp	b0914
PGP141abcpp	b0914
PGP160abcpp	b0914
PGP161abcpp	b0914
PGP180abcpp	b0914
PGP181abcpp	b0914
PGPP120	b1278 or b0418
PGPP120pp	b1278 or b0418
PGPP140	b0418 or b1278
PGPP140pp	b1278 or b0418
PGPP141	b1278 or b0418
PGPP141pp	b0418 or b1278
PGPP160	b0418 or b1278
PGPP160pp	b0418 or b1278
PGPP161	b0418 or b1278
PGPP161pp	b1278 or b0418
PGPP180	b1278 or b0418
PGPP180pp	b1278 or b0418
PGPP181	b0418 or b1278
PGPP181pp	b0418 or b1278
PGSA120	b1912
PGSA140	b1912
PGSA141	b1912
PGSA160	b1912
PGSA161	b1912
PGSA180	b1912
PGSA181	b1912
PHACOAO	NONE
PHEMEtiex	NONE
PHEt2rpp	b0576 or b0112
PHETA1	b0928 or b4054 or b3770
PHEtex	b2215
PIt2rpp	NONE
PItex	b2215
PIuabcpp	(b3726 and b3725 and b3727 and b3728)
PLIPA1A120pp	b3821
PLIPA1A140pp	b3821
PLIPA1A141pp	b3821
PLIPA1A160pp	b3821
PLIPA1A161pp	b3821
PLIPA1A180pp	b3821
PLIPA1A181pp	b3821
PLIPA1E120pp	b3821
PLIPA1E140pp	b3821
PLIPA1E141pp	b3821
PLIPA1E160pp	b3821
PLIPA1E161pp	b3821
PLIPA1E180pp	b3821
PLIPA1E181pp	b3821
PLIPA1G120pp	b3821
PLIPA1G140pp	b3821
PLIPA1G141pp	b3821
PLIPA1G160pp	b3821
PLIPA1G161pp	b3821
PLIPA1G180pp	b3821
PLIPA1G181pp	b3821
PLIPA2A120pp	b3821
PLIPA2A140pp	b3821
PLIPA2A141pp	b3821
PLIPA2A160pp	b3821
PLIPA2A161pp	b3821
PLIPA2A180pp	b3821
PLIPA2A181pp	b3821
PLIPA2E120pp	b3821
PLIPA2E140pp	b3821
PLIPA2E141pp	b3821
PLIPA2E160pp	b3821
PLIPA2E161pp	b3821
PLIPA2E180pp	b3821
PLIPA2E181pp	b3821
PLIPA2G120pp	b3821
PLIPA2G140pp	b3821
PLIPA2G141pp	b3821
PLIPA2G160pp	b3821
PLIPA2G161pp	b3821
PLIPA2G180pp	b3821
PLIPA2G181pp	b3821
PMDPHT	NONE
PMPK	b2103
PNTK	b3974
PNTOt4pp	b3258
PNTOtex	b2215
POX	b0871
PPA	b4226 or b2502 or b2744
PPA2	b2744 or b2502
PPAKr	b3115
PPALtex	b2215
PPALtpp	NONE
PPAtex	b2215
PPBNGS	b0369
PPC	b3956
PPCDC	NONE
PPCK	b3403
PPGPPDP	b3650
PPK2r	b2501
PPKr	b2501
PPM	b4383
PPM2	b4383
PPNCL2	NONE
PPND	b2600
PPNDH	b2599
PPPGO	b3850
PPPGO3	b3850
PPPNt2rpp	b2536
PPPNtex	b2215
PPS	b1702
PPTtex	b2215
PRAGSr	b4005
PRAIi	b1262
PRAIS	b2499
PRAMPC	b2026
PRASCSi	NONE
PRATPP	b2026
PRFGS	b2557
PRMICI	b2024
PROGLYtex	b2215
PROtex	b2215
PROTRS	b0194
PRPPS	b1207
PSCLYStex	b2215
PSCVT	b0908
PSD120	b4160
PSD140	b4160
PSD141	b4160
PSD160	b4160
PSD161	b4160
PSD180	b4160
PSD181	b4160
PSERT	b0907
PSERtex	b2215
PSP_L	b4388
PSSA120	b2585
PSSA140	b2585
PSSA141	b2585
PSSA160	b2585
PSSA161	b2585
PSSA180	b2585
PSSA181	b2585
PSUDS	(b1086 and b2594)
PTA2	b2297
PTAr	b2297
PTPATi	b3634
PTRCabcpp	(b1126 and b1125 and b1124 and b1123)
PTRCt2pp	NONE
PTRCtex	b2215
PUNP1	b4384
PUNP2	b4384
PUNP3	b4384
PUNP4	b4384
PUNP5	b4384
PUNP6	b4384
PYAM5PO	b1638
PYK	b1854 or b1676
PYNP2r	b3831
PYRt2rpp	NONE
PYRtex	b2215
QMO2	b3029
QMO3	b3029
QULNS	NONE
R1PK	NONE
R5PP	b0822
R5Ptex	b2215
RBFK	b0025
RBFSa	b1662
RBFSb	b0415
RBK	b3752
RBK_L1	NONE
RBP4E	b0061 or b4198
RHAMD	b2247
RHAT1	NONE
RHCCE	b2687
RIBabcpp	NONE
RIBtex	b2215
RMNtex	b2215
RNDR1	(b2234 and b2235 and b2582) or (b2234 and b2235 and b3781)
RNDR2	(b2234 and b2235 and b2582) or (b2234 and b2235 and b3781)
RNDR3	(b2234 and b2235 and b2582) or (b2234 and b2235 and b3781)
RNDR4	(b2234 and b2235 and b2582) or (b2234 and b2235 and b3781)
RNTR1c	(b2895 and b3924 and b4238 and b4237) or (b2895 and b4238) or (b0684 and b4238) or (b0684 and b3924 and b4238 and b4237)
RNTR2c	(b0684 and b4238) or (b2895 and b4238) or (b2895 and b3924 and b4238 and b4237) or (b0684 and b3924 and b4238 and b4237)
RNTR3c	(b2895 and b4238) or (b0684 and b3924 and b4238 and b4237) or (b0684 and b4238) or (b2895 and b3924 and b4238 and b4237)
RNTR4c	(b0684 and b3924 and b4238 and b4237) or (b2895 and b4238) or (b0684 and b4238) or (b2895 and b3924 and b4238 and b4237)
RPE	b3386
RPI	NONE
S7PI	b0222
SADT2	(b2751 and b2752)
SARCOX	b1059
SBTtex	b2215
SDPDS	b2472
SDPTA	b3359
SEHCCS	b2264
SELCYSS	b3591
SELNPS	b1764
SELRED	NONE
SERASr	b0586
SERAT	b3607
SERD_L	NONE
SERt2rpp	b2796 or b3116
SERtex	b2215
SERTRS	b0893
SERTRS2	b0893
SFGTHi	NONE
SGDS	b1744
SHCHCS	b2263
SHCHCS2	b2264
SHCHD2	b3368
SHCHF	b3368
SHK3Dr	b3281
SHKK	b0388
SHSL1	b3939
SKMtex	b2215
SO2tex	b2215
SO2tpp	s0001
SO3tex	b2215
SO4tex	b2215
SPMDabcpp	(b1126 and b1125 and b1124 and b1123)
SPMDtex	b2215
SPMS	b0121
SPODM	b3908 or b1656
SPODMpp	b1646
SUCBZL	b2260
SUCBZS	b2261
SUCCt2_2pp	b3528
SUCCt2_3pp	NONE
SUCCt3pp	NONE
SUCCtex	b2215
SUCDi	(b0721 and b0722 and b0723 and b0724)
SUCFUMtpp	NONE
SUCOAS	(b0728 and b0729)
SUCRtex	b2215
SULabcpp	(b2422 and b2425 and b2424 and b2423) or (b0763 and b0764 and b0765) or (b2422 and b2424 and b2423 and b3917)
SULFACtex	b2215
SULRi	(b2763 and b2764)
T2DECAI	b0954
TALA	b0008
TARTRtex	b2215
TAURtex	b2215
TCYNTtex	b2215
TDP	b1134
TDPADGAT	b3790
TDPAGTA	b3791
TDPDRE	NONE
TDPDRR	NONE
TDPGDH	NONE
TDSK	NONE
TDSR1	(b2893 and b41360
THD2pp	(b1602 and b1603)
THDPO	b1324
THDPS	b0166
THIORDXi	(b2480 and b2582) or (b2480 and b3781)
THMabcpp	(b0068 and b0067 and b0066)
THMDtex	b2215
THMtex	b2215
THRA2i	b2551 or b0870
THRabcpp	(b3454 and b3455 and b3457 and b3460 and b3456)
THRAi	b2551 or b0870
THRD	b3616
THRD_L	b3117 or b3772
THRPtex	b2215
THRS	b0004
THRt2pp	b3823
THRt2rpp	b3116
THRtex	b2215
THRTRS	b1719
THYMt3pp	NONE
THYMtex	b2215
THZPSN	NONE
TKT1	NONE
TKT2	NONE
TMAOR1	NONE
TMAOtex	b2215
TMAtex	b2215
TMDK1	b1238
TMDPP	NONE
TMDS	b2827
TMK	b1106
TMPK	b0417
TMPPP	b3993
TPI	b3919
TRDR	(b3781 and b0888 and b0888 or b2582)
TREtex	b2215
TRPS1	(b1260 and b1261)
TRPS2	(b1260 and b1261)
TRPS3	(b1260 and b1261)
TRPt2rpp	b0112 or b3161
TRPtex	b2215
TRPTRS	b3384
TRSARr	b3125
TSULabcpp	(b2422 and b2425 and b2424 and b2423) or (b2422 and b2424 and b2423 and b3917)
TSULtex	b2215
TTDCAtexi	b2344
TTDCEAtexi	b2344
TUNGSabcpp	(b0763 and b0764 and b0765)
TUNGStex	b2215
TYMtex	b2215
TYRPtex	b2215
TYRt2rpp	b1907 or b0112 or b0576
TYRTA	b4054 or b0928
TYRtex	b2215
U23GAAT	b0179
UAAGDS	b0085
UACGAMtex	b2215
UACMAMO	b3787
UAGAAT	(b1094 and b0181)
UAGCVT	b3189
UAGDP	b3730
UAGPT3	b0090
UAMAGS	b0088
UAMAS	b0091
UAPGR	b3972
UDCPDP	b1278 or b0841
UDCPDPpp	b0841 or b1278
UDCPDPS	b0174
UDCPPtppi	NONE
UDPACGALtex	b2215
UDPGALtex	b2215
UDPGLCURtex	b2215
UDPGtex	b2215
UGLT	b0758
UGMDDS	b0086
UHGADA	b0096
ULA4Ntppi	NONE
UM4PCP	b1192
UMPK	b0910 or b0171
UMPtex	b2215
UNK3	NONE
UNK4	b2379
UPLA4FNF	NONE
UPP3MT	b3803 or b3368
UPP3S	b3804
UPPDC1	b3997
UPPRT	b2498
URAt2pp	b2497
URAtex	b2215
UREAtex	b2215
UREAtpp	b3927
URIC	NONE
URIDK2r	b0171
URIH	b0030
URIK2	b2066
URItex	b0411
USHD	b0524
VALabcpp	(b3454 and b3455 and b3457 and b3460 and b3456)
VALt2rpp	b0401
VALTA	b3770
VALtex	b2215
VALTRS	b4258
XANt2pp	b3654
XANtex	b2215
XANtpp	NONE
XMPtex	b2215
XPPT	b0238
XTSNH	b0030
XTSNtex	b2215
XYLK2	NONE
XYLSD	NONE
XYLtex	b2215
XYLUtex	b2215
ZN2abcpp	b3469
ZN2t3pp	b3915
Zn2tex	b2215
ZN2tpp	b3040
ZNabcpp	(b1857 and b1859 and b1858)

## Sheet: Enterocore
Reaction Abbreviation	Gene Association
12DGR120tipp	NONE
12DGR140tipp	NONE
12DGR141tipp	NONE
12DGR160tipp	NONE
12DGR161tipp	NONE
12DGR180tipp	NONE
12DGR181tipp	NONE
12PPDRtex	NONE
12PPDRtpp	NONE
12PPDStex	NONE
12PPDStpp	NONE
23CAMPtex	NONE
23CCMPtex	NONE
23CGMPtex	NONE
23CUMPtex	NONE
23DAPPAt2pp	NONE
23DAPPAtex	NONE
26DAHtex	NONE
2HYOGS	NONE
2MAHMP	NONE
34dhpactex	NONE
3AMPtex	NONE
3CMPtex	NONE
3GMPtex	NONE
3HAD100	b0180
3HAD120	b0180
3HAD121	b0180
3HAD140	b0180
3HAD141	b0180
3HAD160	b0180
3HAD161	b0180
3HAD180	b0180
3HAD181	b0180
3HAD40	b0180
3HAD60	b0180
3HAD80	b0180
3KGK	NONE
3OAR100	b1093
3OAR120	b1093
3OAR121	b1093
3OAR140	b1093
3OAR141	b1093
3OAR160	b1093
3OAR161	b1093
3OAR180	b1093
3OAR181	b1093
3OAR40	b1093
3OAR60	b1093
3OAR80	b1093
3OAS100	b2323
3OAS120	b2323
3OAS121	b2323
3OAS140	b2323
3OAS141	b2323
3OAS160	b2323
3OAS161	b2323
3OAS180	b2323
3OAS181	NONE
3OAS60	b2323
3OAS80	b2323
3PEPTtex	NONE
3UMPtex	NONE
4HOXPACDtex	NONE
4HTHRS	b0004
4PCPpp	NONE
4PEPTtex	NONE
5DGLCNtex	NONE
5DOAN	b0159
6PGCNP	NONE
A5PISO	b3197
AACTOOR	NONE
ABTA	NONE
ABUTtex	NONE
ACACtex	NONE
ACALD	NONE
ACALDtex	NONE
ACALDtpp	s0001
ACCOAC	NONE
ACGAL1PPpp	NONE
ACGAL1Ptex	NONE
ACGALtex	NONE
ACGAM1PPpp	NONE
ACGAM1Ptex	NONE
ACGAtex	NONE
ACGK	b3959
ACGS	b2818
ACHBS	NONE
ACKr	b2296
ACLS	NONE
ACM6PH	NONE
ACMAMUT	b3794
ACMANAtex	NONE
ACMUMtex	NONE
ACNAMtex	NONE
ACOAH	NONE
ACODA	b3957
ACOLIPAtex	NONE
ACONIs	s0001
ACONMT	NONE
ACONTa	NONE
ACONTb	NONE
ACOTA	b3359
ACPS1	b2563
ACSERtex	NONE
ACt2rpp	NONE
ACtex	NONE
ADCL	NONE
ADCS	(b3360 and b1812)
ADEtex	NONE
ADK1	b0474
ADK3	b0474
ADK4	b0474
ADMDC	NONE
ADNCYC	b3806
ADNK1	b0474
ADPRDP	b3397 or b3034
ADPT	b0469
ADSK	b2750
ADSL1r	b1131
ADSL2r	b1131
ADSS	b4177
AGDC	b0677
AGM3PApp	NONE
AGM3PH	b1107
AGM4PApp	NONE
AGM4PCPpp	NONE
AGM4PH	b1107
AGMH	b1107
AGMHE	b3619
AGMtex	NONE
AGPAT140	NONE
AGPAT160	NONE
AGPAT161	NONE
AGPAT180	NONE
AGPAT181	NONE
AGPR	NONE
AHCYSNS	b0159
AICART	b4006
AIRC2	b0522
AIRC3	b0523
AKGDH	(b0116 and b0726 and b0727)
AKGtex	NONE
ALAALAabcpp	NONE
ALAALAr	NONE
ALAALAtex	NONE
ALAR	NONE
ALATA_D2	b2551
ALATA_L	NONE
ALATA_L2	b2551
ALAtex	NONE
ALCD2x	NONE
ALDD4	NONE
ALLtex	NONE
ALLTNtex	NONE
ALR2	NONE
AMAOTr	b0774
AMMQLT8	b3833
AMPMS2	NONE
AMPTASECG	b4260 or b2523 or b0932
AMPTASEPG	b4260 or b0932 or b2523
AMPtex	NONE
ANHGMtex	NONE
ANPRT	NONE
ANS	NONE
AOBUTDs	s0001
AP4AH	b0049
AP5AH	b0049
APRAUR	NONE
ARBtex	NONE
ARBTNexs	s0001
ARBTNR1	NONE
ARBTNR2	NONE
ARBTNR3	NONE
ARBTNtex	NONE
ARBTNtonex	NONE
ARBTNtpp	NONE
ARGDCpp	b2938
ARGSL	b3960
ARGSS	NONE
ARGtex	NONE
ARGTRS	b1876
ASAD	b3433
ASCBtex	NONE
ASNabcpp	NONE
ASNN	b1767
ASNS2	NONE
ASNtex	NONE
ASNTRS	b0930
ASO3tex	NONE
ASP1DC	b0131
ASPCT	(b4244 and b4245)
ASPK	b0002 or b3940 or b4024
ASPO3	NONE
ASPO4	NONE
ASPO5	NONE
ASPO6	NONE
ASPt2_2pp	b3528
ASPt2_3pp	NONE
ASPTA	b0928
ASPtex	NONE
ASPTRS	b1866
ATPHs	s0001
ATPM	NONE
ATPPRT	b2019
ATPS4rpp	NONE
BALAtex	NONE
BETA	NONE
BPNT	NONE
BTS4	b0775
BUTSO3tex	NONE
BUTtex	NONE
CA2tex	NONE
CAt6pp	NONE
CBIAT	NONE
CBItonex	NONE
CBL1abcpp	NONE
CBL1tonex	NONE
CBLAT	NONE
CBMKr	NONE
CD2t3pp	NONE
CD2tex	NONE
CDPMEK	b1208
CGLYtex	NONE
CHCOAL	b3412
CHLt2pp	b1801
CHLtex	NONE
CHORM	b2599 or b2600
CHORS	NONE
CHRPL	NONE
CITtex	NONE
CLIPAtex	NONE
CLPNH120pp	NONE
CLPNH140pp	NONE
CLPNH141pp	NONE
CLPNH160pp	NONE
CLPNH161pp	NONE
CLPNH180pp	NONE
CLPNH181pp	NONE
CLPNS120pp	b1249
CLPNS140pp	b1249
CLPNS141pp	b1249
CLPNS160pp	b1249
CLPNS161pp	b1249
CLPNS180pp	b1249
CLPNS181pp	b1249
CLt3_2pp	NONE
CLtex	NONE
CMPN	NONE
CMPtex	NONE
CO2tex	NONE
CO2tpp	s0001
COBALT2t3pp	NONE
COBALT2tex	NONE
COBALT2tpp	NONE
COLIPAabcpp	b0914
COLIPAtex	NONE
CPGNexs	s0001
CPGNR1	NONE
CPGNR2	NONE
CPGNR3	NONE
CPGNUtex	NONE
CPGNUtpp	NONE
CPPPGO	b2436
CPPPGO2	b3867
CRNtex	NONE
CS	b0720
CSNtex	NONE
CTPS2	b2780
CU2tex	NONE
CU2tpp	NONE
CUtex	NONE
CYANST	b3425
CYANtex	NONE
CYNTtex	NONE
CYSabcpp	NONE
CYSDabcpp	NONE
CYSDtex	NONE
CYSS	b2421
CYStex	NONE
CYSTL	NONE
CYTDK2	b2066
CYTDtex	NONE
CYTK1	b0910
CYTK2	b0910
D_LACt2pp	NONE
D_LACtex	NONE
DADK	b0474
DAGK120	b4042
DAGK140	b4042
DAGK141	b4042
DAGK160	b4042
DAGK161	b4042
DAGK180	b4042
DAGK181	b4042
DALAtex	NONE
DAMPtex	NONE
DAPabcpp	NONE
DAPDC	NONE
DAPE	b3809
DAPtex	NONE
DASYN120	b0175
DASYN140	b0175
DASYN141	b0175
DASYN160	b0175
DASYN161	b0175
DASYN180	b0175
DASYN181	b0175
DATPHs	s0001
DB4PS	b3041
DCAtex	NONE
DCMPtex	NONE
DCTPD	b2065
DDGLCNtex	NONE
DDPA	NONE
DGK1	b3648
DGMPtex	NONE
DGSNtex	NONE
DHAD1	b3771
DHAD2	b3771
DHAtex	NONE
DHAtpp	NONE
DHBD	NONE
DHBS	NONE
DHBSH	NONE
DHDPRy	b0031
DHDPS	b2478
DHFR	b0048
DHFS	b2315
DHMPTPS	b2765
DHNAOT4	NONE
DHNPA2	b3058
DHORD2	b0945
DHORD5	b0945
DHORTS	b1062
DHPPDA2	NONE
DHPS2	b3177
DHPTDCs	s0001
DHQS	b3389
DHQTi	NONE
DIMPtex	NONE
DINStex	NONE
DKGLCNR1	NONE
DKMPPD	NONE
DKMPPD3	NONE
DM_4HBA	NONE
DM_5DRIB	NONE
DM_AACALD	NONE
DM_HMFURN	NONE
DM_OXAM	NONE
DMATT	NONE
DMPPS	b0029
DMQMT	b2232
DMSOR1	NONE
DMSOtex	NONE
DMStex	NONE
DNMPPA	NONE
DNTPPA	b1865
DOPAtex	NONE
DPCOAK	NONE
DPR	b3774
DSBAO1	(b3860 and b1185)
DSBAO2	(b3860 and b1185)
DSBCGT	b2893
DSERtex	NONE
DTMPK	b1098
DTMPtex	NONE
DUMPtex	NONE
DURIK1	b1238
DURIPP	b4384
DUTPDP	b3640
DXPRIi	NONE
DXPS	NONE
E4PD	b2927
EAR100x	NONE
EAR100y	NONE
EAR120x	NONE
EAR120y	NONE
EAR121x	NONE
EAR121y	NONE
EAR140x	NONE
EAR140y	NONE
EAR141x	NONE
EAR141y	NONE
EAR160x	NONE
EAR160y	NONE
EAR161x	NONE
EAR161y	NONE
EAR180x	NONE
EAR180y	NONE
EAR181x	NONE
EAR181y	NONE
EAR40x	NONE
EAR40y	NONE
EAR60x	NONE
EAR60y	NONE
EAR80x	NONE
EAR80y	NONE
Ec_biomass_iAF1260_core_59p81M	NONE
Ec_biomass_iAF1260_wt_59p81M	NONE
ECA4COLIPAtex	NONE
ECAtpp	b3792
EDTXS1	NONE
EDTXS2	b1855
EDTXS4	b1855
ENLIPAtex	NONE
ENO	b2779
ENTCS	NONE
ENTERES	NONE
ENTERES2	NONE
ETHAt2pp	NONE
ETHAtex	NONE
ETHSO3tex	NONE
ETOHt2rpp	NONE
ETOHtex	NONE
EX_12ppd_R_e	NONE
EX_12ppd_S_e	NONE
EX_14glucan_e	NONE
EX_15dap_e	NONE
EX_23camp_e	NONE
EX_23ccmp_e	NONE
EX_23cgmp_e	NONE
EX_23cump_e	NONE
EX_23dappa_e	NONE
EX_26dap_M_e	NONE
EX_2ddglcn_e	NONE
EX_34dhpac_e	NONE
EX_3amp_e	NONE
EX_3cmp_e	NONE
EX_3gmp_e	NONE
EX_3hcinnm_e	NONE
EX_3hpppn_e	NONE
EX_3ump_e	NONE
EX_4abut_e	NONE
EX_4hoxpacd_e	NONE
EX_5dglcn_e	NONE
EX_ac_e	NONE
EX_acac_e	NONE
EX_acald_e	NONE
EX_acgal_e	NONE
EX_acgal1p_e	NONE
EX_acgam_e	NONE
EX_acgam1p_e	NONE
EX_acmana_e	NONE
EX_acmum_e	NONE
EX_acnam_e	NONE
EX_acolipa_e	NONE
EX_acser_e	NONE
EX_ade_e	NONE
EX_adn_e	NONE
EX_adocbl_e	NONE
EX_ag_e	NONE
EX_agm_e	NONE
EX_akg_e	NONE
EX_ala_B_e	NONE
EX_ala_D_e	NONE
EX_ala_L_e	NONE
EX_alaala_e	NONE
EX_all_D_e	NONE
EX_alltn_e	NONE
EX_amp_e	NONE
EX_anhgm_e	NONE
EX_arab_L_e	NONE
EX_arbtn_e	NONE
EX_arbtn_fe3_e	NONE
EX_arg_L_e	NONE
EX_ascb_L_e	NONE
EX_asn_L_e	NONE
EX_aso3_e	NONE
EX_asp_L_e	NONE
EX_but_e	NONE
EX_butso3_e	NONE
EX_ca2_e	NONE
EX_cbi_e	NONE
EX_cbl1_e	NONE
EX_cd2_e	NONE
EX_cgly_e	NONE
EX_chol_e	NONE
EX_cit_e	NONE
EX_cl_e	NONE
EX_cmp_e	NONE
EX_co2_e	NONE
EX_cobalt2_e	NONE
EX_colipa_e	NONE
EX_cpgn_e	NONE
EX_cpgn_un_e	NONE
EX_crn_e	NONE
EX_csn_e	NONE
EX_cu_e	NONE
EX_cu2_e	NONE
EX_cyan_e	NONE
EX_cynt_e	NONE
EX_cys_D_e	NONE
EX_cys_L_e	NONE
EX_cytd_e	NONE
EX_dad_2_e	NONE
EX_damp_e	NONE
EX_dca_e	NONE
EX_dcmp_e	NONE
EX_dcyt_e	NONE
EX_ddca_e	NONE
EX_dgmp_e	NONE
EX_dgsn_e	NONE
EX_dha_e	NONE
EX_dimp_e	NONE
EX_din_e	NONE
EX_dms_e	NONE
EX_dmso_e	NONE
EX_dopa_e	NONE
EX_dtmp_e	NONE
EX_dump_e	NONE
EX_duri_e	NONE
EX_eca4colipa_e	NONE
EX_enlipa_e	NONE
EX_enter_e	NONE
EX_etha_e	NONE
EX_ethso3_e	NONE
EX_etoh_e	NONE
EX_f6p_e	NONE
EX_fald_e	NONE
EX_fe2_e	NONE
EX_fe3_e	NONE
EX_fe3dcit_e	NONE
EX_fe3dhbzs_e	NONE
EX_fe3hox_e	NONE
EX_fe3hox_un_e	NONE
EX_fecrm_e	NONE
EX_fecrm_un_e	NONE
EX_feenter_e	NONE
EX_feoxam_e	NONE
EX_feoxam_un_e	NONE
EX_for_e	NONE
EX_fru_e	NONE
EX_frulys_e	NONE
EX_fruur_e	NONE
EX_fuc_L_e	NONE
EX_fum_e	NONE
EX_g1p_e	NONE
EX_g3pc_e	NONE
EX_g3pe_e	NONE
EX_g3pg_e	NONE
EX_g3pi_e	NONE
EX_g3ps_e	NONE
EX_g6p_e	NONE
EX_gal_bD_e	NONE
EX_gal_e	NONE
EX_gal1p_e	NONE
EX_galct_D_e	NONE
EX_galctn_D_e	NONE
EX_galctn_L_e	NONE
EX_galt_e	NONE
EX_galur_e	NONE
EX_gam_e	NONE
EX_gam6p_e	NONE
EX_gbbtn_e	NONE
EX_gdp_e	NONE
EX_glc_e	NONE
EX_glcn_e	NONE
EX_glcr_e	NONE
EX_glcur_e	NONE
EX_glcur1p_e	NONE
EX_gln_L_e	NONE
EX_glu_L_e	NONE
EX_gly_e	NONE
EX_glyald_e	NONE
EX_glyb_e	NONE
EX_glyc_e	NONE
EX_glyc_R_e	NONE
EX_glyc2p_e	NONE
EX_glyc3p_e	NONE
EX_glyclt_e	NONE
EX_gmp_e	NONE
EX_gsn_e	NONE
EX_gthox_e	NONE
EX_gthrd_e	NONE
EX_gtp_e	NONE
EX_gua_e	NONE
EX_h_e	NONE
EX_h2_e	NONE
EX_h2o_e	NONE
EX_h2o2_e	NONE
EX_h2s_e	NONE
EX_hacolipa_e	NONE
EX_halipa_e	NONE
EX_hdca_e	NONE
EX_hdcea_e	NONE
EX_hg2_e	NONE
EX_his_L_e	NONE
EX_hom_L_e	NONE
EX_hxa_e	NONE
EX_hxan_e	NONE
EX_idon_L_e	NONE
EX_ile_L_e	NONE
EX_imp_e	NONE
EX_indole_e	NONE
EX_inost_e	NONE
EX_ins_e	NONE
EX_isetac_e	NONE
EX_k_e	NONE
EX_kdo2lipid4_e	NONE
EX_lac_D_e	NONE
EX_lac_L_e	NONE
EX_LalaDgluMdap_e	NONE
EX_LalaDgluMdapDala_e	NONE
EX_lcts_e	NONE
EX_leu_L_e	NONE
EX_lipa_cold_e	NONE
EX_lipa_e	NONE
EX_lys_L_e	NONE
EX_lyx_L_e	NONE
EX_mal_D_e	NONE
EX_mal_L_e	NONE
EX_malt_e	NONE
EX_malthx_e	NONE
EX_maltpt_e	NONE
EX_malttr_e	NONE
EX_maltttr_e	NONE
EX_man_e	NONE
EX_man6p_e	NONE
EX_manglyc_e	NONE
EX_melib_e	NONE
EX_met_D_e	NONE
EX_met_L_e	NONE
EX_metsox_R_L_e	NONE
EX_metsox_S_L_e	NONE
EX_mg2_e	NONE
EX_minohp_e	NONE
EX_mmet_e	NONE
EX_mn2_e	NONE
EX_mnl_e	NONE
EX_mobd_e	NONE
EX_mso3_e	NONE
EX_n2o_e	NONE
EX_na1_e	NONE
EX_nac_e	NONE
EX_nh4_e	NONE
EX_ni2_e	NONE
EX_nmn_e	NONE
EX_no_e	NONE
EX_no2_e	NONE
EX_no3_e	NONE
EX_o16a4colipa_e	NONE
EX_o2_e	NONE
EX_o2s_e	NONE
EX_ocdca_e	NONE
EX_ocdcea_e	NONE
EX_octa_e	NONE
EX_orn_e	NONE
EX_orot_e	NONE
EX_pacald_e	NONE
EX_peamn_e	NONE
EX_phe_L_e	NONE
EX_pheme_e	NONE
EX_pi_e	NONE
EX_pnto_R_e	NONE
EX_ppa_e	NONE
EX_ppal_e	NONE
EX_pppn_e	NONE
EX_ppt_e	NONE
EX_pro_L_e	NONE
EX_progly_e	NONE
EX_psclys_e	NONE
EX_pser_L_e	NONE
EX_ptrc_e	NONE
EX_pyr_e	NONE
EX_r5p_e	NONE
EX_rib_D_e	NONE
EX_rmn_e	NONE
EX_sbt_D_e	NONE
EX_ser_D_e	NONE
EX_ser_L_e	NONE
EX_skm_e	NONE
EX_so2_e	NONE
EX_so3_e	NONE
EX_so4_e	NONE
EX_spmd_e	NONE
EX_succ_e	NONE
EX_sucr_e	NONE
EX_sulfac_e	NONE
EX_tartr_L_e	NONE
EX_taur_e	NONE
EX_tcynt_e	NONE
EX_thm_e	NONE
EX_thr_L_e	NONE
EX_thrp_e	NONE
EX_thym_e	NONE
EX_thymd_e	NONE
EX_tma_e	NONE
EX_tmao_e	NONE
EX_tre_e	NONE
EX_trp_L_e	NONE
EX_tsul_e	NONE
EX_ttdca_e	NONE
EX_ttdcea_e	NONE
EX_tungs_e	NONE
EX_tym_e	NONE
EX_tyr_L_e	NONE
EX_tyrp_e	NONE
EX_uacgam_e	NONE
EX_udpacgal_e	NONE
EX_udpg_e	NONE
EX_udpgal_e	NONE
EX_udpglcur_e	NONE
EX_ump_e	NONE
EX_ura_e	NONE
EX_urea_e	NONE
EX_uri_e	NONE
EX_val_L_e	NONE
EX_xan_e	NONE
EX_xmp_e	NONE
EX_xtsn_e	NONE
EX_xyl_D_e	NONE
EX_xylu_L_e	NONE
EX_zn2_e	NONE
F6Ptex	NONE
FACOAE100	b0452
FACOAE120	b0452
FACOAE140	b0452
FACOAE141	b0452
FACOAE160	b0452
FACOAE161	b0452
FACOAE180	b0452
FACOAE181	b0452
FACOAE60	b0452
FACOAE80	b0452
FACOAL100t2pp	NONE
FACOAL120t2pp	NONE
FACOAL140t2pp	NONE
FACOAL141t2pp	NONE
FACOAL160t2pp	NONE
FACOAL161t2pp	NONE
FACOAL180t2pp	NONE
FACOAL181t2pp	NONE
FACOAL60t2pp	NONE
FACOAL80t2pp	NONE
FADRx	b3844
FALDtex	NONE
FALDtpp	s0001
FALGTHLs	s0001
FBA	b2925
FBP	b4232
FCLPA	NONE
FCLT	NONE
FE2tex	NONE
FE2tpp	NONE
FE3abcpp	NONE
FE3DHBZR	NONE
FE3HOXexs	s0001
FE3HOXR1	NONE
FE3HOXR2	NONE
FE3HOXR3	NONE
FE3HOXUtex	NONE
FE3HOXUtpp	NONE
FE3Ri	b3844
FE3tex	NONE
FECRMexs	s0001
FECRMR1	NONE
FECRMR2	NONE
FECRMR3	NONE
FECRMUtex	NONE
FECRMUtpp	NONE
FEENTERexs	s0001
FEENTERR1	NONE
FEENTERR2	NONE
FEENTERR3	NONE
FEENTERtex	NONE
FEOXAMexs	s0001
FEOXAMR1	NONE
FEOXAMR2	NONE
FEOXAMR3	NONE
FEOXAMUtex	NONE
FEOXAMUtpp	NONE
FFSD	NONE
FLDR	(b2895 and b3924)
FLVR	b3844
FLVRx	b3844
FMETDF	b3287
FMETTRS	b3288
FMNAT	b0025
FMNP	b3812
FMNRx	b3844
FMNRx2	b3844
FORt2pp	NONE
FORtex	NONE
FORtppi	NONE
FRD2	NONE
FRD3	NONE
FRUK	b2168
FRULYStex	NONE
FRUtex	NONE
FRUURtex	NONE
FUCtex	NONE
FUM	b1611
FUMt2_2pp	b3528
FUMt2_3pp	NONE
FUMtex	NONE
G1PACT	b3730
G1Ptex	NONE
G1PTT	NONE
G1SAT	b0154
G3PAT120	NONE
G3PAT140	NONE
G3PAT141	NONE
G3PAT160	NONE
G3PAT161	NONE
G3PAT180	NONE
G3PAT181	NONE
G3PCtex	NONE
G3PD2	b3608
G3PEtex	NONE
G3PGtex	NONE
G3PItex	NONE
G3PStex	NONE
G5SADs	s0001
G5SD	b0243
G6PDA	b0678
G6Ptex	NONE
GAL1Ptex	NONE
GALBDtex	NONE
GALCTNLtex	NONE
GALCTNtex	NONE
GALCTtex	NONE
GALKr	b0757
GALT1	NONE
GALtex	NONE
GALTtex	NONE
GALUi	b1236
GALURtex	NONE
GAMAN6Ptex	NONE
GAMtex	NONE
GAPD	NONE
GARFT	b2500
GART	NONE
GBBTNtex	NONE
GCALDD	NONE
GDPtex	NONE
GF6PTA	b3729
GHMT2r	b2551
GK1	b3648
GLCNtex	NONE
GLCP	NONE
GLCP2	NONE
GLCptspp	NONE
GLCRD	NONE
GLCRtex	NONE
GLCS1	NONE
GLCtex	NONE
GLCTR1	NONE
GLCTR2	NONE
GLCTR3	NONE
GLCTR4	NONE
GLCUR1Ptex	NONE
GLCURtex	NONE
GLGC	NONE
GLNS	b3870
GLNtex	NONE
GLU5K	b0242
GLUCYS	b2688
GLUDC	NONE
GLUDy	NONE
GLUN	b1812
GLUPRT	b2312
GLUR	b3967
GLUtex	NONE
GLUTRR	b1210
GLUTRS	b2400
GLYALDtex	NONE
GLYALDtpp	b3927
GLYBt2pp	b1801
GLYBtex	NONE
GLYC2Ptex	NONE
GLYC3Ptex	NONE
GLYCAtex	NONE
GLYCLTDx	NONE
GLYCLTDy	NONE
GLYCLTt2rpp	NONE
GLYCLTt4pp	NONE
GLYCLTtex	NONE
GLYCtex	NONE
GLYCtpp	b3927 or s0001
GLYOX3	NONE
GLYt2pp	b1801
GLYtex	NONE
GLYTRS	(b3559 and b3560)
GMHEPAT	b3052
GMHEPK	b3052
GMHEPPA	NONE
GMPS2	NONE
GMPtex	NONE
GND	b2029
GP4GH	b0049
GRTT	NONE
GRXR	b1654
GSNtex	NONE
GST	NONE
GTHOr	b3500
GTHOXtex	NONE
GTHRDtex	NONE
GTHS	b2947
GTPCI	b2153
GTPCII2	b1277
GTPHs	s0001
GTPtex	NONE
GUAPRT	b0238
GUAtpp	NONE
GUR1PPpp	NONE
H2O2tex	NONE
H2Otex	s0001
H2Otpp	s0001
H2SO	NONE
H2St1pp	s0001
H2Stex	NONE
H2tex	NONE
H2tpp	s0001
HBCD	NONE
HBZOPT	b4040
HCINNMtex	NONE
HCO3E	b0126
HEMEOS	NONE
HEPK1	NONE
HEPK2	NONE
HEPT1	b3621
HEPT2	b3620
HEPT3	NONE
HEPT4	NONE
HEX4	NONE
HG2tex	NONE
HISTD	NONE
HIStex	NONE
HISTP	b2022
HISTRS	b2514
HMBS	b3805
HMPK1	b2103
HOMtex	NONE
HPPK2	b0142
HPPPNtex	NONE
HPYRRx	NONE
HPYRRy	NONE
HSDy	b3940 or b0002
HSK	b0003
HSST	NONE
HSTPT	NONE
Htex	NONE
HXAtex	NONE
HXPRT	b0238
HYPOE	NONE
HYXNtex	NONE
HYXNtpp	NONE
ICDHyr	b1136
ICHORS	NONE
ICHORT	NONE
IDONtex	NONE
IG3PS	NONE
IGPDH	b2022
IGPS	b1262
ILEt2rpp	b0401
ILETA	b3770
ILEtex	NONE
ILETRS	b0026
IMPC	b4006
IMPD	b2508
IMPtex	NONE
INDOLEtex	NONE
INSTtex	NONE
IPDPS	b0029
IPMD	b0073
IPPMIa	(b0071 and b0072)
IPPMIb	(b0071 and b0072)
IPPS	b0074
ISETACtex	NONE
K2L4Aabcpp	b0914
K2L4Atex	NONE
KACOAT	NONE
KACOAT2	NONE
KARA1	b3774
KARA2	b3774
KAS14	b2323
KAT1	b3845
KAT2	b3845
KAT3	b3845
KAT4	b3845
KAT5	b3845
KAT6	b3845
KAT7	b3845
KAT8	b3845
KDOCT2	b0918
KDOPP	b3198
KDOPS	NONE
KG6PDC	NONE
Kt2pp	NONE
Kt3pp	NONE
Ktex	NONE
L_LACD2	NONE
L_LACD3	NONE
L_LACt2rpp	NONE
L_LACtex	NONE
LCARR	NONE
LCTSt3ipp	NONE
LCTStex	NONE
LDH_D	b1380
LEUt2rpp	b0401
LEUTAi	b3770 or b4054
LEUtex	NONE
LGTHL	b1651
LIPAabcpp	b0914
LIPACabcpp	b0914
LIPAtex	NONE
LPADSS	b0182
LYSDC	NONE
LYSt2pp	b2156
LYStex	NONE
LYSTRS	NONE
LYXtex	NONE
MACPD	b2323
MALDt2_2pp	b3528
MALDtex	NONE
MALS	NONE
MALt2_2pp	b3528
MALt2_3pp	NONE
MALtex	NONE
MAN6Ptex	NONE
MANGLYCtex	NONE
MANISO	NONE
MANtex	NONE
MCOATA	NONE
MCTP1App	b0149 or b3396
MCTP1Bpp	b0149 or b3396
MCTP2App	b3396 or b0149
MDDCP1pp	b3182
MDDCP2pp	b3182
MDDCP3pp	b3182
MDDCP4pp	b3182
MDDCP5pp	b3182
MDDEP1pp	b3182
MDDEP2pp	b3182
MDDEP3pp	b3182
MDDEP4pp	b3182
MDRPD	NONE
MECDPDH2	b2515
MECDPS	b2746
MELIBtex	NONE
MEPCT	b2747
METAT	b2942
METDtex	NONE
METOX1s	s0001
METOX2s	s0001
METS	NONE
METSOX1abcpp	NONE
METSOX1tex	NONE
METSOX2abcpp	NONE
METSOX2tex	NONE
METSOXR1	NONE
METtex	NONE
METTRS	b2114
MG2t3_2pp	NONE
MG2tex	NONE
MINOHPtexi	NONE
MLDCP1App	NONE
MLDCP1Bpp	NONE
MLDCP2App	NONE
MLDCP2Bpp	NONE
MLDCP3App	NONE
MLDEP1pp	NONE
MLDEP2pp	NONE
MLTGY1pp	b2963
MLTGY2pp	b2963
MLTGY3pp	b2963
MLTGY4pp	b2963
MME	NONE
MMETtex	NONE
MN2t3pp	NONE
MNLtex	NONE
MNt2pp	NONE
MNtex	NONE
MOAT	b3633
MOAT2	b3633
MOAT3C	NONE
MOBDabcpp	NONE
MOBDtex	NONE
MOHMT	b0134
MPTG	b0149 or b3396
MPTG2	b0149 or b3396
MSO3tex	NONE
MTAN	b0159
MTHFC	b0529
MTHFD	b0529
MTHFR2	NONE
MTRI	NONE
MTRK	NONE
N2Otex	NONE
N2Otpp	s0001
N5GLMT	b2330
NACODA	b3957
NACtex	NONE
NACtpp	NONE
NADDP	NONE
NADK	NONE
NADN	NONE
NADPPPS	NONE
NADS1	NONE
NADTRHD	NONE
NAtex	NONE
NDPK1	b0474 or b2518
NDPK2	b0474 or b2518
NDPK3	b2518 or b0474
NDPK4	b0474 or b2518
NDPK5	b0474 or b2518
NDPK6	b0474 or b2518
NDPK7	b0474 or b2518
NDPK8	b0474 or b2518
NH4tex	NONE
NH4tpp	s0001
NI2t3pp	NONE
NI2tex	NONE
NMNAT	NONE
NMNDA	NONE
NMNN	NONE
NMNPtpp	b0751
NMNt7pp	NONE
NMNtex	NONE
NNATr	NONE
NNDMBRT	NONE
NNDPR	NONE
NO2t2rpp	NONE
NO2tex	NONE
NO3t7pp	NONE
NO3tex	NONE
NOtex	NONE
NOtpp	s0001
NPHS	NONE
NTD1	NONE
NTD12	NONE
NTD2	NONE
NTD3	NONE
NTD5	NONE
NTD6	NONE
NTD8	NONE
NTP1	b4161
NTP10	b4161
NTP3	b4161
NTP5	b4161
NTPP1	b2781
NTPP10	b2954
NTPP11	b2954
NTPP2	b2781
NTPP3	b2781
NTPP4	b2781
NTPP5	b2781 or b1865
NTPP6	b2781
NTPP7	b2781
NTPP8	b2781
NTPP9	b2954
O16A4COLIPAtex	NONE
O16GLCT2	NONE
O2Stex	NONE
O2tex	NONE
O2tpp	s0001
OBTFL	NONE
OCBT	NONE
OCTAtex	NONE
OCTDPS	NONE
OHPBAT	b0907
OHPHM	b2232
OMBZLM	b3833
OMCDC	b0073
OMMBLHX3	NONE
OMPDC	b1281
OMPHHX	b2907
OMPHHX3	NONE
OPHBDC	b3843 or b2311
OPHHX	b3835
OPHHX3	NONE
ORNDC	NONE
ORNtex	NONE
OROTt2_2pp	b3528
OROTtex	NONE
ORPT	b3642
OXAMTC	NONE
OXGDC2	NONE
P5CR	NONE
PA120abcpp	b0914
PA140abcpp	b0914
PA141abcpp	b0914
PA160abcpp	b0914
PA161abcpp	b0914
PA180abcpp	b0914
PA181abcpp	b0914
PACALDt2rpp	NONE
PACALDtex	NONE
PANTS	NONE
PAPPT3	b0087
PAPSR	NONE
PAPSR2	NONE
PDX5PO2	NONE
PDX5POi	b1638
PDX5PS	(b0052 and b2564)
PDXPP	NONE
PE120abcpp	b0914
PE140abcpp	b0914
PE141abcpp	b0914
PE160abcpp	b0914
PE161abcpp	b0914
PE180abcpp	b0914
PE181abcpp	b0914
PEAMNtex	NONE
PERD	b2320
PFK	b3916
PFK_2	b3916
PFL	NONE
PG120abcpp	b0914
PG140abcpp	b0914
PG141abcpp	b0914
PG160abcpp	b0914
PG161abcpp	b0914
PG180abcpp	b0914
PG181abcpp	b0914
PGAMT	NONE
PGI	b4025
PGK	b2926
PGM	b0755
PGMT	NONE
PGP120abcpp	b0914
PGP140abcpp	b0914
PGP141abcpp	b0914
PGP160abcpp	b0914
PGP161abcpp	b0914
PGP180abcpp	b0914
PGP181abcpp	b0914
PGPP120	NONE
PGPP120pp	NONE
PGPP140	NONE
PGPP140pp	NONE
PGPP141	NONE
PGPP141pp	NONE
PGPP160	NONE
PGPP160pp	NONE
PGPP161	NONE
PGPP161pp	NONE
PGPP180	NONE
PGPP180pp	NONE
PGPP181	NONE
PGPP181pp	NONE
PGSA120	b1912
PGSA140	b1912
PGSA141	b1912
PGSA160	b1912
PGSA161	b1912
PGSA180	b1912
PGSA181	b1912
PHACOAO	NONE
PHEMEtiex	NONE
PHETA1	b0928 or b4054 or b3770
PHEtex	NONE
PIt2rpp	NONE
PItex	NONE
PMDPHT	NONE
PMPK	b2103
PNTK	NONE
PNTOt4pp	b3258
PNTOtex	NONE
PPA	b4226 or b2502
PPA2	b2502
PPALtex	NONE
PPALtpp	NONE
PPAtex	NONE
PPBNGS	NONE
PPC	b3956
PPCDC	NONE
PPK2r	b2501
PPKr	b2501
PPM	b4383
PPM2	b4383
PPNCL2	NONE
PPND	b2600
PPNDH	b2599
PPPGO3	NONE
PPPNtex	NONE
PPS	b1702
PPTtex	NONE
PRAGSr	b4005
PRAIi	b1262
PRAIS	b2499
PRAMPC	b2026
PRASCSi	NONE
PRATPP	b2026
PRFGS	NONE
PRMICI	b2024
PROGLYtex	NONE
PROtex	NONE
PROTRS	b0194
PRPPS	b1207
PSCLYStex	NONE
PSCVT	b0908
PSD120	b4160
PSD140	b4160
PSD141	b4160
PSD160	b4160
PSD161	b4160
PSD180	b4160
PSD181	b4160
PSERT	b0907
PSERtex	NONE
PSP_L	b4388
PSSA120	b2585
PSSA140	b2585
PSSA141	b2585
PSSA160	b2585
PSSA161	b2585
PSSA180	b2585
PSSA181	b2585
PTAr	NONE
PTPATi	b3634
PTRCt2pp	NONE
PTRCtex	NONE
PUNP1	b4384
PUNP2	b4384
PUNP3	b4384
PUNP4	b4384
PUNP5	b4384
PUNP6	b4384
PYAM5PO	b1638
PYK	b1676
PYNP2r	b3831
PYRt2rpp	NONE
PYRtex	NONE
QULNS	NONE
R1PK	NONE
R5Ptex	NONE
RBFK	b0025
RBFSa	b1662
RBFSb	NONE
RBK	b3752
RBP4E	NONE
RHAMD	b2247
RHAT1	NONE
RHCCE	NONE
RIBabcpp	NONE
RIBtex	NONE
RMNtex	NONE
RNTR1c	(b2895 and b3924 and b4238 and b4237) or (b2895 and b4238)
RNTR2c	(b2895 and b4238) or (b2895 and b3924 and b4238 and b4237)
RNTR3c	(b2895 and b4238) or (b2895 and b3924 and b4238 and b4237)
RNTR4c	(b2895 and b4238) or (b2895 and b3924 and b4238 and b4237)
RPE	b3386
RPI	NONE
S7PI	b0222
SADT2	(b2751 and b2752)
SBTtex	NONE
SDPDS	b2472
SDPTA	b3359
SEHCCS	NONE
SELRED	NONE
SERASr	NONE
SERAT	b3607
SERD_L	NONE
SERtex	NONE
SERTRS	b0893
SERTRS2	b0893
SHCHCS	NONE
SHCHCS2	NONE
SHCHD2	NONE
SHCHF	NONE
SHK3Dr	NONE
SHKK	NONE
SHSL1	b3939
SKMtex	NONE
SO2tex	NONE
SO2tpp	s0001
SO3tex	NONE
SO4tex	NONE
SPMDtex	NONE
SPMS	NONE
SPODM	b3908
SUCBZL	NONE
SUCBZS	NONE
SUCCt2_2pp	b3528
SUCCt2_3pp	NONE
SUCCt3pp	NONE
SUCCtex	NONE
SUCFUMtpp	NONE
SUCOAS	(b0728 and b0729)
SUCRtex	NONE
SULabcpp	NONE
SULFACtex	NONE
SULRi	NONE
T2DECAI	NONE
TALA	NONE
TARTRtex	NONE
TAURtex	NONE
TCYNTtex	NONE
TDPAGTA	b3791
TDPDRE	NONE
TDPDRR	NONE
TDPGDH	NONE
TDSK	NONE
TDSR1	NONE
THD2pp	NONE
THDPS	b0166
THIORDXi	(b2480 and b3781)
THMDtex	NONE
THMtex	NONE
THRA2i	b2551
THRAi	b2551
THRD_L	b3772
THRPtex	NONE
THRS	b0004
THRtex	NONE
THRTRS	b1719
THYMt3pp	NONE
THYMtex	NONE
THZPSN	NONE
TKT1	NONE
TKT2	NONE
TMAOR1	NONE
TMAOtex	NONE
TMAtex	NONE
TMDK1	b1238
TMDPP	NONE
TMDS	b2827
TMPK	NONE
TMPPP	b3993
TPI	b3919
TRDR	(b3781 and b0888 and b0888)
TREtex	NONE
TRPS1	NONE
TRPS2	NONE
TRPS3	NONE
TRPt2rpp	NONE
TRPtex	NONE
TRPTRS	b3384
TSULtex	NONE
TUNGStex	NONE
TYMtex	NONE
TYRPtex	NONE
TYRTA	b4054 or b0928
TYRtex	NONE
U23GAAT	b0179
UAAGDS	b0085
UACGAMtex	NONE
UACMAMO	b3787
UAGAAT	NONE
UAGCVT	b3189
UAGDP	b3730
UAGPT3	b0090
UAMAGS	b0088
UAMAS	b0091
UAPGR	b3972
UDCPDP	NONE
UDCPDPpp	NONE
UDCPDPS	b0174
UDCPPtppi	NONE
UDPACGALtex	NONE
UDPGALtex	NONE
UDPGLCURtex	NONE
UDPGtex	NONE
UGLT	b0758
UGMDDS	b0086
UHGADA	b0096
ULA4Ntppi	NONE
UMPK	b0910 or b0171
UMPtex	NONE
UNK3	NONE
UPLA4FNF	NONE
UPP3MT	NONE
UPP3S	b3804
UPPDC1	b3997
UPPRT	b2498
URAtex	NONE
UREAtex	NONE
UREAtpp	b3927
URIC	NONE
URIDK2r	b0171
URIK2	b2066
USHD	NONE
VALt2rpp	b0401
VALTA	b3770
VALtex	NONE
XANtex	NONE
XANtpp	NONE
XMPtex	NONE
XPPT	b0238
XTSNtex	NONE
XYLK2	NONE
XYLSD	NONE
XYLtex	NONE
XYLUtex	NONE
ZN2t3pp	NONE
Zn2tex	NONE
ZNabcpp	NONE
